# Supplementary material for: Synthesis of chiral Cu(II) complexes from pro-chiral Schiff base ligand and investigation of their catalytic activity in the asymmetric synthesis of 1,2,3-triazoles
Source: Sci Rep. 2024 May 8;14:10603. doi: 10.1038/s41598-024-60930-w (PMC11079015; doi:10.1038/s41598-024-60930-w)
Supplement: Supplementary file 2 — Supplementary Information 2. [file 41598_2024_60930_MOESM2_ESM.cif]

 
data_ft60-2-o3_a
 
_audit_creation_method            'SHELXL-2018/3'
_shelx_SHELXL_version_number      '2018/3'
_chemical_name_systematic         ?
_chemical_name_common             ?
_chemical_melting_point           ?
_chemical_formula_moiety          'C11 H16 Cl2 Cu N2 O2'
_chemical_formula_sum
 'C11 H16 Cl2 Cu N2 O2' 
_chemical_formula_weight          342.70

loop_
 _atom_type_symbol
 _atom_type_description
 _atom_type_scat_dispersion_real
 _atom_type_scat_dispersion_imag
 _atom_type_scat_source
 'C'  'C'   0.0033   0.0016
 'International Tables Vol C Tables 4.2.6.8 and 6.1.1.4'
 'H'  'H'   0.0000   0.0000
 'International Tables Vol C Tables 4.2.6.8 and 6.1.1.4'
 'N'  'N'   0.0061   0.0033
 'International Tables Vol C Tables 4.2.6.8 and 6.1.1.4'
 'O'  'O'   0.0106   0.0060
 'International Tables Vol C Tables 4.2.6.8 and 6.1.1.4'
 'Cl'  'Cl'   0.1484   0.1585
 'International Tables Vol C Tables 4.2.6.8 and 6.1.1.4'
 'Cu'  'Cu'   0.3201   1.2651
 'International Tables Vol C Tables 4.2.6.8 and 6.1.1.4'
 
_space_group_crystal_system       orthorhombic
_space_group_IT_number            19
_space_group_name_H-M_alt         'P 21 21 21'
_space_group_name_Hall            'P 2ac 2ab'
 
_shelx_space_group_comment
;
The symmetry employed for this shelxl refinement is uniquely defined
by the following loop, which should always be used as a source of
symmetry information in preference to the above space-group names.
They are only intended as comments.
;
 
loop_
 _space_group_symop_operation_xyz
 'x, y, z'
 '-x+1/2, -y, z+1/2'
 '-x, y+1/2, -z+1/2'
 'x+1/2, -y+1/2, -z'
 
_cell_length_a                    9.6661(13)
_cell_length_b                    11.621(2)
_cell_length_c                    12.1882(17)
_cell_angle_alpha                 90
_cell_angle_beta                  90
_cell_angle_gamma                 90
_cell_volume                      1369.0(4)
_cell_formula_units_Z             4
_cell_measurement_temperature     293(2)
_cell_measurement_reflns_used     1454
_cell_measurement_theta_min       2.6730
_cell_measurement_theta_max       26.8870
 
_exptl_crystal_description        block
_exptl_crystal_colour             green
_exptl_crystal_density_meas       ?
_exptl_crystal_density_method     ?
_exptl_crystal_density_diffrn     1.663          
_exptl_crystal_F_000              700
_exptl_transmission_factor_min    ?
_exptl_transmission_factor_max    ?
_exptl_crystal_size_max           0.370
_exptl_crystal_size_mid           0.350
_exptl_crystal_size_min           0.290
_exptl_absorpt_coefficient_mu     1.980
_shelx_estimated_absorpt_T_min    0.528
_shelx_estimated_absorpt_T_max    0.597
_exptl_absorpt_correction_type    multi-scan
_exptl_absorpt_correction_T_min   0.79054
_exptl_absorpt_correction_T_max   1.00000
_exptl_absorpt_process_details    
;
CrysAlisPro 1.171.38.43 (Rigaku Oxford Diffraction, 2015)
Empirical absorption correction using spherical harmonics,
 implemented in SCALE3 ABSPACK scaling algorithm.
;
_exptl_absorpt_special_details    ?
_diffrn_ambient_temperature       293(2)
_diffrn_radiation_wavelength      0.71073
_diffrn_radiation_type            MoK\a
_diffrn_source                    'fine-focus sealed X-ray tube'
_diffrn_measurement_device_type   'Xcalibur, Sapphire2, large Be window'
_diffrn_measurement_method        ?
_diffrn_detector_area_resol_mean  8.2564
_diffrn_reflns_number             3605
_diffrn_reflns_av_unetI/netI      0.0636
_diffrn_reflns_av_R_equivalents   0.0305
_diffrn_reflns_limit_h_min        -12
_diffrn_reflns_limit_h_max        5
_diffrn_reflns_limit_k_min        -5
_diffrn_reflns_limit_k_max        15
_diffrn_reflns_limit_l_min        -12
_diffrn_reflns_limit_l_max        15
_diffrn_reflns_theta_min          2.422
_diffrn_reflns_theta_max          28.313
_diffrn_reflns_theta_full         25.242
_diffrn_measured_fraction_theta_max   0.908
_diffrn_measured_fraction_theta_full  1.000
_diffrn_reflns_Laue_measured_fraction_max    0.908
_diffrn_reflns_Laue_measured_fraction_full   1.000
_diffrn_reflns_point_group_measured_fraction_max   0.792
_diffrn_reflns_point_group_measured_fraction_full  0.900
_reflns_number_total              2700
_reflns_number_gt                 2398
_reflns_threshold_expression      'I > 2\s(I)'
_reflns_Friedel_coverage          0.523
_reflns_Friedel_fraction_max      0.637
_reflns_Friedel_fraction_full     0.762
 
_reflns_special_details
;
 Reflections were merged by SHELXL according to the crystal
 class for the calculation of statistics and refinement.
 
 _reflns_Friedel_fraction is defined as the number of unique
 Friedel pairs measured divided by the number that would be
 possible theoretically, ignoring centric projections and
 systematic absences.
;
 
_computing_data_collection        'CrysAlisPro 1.171.38.43 (Rigaku OD, 2015)'
_computing_cell_refinement        'CrysAlisPro 1.171.38.43 (Rigaku OD, 2015)'
_computing_data_reduction         'CrysAlisPro 1.171.38.43 (Rigaku OD, 2015)'
_computing_structure_solution     'SHELXT 2014/5 (Sheldrick, 2014)'
_computing_structure_refinement 'SHELXL-2018/3 (Sheldrick, 2018)'
_computing_molecular_graphics     ?
_computing_publication_material   'CIFTAB (Sheldrick, 2014)'
_refine_special_details           ?
_refine_ls_structure_factor_coef  Fsqd
_refine_ls_matrix_type            full
_refine_ls_weighting_scheme       calc
_refine_ls_weighting_details
'w=1/[\s^2^(Fo^2^)+(0.0245P)^2^] where P=(Fo^2^+2Fc^2^)/3'
_atom_sites_solution_primary      direct
_atom_sites_solution_secondary    difmap
_atom_sites_solution_hydrogens    geom
_refine_ls_hydrogen_treatment     constr
_refine_ls_extinction_method      none
_refine_ls_extinction_coef        .
_refine_ls_abs_structure_details
;
 Flack x determined using 740 quotients [(I+)-(I-)]/[(I+)+(I-)]
 (Parsons, Flack and Wagner, Acta Cryst. B69 (2013) 249-259).
;
_refine_ls_abs_structure_Flack    0.030(19)
_chemical_absolute_configuration  ad
_refine_ls_number_reflns          2700
_refine_ls_number_parameters      163
_refine_ls_number_restraints      0
_refine_ls_R_factor_all           0.0489
_refine_ls_R_factor_gt            0.0404
_refine_ls_wR_factor_ref          0.0845
_refine_ls_wR_factor_gt           0.0781
_refine_ls_goodness_of_fit_ref    1.061
_refine_ls_restrained_S_all       1.061
_refine_ls_shift/su_max           0.000
_refine_ls_shift/su_mean          0.000
 
loop_
 _atom_site_label
 _atom_site_type_symbol
 _atom_site_fract_x
 _atom_site_fract_y
 _atom_site_fract_z
 _atom_site_U_iso_or_equiv
 _atom_site_adp_type
 _atom_site_occupancy
 _atom_site_site_symmetry_order  
 _atom_site_calc_flag
 _atom_site_refinement_flags_posn
 _atom_site_refinement_flags_adp
 _atom_site_refinement_flags_occupancy
 _atom_site_disorder_assembly
 _atom_site_disorder_group
Cu1 Cu 0.60418(6) 0.72756(5) 0.35536(5) 0.02499(17) Uani 1 1 d . . . . .
Cl1 Cl 0.35414(14) 0.71652(14) 0.29376(13) 0.0416(4) Uani 1 1 d . . . . .
Cl2 Cl 0.73143(16) 0.78839(14) 0.21583(12) 0.0438(4) Uani 1 1 d . . . . .
N1 N 0.5754(4) 0.8748(4) 0.4370(4) 0.0243(10) Uani 1 1 d . . . . .
C2 C 0.5828(5) 0.9827(5) 0.4003(5) 0.0301(13) Uani 1 1 d . . . . .
H2A H 0.609582 0.995180 0.327982 0.036 Uiso 1 1 calc R U . . .
C3 C 0.5527(6) 1.0760(5) 0.4648(5) 0.0356(15) Uani 1 1 d . . . . .
H3A H 0.557976 1.150160 0.436350 0.043 Uiso 1 1 calc R U . . .
C4 C 0.5141(6) 1.0584(6) 0.5730(5) 0.0392(16) Uani 1 1 d . . . . .
H4A H 0.494051 1.120448 0.618453 0.047 Uiso 1 1 calc R U . . .
C5 C 0.5060(6) 0.9472(5) 0.6123(5) 0.0334(14) Uani 1 1 d . . . . .
H5A H 0.480646 0.932943 0.684679 0.040 Uiso 1 1 calc R U . . .
C6 C 0.5362(5) 0.8583(5) 0.5425(5) 0.0252(12) Uani 1 1 d . . . . .
C7 C 0.5288(5) 0.7373(5) 0.5743(4) 0.0273(12) Uani 1 1 d . . . . .
H7A H 0.502504 0.715306 0.644628 0.033 Uiso 1 1 calc R U . . .
N8 N 0.5597(4) 0.6642(4) 0.5021(4) 0.0221(9) Uani 1 1 d . . . . .
C9 C 0.5653(5) 0.5388(4) 0.5178(4) 0.0227(11) Uani 1 1 d . . . . .
C10 C 0.5714(6) 0.4885(5) 0.4018(4) 0.0308(14) Uani 1 1 d . . . . .
H10A H 0.610952 0.411851 0.403858 0.037 Uiso 1 1 calc R U . . .
H10B H 0.478900 0.483271 0.371356 0.037 Uiso 1 1 calc R U . . .
O10 O 0.6544(4) 0.5617(3) 0.3359(3) 0.0384(10) Uani 1 1 d . . . . .
H10C H 0.697533 0.522946 0.291320 0.046 Uiso 1 1 calc R U . . .
C11 C 0.7027(5) 0.5126(5) 0.5788(5) 0.0300(14) Uani 1 1 d . . . . .
H11A H 0.716269 0.429970 0.581088 0.036 Uiso 1 1 calc R U . . .
H11B H 0.778816 0.545630 0.537483 0.036 Uiso 1 1 calc R U . . .
O11 O 0.7064(4) 0.5559(4) 0.6864(3) 0.0356(10) Uani 1 1 d . . . . .
H11C H 0.741094 0.620307 0.686148 0.043 Uiso 1 1 calc R U . . .
C12 C 0.4386(5) 0.4949(5) 0.5799(5) 0.0291(13) Uani 1 1 d . . . . .
H12A H 0.441036 0.525459 0.653981 0.035 Uiso 1 1 calc R U . . .
H12B H 0.356121 0.524693 0.544622 0.035 Uiso 1 1 calc R U . . .
C13 C 0.4274(6) 0.3643(5) 0.5862(5) 0.0395(16) Uani 1 1 d . . . . .
H13A H 0.345617 0.343638 0.626323 0.059 Uiso 1 1 calc R U . . .
H13B H 0.422278 0.333110 0.513422 0.059 Uiso 1 1 calc R U . . .
H13C H 0.507318 0.333878 0.622942 0.059 Uiso 1 1 calc R U . . .
 
loop_
 _atom_site_aniso_label
 _atom_site_aniso_U_11
 _atom_site_aniso_U_22
 _atom_site_aniso_U_33
 _atom_site_aniso_U_23
 _atom_site_aniso_U_13
 _atom_site_aniso_U_12
Cu1 0.0331(3) 0.0217(3) 0.0202(3) 0.0012(3) 0.0051(3) 0.0019(3)
Cl1 0.0367(7) 0.0390(8) 0.0490(9) -0.0133(8) -0.0113(7) 0.0052(7)
Cl2 0.0549(8) 0.0417(9) 0.0348(8) 0.0075(8) 0.0183(7) -0.0017(8)
N1 0.025(2) 0.020(2) 0.027(3) 0.000(2) -0.001(2) 0.0004(19)
C2 0.026(3) 0.028(3) 0.036(3) 0.007(3) -0.002(3) -0.004(3)
C3 0.035(3) 0.021(3) 0.051(4) -0.001(3) -0.001(3) -0.005(3)
C4 0.046(4) 0.028(3) 0.044(4) -0.012(3) -0.011(3) 0.004(3)
C5 0.039(3) 0.032(3) 0.029(3) -0.003(3) -0.006(3) 0.008(3)
C6 0.027(3) 0.028(3) 0.021(3) -0.002(3) -0.002(2) 0.002(3)
C7 0.034(3) 0.031(3) 0.017(3) 0.004(3) -0.001(2) 0.002(3)
N8 0.025(2) 0.019(2) 0.022(2) 0.003(2) 0.0008(19) 0.0017(19)
C9 0.027(3) 0.019(2) 0.022(3) -0.001(2) 0.001(2) 0.001(2)
C10 0.045(3) 0.022(3) 0.026(3) 0.003(3) 0.009(3) -0.002(3)
O10 0.059(3) 0.0237(19) 0.033(2) -0.0013(19) 0.023(2) 0.005(2)
C11 0.030(3) 0.022(3) 0.038(4) 0.002(3) 0.003(3) 0.004(3)
O11 0.045(2) 0.030(2) 0.031(2) 0.008(2) -0.0120(19) -0.004(2)
C12 0.028(3) 0.029(3) 0.031(3) 0.005(3) 0.005(3) 0.003(2)
C13 0.047(4) 0.028(3) 0.044(4) 0.006(3) 0.005(3) -0.003(3)
 
_geom_special_details
;
 All esds (except the esd in the dihedral angle between two l.s. planes)
 are estimated using the full covariance matrix.  The cell esds are taken
 into account individually in the estimation of esds in distances, angles
 and torsion angles; correlations between esds in cell parameters are only
 used when they are defined by crystal symmetry.  An approximate (isotropic)
 treatment of cell esds is used for estimating esds involving l.s. planes.
;
 
loop_
 _geom_bond_atom_site_label_1
 _geom_bond_atom_site_label_2
 _geom_bond_distance
 _geom_bond_site_symmetry_2
 _geom_bond_publ_flag
Cu1 N8 1.982(4) . ?
Cu1 N1 1.998(4) . ?
Cu1 O10 2.001(4) . ?
Cu1 Cl2 2.2147(15) . ?
Cu1 Cl1 2.5341(15) . ?
N1 C2 1.334(7) . ?
N1 C6 1.355(7) . ?
C2 C3 1.371(8) . ?
C2 H2A 0.9300 . ?
C3 C4 1.386(8) . ?
C3 H3A 0.9300 . ?
C4 C5 1.380(8) . ?
C4 H4A 0.9300 . ?
C5 C6 1.369(7) . ?
C5 H5A 0.9300 . ?
C6 C7 1.460(8) . ?
C7 N8 1.259(6) . ?
C7 H7A 0.9300 . ?
N8 C9 1.471(6) . ?
C9 C12 1.528(7) . ?
C9 C10 1.530(7) . ?
C9 C11 1.552(7) . ?
C10 O10 1.419(6) . ?
C10 H10A 0.9700 . ?
C10 H10B 0.9700 . ?
O10 H10C 0.8200 . ?
C11 O11 1.406(7) . ?
C11 H11A 0.9700 . ?
C11 H11B 0.9700 . ?
O11 H11C 0.8200 . ?
C12 C13 1.523(8) . ?
C12 H12A 0.9700 . ?
C12 H12B 0.9700 . ?
C13 H13A 0.9600 . ?
C13 H13B 0.9600 . ?
C13 H13C 0.9600 . ?
 
loop_
 _geom_angle_atom_site_label_1
 _geom_angle_atom_site_label_2
 _geom_angle_atom_site_label_3
 _geom_angle
 _geom_angle_site_symmetry_1
 _geom_angle_site_symmetry_3
 _geom_angle_publ_flag
N8 Cu1 N1 80.69(18) . . ?
N8 Cu1 O10 78.58(17) . . ?
N1 Cu1 O10 156.49(17) . . ?
N8 Cu1 Cl2 158.80(13) . . ?
N1 Cu1 Cl2 100.74(14) . . ?
O10 Cu1 Cl2 94.68(12) . . ?
N8 Cu1 Cl1 92.38(13) . . ?
N1 Cu1 Cl1 93.34(12) . . ?
O10 Cu1 Cl1 98.48(13) . . ?
Cl2 Cu1 Cl1 108.56(6) . . ?
C2 N1 C6 117.8(5) . . ?
C2 N1 Cu1 129.1(4) . . ?
C6 N1 Cu1 113.0(4) . . ?
N1 C2 C3 122.7(6) . . ?
N1 C2 H2A 118.6 . . ?
C3 C2 H2A 118.6 . . ?
C2 C3 C4 119.1(6) . . ?
C2 C3 H3A 120.5 . . ?
C4 C3 H3A 120.5 . . ?
C5 C4 C3 119.0(6) . . ?
C5 C4 H4A 120.5 . . ?
C3 C4 H4A 120.5 . . ?
C6 C5 C4 118.5(6) . . ?
C6 C5 H5A 120.7 . . ?
C4 C5 H5A 120.7 . . ?
N1 C6 C5 122.9(6) . . ?
N1 C6 C7 113.7(5) . . ?
C5 C6 C7 123.4(5) . . ?
N8 C7 C6 116.9(5) . . ?
N8 C7 H7A 121.5 . . ?
C6 C7 H7A 121.5 . . ?
C7 N8 C9 125.9(5) . . ?
C7 N8 Cu1 115.6(4) . . ?
C9 N8 Cu1 118.5(3) . . ?
N8 C9 C12 111.4(4) . . ?
N8 C9 C10 105.1(4) . . ?
C12 C9 C10 111.2(4) . . ?
N8 C9 C11 106.7(4) . . ?
C12 C9 C11 112.5(4) . . ?
C10 C9 C11 109.5(5) . . ?
O10 C10 C9 108.4(4) . . ?
O10 C10 H10A 110.0 . . ?
C9 C10 H10A 110.0 . . ?
O10 C10 H10B 110.0 . . ?
C9 C10 H10B 110.0 . . ?
H10A C10 H10B 108.4 . . ?
C10 O10 Cu1 111.9(3) . . ?
C10 O10 H10C 109.5 . . ?
Cu1 O10 H10C 137.0 . . ?
O11 C11 C9 113.5(4) . . ?
O11 C11 H11A 108.9 . . ?
C9 C11 H11A 108.9 . . ?
O11 C11 H11B 108.9 . . ?
C9 C11 H11B 108.9 . . ?
H11A C11 H11B 107.7 . . ?
C11 O11 H11C 109.5 . . ?
C13 C12 C9 114.5(5) . . ?
C13 C12 H12A 108.6 . . ?
C9 C12 H12A 108.6 . . ?
C13 C12 H12B 108.6 . . ?
C9 C12 H12B 108.6 . . ?
H12A C12 H12B 107.6 . . ?
C12 C13 H13A 109.5 . . ?
C12 C13 H13B 109.5 . . ?
H13A C13 H13B 109.5 . . ?
C12 C13 H13C 109.5 . . ?
H13A C13 H13C 109.5 . . ?
H13B C13 H13C 109.5 . . ?
 
loop_
 _geom_torsion_atom_site_label_1
 _geom_torsion_atom_site_label_2
 _geom_torsion_atom_site_label_3
 _geom_torsion_atom_site_label_4
 _geom_torsion
 _geom_torsion_site_symmetry_1
 _geom_torsion_site_symmetry_2
 _geom_torsion_site_symmetry_3
 _geom_torsion_site_symmetry_4
 _geom_torsion_publ_flag
C6 N1 C2 C3 0.1(8) . . . . ?
Cu1 N1 C2 C3 176.2(4) . . . . ?
N1 C2 C3 C4 0.7(9) . . . . ?
C2 C3 C4 C5 -0.6(9) . . . . ?
C3 C4 C5 C6 -0.2(9) . . . . ?
C2 N1 C6 C5 -0.9(8) . . . . ?
Cu1 N1 C6 C5 -177.6(4) . . . . ?
C2 N1 C6 C7 179.0(4) . . . . ?
Cu1 N1 C6 C7 2.2(6) . . . . ?
C4 C5 C6 N1 0.9(8) . . . . ?
C4 C5 C6 C7 -178.9(5) . . . . ?
N1 C6 C7 N8 0.4(7) . . . . ?
C5 C6 C7 N8 -179.8(5) . . . . ?
C6 C7 N8 C9 177.1(4) . . . . ?
C6 C7 N8 Cu1 -2.9(6) . . . . ?
C7 N8 C9 C12 45.8(7) . . . . ?
Cu1 N8 C9 C12 -134.3(4) . . . . ?
C7 N8 C9 C10 166.3(5) . . . . ?
Cu1 N8 C9 C10 -13.8(5) . . . . ?
C7 N8 C9 C11 -77.5(6) . . . . ?
Cu1 N8 C9 C11 102.5(4) . . . . ?
N8 C9 C10 O10 37.3(6) . . . . ?
C12 C9 C10 O10 158.0(4) . . . . ?
C11 C9 C10 O10 -77.0(5) . . . . ?
C9 C10 O10 Cu1 -46.7(5) . . . . ?
N8 C9 C11 O11 66.7(6) . . . . ?
C12 C9 C11 O11 -55.8(6) . . . . ?
C10 C9 C11 O11 180.0(4) . . . . ?
N8 C9 C12 C13 172.3(5) . . . . ?
C10 C9 C12 C13 55.5(6) . . . . ?
C11 C9 C12 C13 -67.8(6) . . . . ?
 
loop_
 _geom_hbond_atom_site_label_D 
 _geom_hbond_atom_site_label_H 
 _geom_hbond_atom_site_label_A 
 _geom_hbond_distance_DH 
 _geom_hbond_distance_HA 
 _geom_hbond_distance_DA 
 _geom_hbond_angle_DHA 
 _geom_hbond_site_symmetry_A 
 _geom_hbond_publ_flag
C2 H2A Cl1  0.93 2.99 3.654(6) 129.6 3_655 yes
O10 H10C O11  0.82 1.83 2.646(5) 176.5 2_664 yes
O11 H11C Cl1  0.82 2.20 3.015(4) 171.2 4_566 yes
 
_refine_diff_density_max    0.319
_refine_diff_density_min   -0.575
_refine_diff_density_rms    0.083

_shelx_res_file
;
TITL ft60-2-o3_a.res in P2(1)2(1)2(1)
    ft60-2-o3_a.res
    created by SHELXL-2018/3 at 10:39:15 on 15-Aug-2023
REM Old TITL FT60-2-O_3 in P2(1)2(1)2(1)

REM SHELXT solution in P2(1)2(1)2(1)
REM R1 0.096,  Rweak 0.037,  Alpha 0.003,  Orientation as input
REM Flack x =  0.037 ( 0.018 ) from Parsons' quotients
REM Formula found by SHELXT:  C11 N3 O Cl2 Cu

CELL  0.71073   9.6661  11.6205  12.1882   90.000   90.000   90.000
ZERR    4.000   0.0013   0.0020   0.0017    0.000    0.000    0.000
LATT -1
SYMM 1/2-X, -Y, 1/2+Z
SYMM -X, 1/2+Y, 1/2-Z
SYMM 1/2+X, 1/2-Y, -Z
SFAC C H N O CL CU
UNIT 44.00 64.00 8.00 8.00 8.00 4.00

TEMP  20
SIZE 0.35 0.29 0.37

L.S. 10
BOND $H
LIST 4
FMAP 2
PLAN 10

OMIT  -3
ACTA
CONF
HTAB
EQIV $1 -x+1, y+1/2, -z+1/2
HTAB C2 Cl1_$1
EQIV $2 -x+3/2, -y+1, z-1/2
HTAB O10 O11_$2
EQIV $3 x+1/2, -y+3/2, -z+1
HTAB O11 Cl1_$3

WGHT    0.024500
FVAR       0.58200
CU1   6    0.604176    0.727564    0.355364    11.00000    0.03307    0.02171 =
         0.02019    0.00119    0.00511    0.00190
CL1   5    0.354141    0.716520    0.293756    11.00000    0.03674    0.03904 =
         0.04903   -0.01333   -0.01127    0.00516
CL2   5    0.731430    0.788388    0.215829    11.00000    0.05486    0.04175 =
         0.03479    0.00751    0.01830   -0.00172
N1    3    0.575443    0.874759    0.436982    11.00000    0.02537    0.02027 =
         0.02736    0.00007   -0.00138    0.00036
C2    1    0.582844    0.982700    0.400307    11.00000    0.02640    0.02795 =
         0.03600    0.00718   -0.00172   -0.00425
AFIX  43
H2A   2    0.609582    0.995180    0.327982    11.00000   -1.20000
AFIX   0
C3    1    0.552666    1.076035    0.464809    11.00000    0.03526    0.02085 =
         0.05071   -0.00114   -0.00122   -0.00453
AFIX  43
H3A   2    0.557976    1.150160    0.436350    11.00000   -1.20000
AFIX   0
C4    1    0.514135    1.058353    0.573027    11.00000    0.04580    0.02816 =
         0.04350   -0.01213   -0.01135    0.00437
AFIX  43
H4A   2    0.494051    1.120448    0.618453    11.00000   -1.20000
AFIX   0
C5    1    0.506027    0.947199    0.612344    11.00000    0.03932    0.03170 =
         0.02907   -0.00347   -0.00643    0.00804
AFIX  43
H5A   2    0.480646    0.932943    0.684679    11.00000   -1.20000
AFIX   0
C6    1    0.536171    0.858341    0.542518    11.00000    0.02685    0.02800 =
         0.02079   -0.00161   -0.00177    0.00163
C7    1    0.528796    0.737340    0.574300    11.00000    0.03380    0.03080 =
         0.01718    0.00360   -0.00071    0.00162
AFIX  43
H7A   2    0.502504    0.715306    0.644628    11.00000   -1.20000
AFIX   0
N8    3    0.559654    0.664236    0.502147    11.00000    0.02532    0.01881 =
         0.02202    0.00253    0.00077    0.00173
C9    1    0.565287    0.538788    0.517798    11.00000    0.02671    0.01912 =
         0.02231   -0.00093    0.00125    0.00145
C10   1    0.571386    0.488533    0.401831    11.00000    0.04505    0.02175 =
         0.02557    0.00304    0.00860   -0.00232
AFIX  23
H10A  2    0.610952    0.411851    0.403858    11.00000   -1.20000
H10B  2    0.478900    0.483271    0.371356    11.00000   -1.20000
AFIX   0
O10   4    0.654400    0.561734    0.335913    11.00000    0.05914    0.02369 =
         0.03252   -0.00135    0.02263    0.00506
AFIX  83
H10C  2    0.697533    0.522946    0.291320    11.00000   -1.20000
AFIX   0
C11   1    0.702723    0.512643    0.578750    11.00000    0.03024    0.02209 =
         0.03782    0.00246    0.00279    0.00375
AFIX  23
H11A  2    0.716269    0.429970    0.581088    11.00000   -1.20000
H11B  2    0.778816    0.545630    0.537483    11.00000   -1.20000
AFIX   0
O11   4    0.706403    0.555912    0.686398    11.00000    0.04527    0.03013 =
         0.03143    0.00773   -0.01205   -0.00388
AFIX  83
H11C  2    0.741094    0.620307    0.686148    11.00000   -1.20000
AFIX   0
C12   1    0.438603    0.494897    0.579947    11.00000    0.02754    0.02913 =
         0.03066    0.00479    0.00451    0.00250
AFIX  23
H12A  2    0.441036    0.525459    0.653981    11.00000   -1.20000
H12B  2    0.356121    0.524693    0.544622    11.00000   -1.20000
AFIX   0
C13   1    0.427420    0.364308    0.586240    11.00000    0.04742    0.02770 =
         0.04351    0.00645    0.00505   -0.00326
AFIX  33
H13A  2    0.345617    0.343638    0.626323    11.00000   -1.50000
H13B  2    0.422278    0.333110    0.513422    11.00000   -1.50000
H13C  2    0.507318    0.333878    0.622942    11.00000   -1.50000
AFIX   0
HKLF 4


REM  ft60-2-o3_a.res in P2(1)2(1)2(1)
REM wR2 = 0.0845, GooF = S = 1.061, Restrained GooF = 1.061 for all data
REM R1 = 0.0404 for 2398 Fo > 4sig(Fo) and 0.0489 for all 2700 data
REM 163 parameters refined using 0 restraints

END

WGHT      0.0245      0.0000

REM Instructions for potential hydrogen bonds
HTAB O10 O11_$2
HTAB O11 Cl1_$3

REM Highest difference peak  0.319,  deepest hole -0.575,  1-sigma level  0.083
Q1    1   0.3804  0.3329  0.5175  11.00000  0.05    0.32
Q2    1   0.5997  1.1548  0.6358  11.00000  0.05    0.31
Q3    1   0.6509  0.7824  0.1819  11.00000  0.05    0.30
Q4    1   0.5874  0.7164  0.4410  11.00000  0.05    0.30
Q5    1   0.6653  0.7902  0.0933  11.00000  0.05    0.29
Q6    1   0.3813  0.7221  0.1961  11.00000  0.05    0.28
Q7    1   0.5927  0.5023  0.4585  11.00000  0.05    0.28
Q8    1   0.2986  0.3054  0.5808  11.00000  0.05    0.28
Q9    1   0.3974  1.2118  0.4136  11.00000  0.05    0.27
Q10   1   0.6169  0.6858  0.1761  11.00000  0.05    0.27
;
_shelx_res_checksum   83910

_shelx_hkl_file
;
   0   0  -2   20.05    2.77
   0   0   2   16.33    2.56
   0   0   3   -0.14    1.81
   0   0   4 1688.85   50.74
   0   0   5    9.94    3.79
   0   0   6  143.61   13.13
   0   0   7   -2.58    3.61
   0   0   8   78.54   11.38
   0   0   9   -2.81    4.27
   0   0  10   13.93    6.92
   0   0  11    0.59    5.79
   0   0  12   16.95    7.70
   0   0  13    5.58    6.61
   0   0  14  715.96   48.55
   0   0  15   -2.06    7.76
   0  -1  -1 4363.48  107.22
   0   1   1 4930.91  107.03
   0   1   2   18.04    2.96
   0  -1   3 2695.93   70.50
   0   1   3 2751.08   71.76
   0  -1   4 1481.22   44.81
   0   1   4 1371.23   44.60
   0  -1   5   62.93    7.87
   0   1   5   66.81    8.29
   0  -1   6  319.24   20.02
   0   1   6  343.31   21.09
   0  -1   7 1965.51   66.17
   0   1   7 2014.08   67.49
   0   1   8    2.66    4.64
   0  -1   8   -0.20    3.56
   0  -1   9  422.61   28.19
   0   1   9  406.02   28.42
   0  -1  10  106.36   15.19
   0   1  10   90.76   13.97
   0  -1  11  177.12   19.88
   0   1  11  194.56   21.58
   0   1  12   55.39   12.49
   0  -1  12   49.37   11.97
   0   1  13  149.40   20.52
   0   1  14  -14.98    8.64
   0   1  15  155.07   23.62
   0   2   0 1075.78   29.41
   0   2   1  201.50    9.37
   0  -2  -1  221.75    9.75
   0   2   2 5592.80  132.73
   0   2   3  233.15   13.80
   0   2   4   55.75    7.14
   0  -2  -5  506.14   14.62
   0   2   5  507.62   25.31
   0   2   6  925.49   38.66
   0  -2  -6  925.21   24.84
   0   2   7   21.14    5.78
   0   2   8  289.88   22.58
   0   2   9  188.31   19.54
   0   2  10  419.66   31.02
   0   2  11    5.49    6.22
   0   2  12  381.46   32.27
   0   2  13    2.78    6.69
   0   2  14  870.12   55.47
   0   2  15   -3.77    8.40
   0   3   0    0.85    1.13
   0   3   1  777.67   25.37
   0   3   2 1322.16   40.31
   0   3   3  542.22   23.96
   0   3   3  627.48   18.48
   0   3   4 1116.63   40.75
   0   3   4 1099.84   28.08
   0   3   5  723.70   32.63
   0   3   6  451.12   26.29
   0   3   7  634.58   33.27
   0   3   8    6.95    4.57
   0   3   9   85.09   12.94
   0   3  10  214.52   22.20
   0   3  11  335.27   29.28
   0   3  12   70.96   14.26
   0   3  13  237.55   26.76
   0   3  14   -6.54    7.82
   0   3  15  107.38   20.66
   0   4   0 8972.04  209.30
   0   4   1  675.85   25.06
   0   4   2 2227.93   62.40
   0   4   3  424.29   20.80
   0   4   4 1657.06   55.68
   0   4   5  332.04   21.87
   0   4   6   79.15   11.10
   0   4   7   67.07   10.48
   0   4   8   90.41   13.26
   0   4   9   19.81    7.69
   0   4  10   20.36    7.35
   0   4  11   23.76    9.24
   0   4  12   11.87    7.71
   0   4  13   14.97    8.61
   0   4  14  310.51   32.64
   0   5   0   -0.29    1.91
   0   5   1 1112.21   37.65
   0   5   2 1406.89   45.91
   0   5   3 5425.86  140.98
   0   5   4 1995.63   63.78
   0   5   5   22.30    6.06
   0   5   6  147.57   15.97
   0   5   7  707.63   38.24
   0   5   8    8.66    5.89
   0   5   9   33.89    9.15
   0   5  10  350.03   29.57
   0   5  11   53.65   12.29
   0   5  12  191.77   23.78
   0   5  13  105.75   18.78
   0   5  14    9.91    7.57
   0   6   0  780.13   31.57
   0   6   1  352.86   19.47
   0   6   2 1121.49   41.16
   0   6   3   31.29    6.80
   0   6   4  365.03   22.08
   0   6   5 1881.06   66.85
   0   6   6  541.51   32.95
   0   6   7   42.79   10.03
   0   6   8   -0.28    4.83
   0   6   9  341.48   28.94
   0   6  10  349.14   30.09
   0   6  11  137.08   19.61
   0   6  12   71.32   15.34
   0   6  13  134.86   21.21
   0   6  14  111.37   21.23
   0   7   0   -1.24    2.61
   0   7   1    4.75    3.70
   0   7  -1   11.49    3.89
   0   7   2 4084.39  112.24
   0   7   3  346.50   22.33
   0   7   4  925.22   41.40
   0   7   5  181.08   17.46
   0   7   6   10.72    6.34
   0   7   7    2.30    4.24
   0   7   8   42.75   11.18
   0   7   9   62.15   12.86
   0   7  10   39.06   10.77
   0   7  11  276.46   28.03
   0   7  12  437.08   37.94
   0   7  13  119.19   21.17
   0   8   0   95.50   11.14
   0   8   1  859.38   37.84
   0   8  -1  839.86   37.39
   0   8   2  194.35   16.52
   0   8   3  227.63   18.87
   0   8   4  468.64   29.96
   0   8   5  838.24   41.74
   0   8   6  228.52   22.67
   0   8   7   34.24    9.39
   0   8   8    2.47    4.39
   0   8   9  289.48   28.12
   0   8  10   85.76   16.24
   0   8  11   26.37   10.08
   0   8  12   15.97    8.49
   0   8  13   13.49    9.05
   0   9   0   -1.45    3.88
   0   9  -1  422.81   26.67
   0   9   1  472.52   27.91
   0   9   2  623.06   33.32
   0   9  -2  590.34   32.22
   0   9   3   -0.70    3.81
   0   9   4 1656.65   66.27
   0   9   5    1.88    4.27
   0   9   6    2.22    4.20
   0   9   7    2.66    4.74
   0   9   8   63.52   13.48
   0   9   9    3.23    6.05
   0   9  10  378.16   34.69
   0   9  11  106.08   18.82
   0   9  12   79.23   16.87
   0  10   0   27.88    7.26
   0  10  -1  254.25   21.21
   0  10   1  239.75   20.67
   0  10   2  170.72   17.37
   0  10  -2  135.30   15.61
   0  10   3    0.79    4.05
   0  10   4   30.92    9.21
   0  10   5  521.48   34.04
   0  10   6  117.22   16.73
   0  10   7    3.40    4.92
   0  10   8   25.71    9.40
   0  10   9  254.37   28.37
   0  10  10   60.09   13.69
   0  10  11   57.14   14.28
   0  11   0    4.89    4.21
   0  11  -1    4.70    4.58
   0  11   1    7.93    5.78
   0  11  -2  769.61   41.30
   0  11   2  772.71   41.77
   0  11   3   31.02    9.06
   0  11  -3   31.20    8.36
   0  11   4  272.23   25.74
   0  11   5   19.18    6.80
   0  11   6   61.01   13.10
   0  11   7    8.16    5.93
   0  11   8   86.05   17.07
   0  11   9   49.25   13.06
   0  11  10   90.17   19.08
   0  11  11   -1.76    6.16
   0  12   0  226.52   22.17
   0  12  -1  488.30   32.91
   0  12   1  539.88   34.70
   0  12  -2  194.50   20.70
   0  12   2  221.85   22.15
   0  12  -3  151.88   18.64
   0  12   3  185.56   21.11
   0  12  -4   12.25    6.47
   0  12   4    9.44    7.11
   0  12   5  254.15   25.12
   0  12   6    1.48    6.20
   0  12   7    3.71    5.33
   0  12   8   31.30    9.99
   0  12   9  300.62   32.98
   0  12  10    2.43    4.45
   0  13   0    6.59    6.19
   0  13  -1    0.98    4.50
   0  13   1    9.19    6.08
   0  13  -2  241.55   24.04
   0  13   2  279.83   26.32
   0  13   3  137.83   19.08
   0  13  -3   84.87   14.76
   0  13  -4  117.10   17.20
   0  13   4  135.26   19.43
   0  13   5   12.37    7.92
   0  13  -5   18.16    7.43
   0  13   6   57.83   13.12
   0  13   7   34.29   11.45
   0  13   8  139.03   22.52
   0  14   0  566.36   39.29
   0  14  -1  112.74   17.32
   0  14   1   89.16   15.42
   0  14   2   69.11   13.65
   0  14  -2   59.98   12.34
   0  14  -3  -18.77    7.50
   0  14   3   -8.04    6.31
   0  14   4    9.30    6.83
   0  14  -4    8.44    4.75
   0  14   5    5.85    5.78
   0  14  -5   38.88   11.08
   0  14   6    3.87    5.88
   0  14  -6    2.11    3.89
   0  14   7   20.52   10.21
   0  14  -7    3.76    4.81
  -1   0   0    1.94    0.71
  -1   0   1 1921.61   50.51
  -1   0   1 1994.62   51.35
   1   0  -1 2308.27   50.87
   1   0  -1 2292.76   51.30
  -1   0   2  423.29   15.82
   1   0   2  424.36   15.38
  -1   0   3  566.20   21.63
   1   0   3  617.99   22.17
   1   0   4 1107.25   37.37
  -1   0   4 1108.71   37.48
   1   0   5 2637.27   74.17
  -1   0   5 2449.57   72.96
  -1   0   6 4443.87  121.40
   1   0   6 4620.12  122.27
   1   0   7   44.10    8.05
  -1   0   7   46.17    8.20
  -1   0   8 1846.05   66.86
   1   0   8 1895.43   67.55
  -1   0   9  435.38   29.31
   1   0   9  511.55   31.22
  -1   0  10   39.30    9.20
   1   0  10   30.84    8.73
   1   0  11   28.61    8.79
  -1   0  11   38.69   10.28
   1   0  12  208.58   23.32
  -1   0  12  158.76   20.29
   1   0  13  215.16   25.16
  -1   0  13  211.41   24.33
  -1   0  14   49.12   13.54
  -1   0  15   76.23   16.96
  -1   1  15  121.63   20.65
  -1   1  14   15.26    9.21
  -1   1  13  192.03   24.04
  -1   1  12  449.05   34.74
  -1   1  11  127.77   17.14
   1  -1  10   34.83    9.75
  -1   1  10   23.40    7.49
   1  -1   9  586.31   34.08
  -1   1   9  534.98   33.26
  -1   1   8  240.70   20.20
   1  -1   8  241.71   19.92
   1  -1   7  146.07   14.20
  -1   1   7  132.25   13.83
   1  -1   6  958.97   38.46
  -1   1   6  950.44   39.09
   1  -1   5  791.64   31.64
  -1   1   5  772.69   32.42
  -1   1   4 1399.96   45.64
  -1   1   3  227.79   13.15
  -1  -1  -2 2874.92   71.32
   1   1  -2 2948.68   70.99
  -1   1   2 2966.06   73.39
  -1  -1  -2 2836.78   69.24
   1   1  -1 1160.78   29.18
  -1  -1  -1 1144.41   29.56
  -1  -1  -1 1152.15   30.86
  -1   1   1 1216.06   31.86
   1   1   0  448.00   14.95
   1   1   1 1154.45   30.44
  -1  -1   1 1151.77   28.36
   1  -1  -1 1165.45   30.91
   1   1   1 1080.95   28.67
   1   1   2 2792.06   70.82
  -1  -1   2 2968.35   70.51
   1   1   3  291.75   14.12
  -1  -1   3  308.46   14.26
   1   1   4 1431.42   45.05
  -1  -1   4 1468.30   44.98
   1   1   5  870.52   34.31
  -1  -1   5  875.49   33.64
   1   1   6  856.73   36.55
  -1  -1   6  869.90   36.02
  -1  -1   7  151.86   14.47
   1   1   7  158.62   15.28
  -1  -1   8  199.09   17.91
   1   1   8  206.98   18.46
   1   1   9  563.79   33.57
  -1  -1   9  519.53   32.19
   1   1  10   25.05    8.43
  -1  -1  10   33.55    9.07
  -1  -1  11  142.46   17.91
   1   1  11  182.20   20.81
  -1  -1  12  426.50   33.23
   1   1  12  401.64   32.74
   1   1  13  251.94   27.05
  -1  -1  13  233.31   25.72
  -1  -1  14    9.65    6.37
   1   1  14   14.82    8.66
   1   1  15  124.10   21.45
  -1   2  15  155.22   24.28
  -1   2  14   47.34   13.44
  -1   2  13  268.78   28.10
  -1   2  12   61.28   13.12
  -1   2  11   22.72    8.01
  -1   2  10   38.68    9.88
  -1   2   9  294.82   24.31
  -1   2   8 1468.95   58.49
  -1   2   7  117.66   13.23
  -1   2   6 2470.57   76.73
  -1  -2  -6 2427.52   62.41
  -1  -2  -5 1067.32   31.02
  -1   2   5 1102.21   41.86
  -1  -2  -4  425.64   15.69
  -1   2   4  438.19   22.29
  -1   2   3  468.30   21.36
  -1  -2  -3  486.01   16.46
  -1   2   2   83.89    7.38
  -1  -2  -2   87.30    6.00
  -1   2   1 3350.61   79.62
  -1  -2  -1 3137.29   75.57
  -1   2   0  335.68   13.61
   1   2   0  333.28   10.64
   1   2   1 3040.29   72.43
   1   2   2  121.05    7.99
   1   2   3  440.54   19.10
   1   2   4  406.48   19.79
  -1  -2   4  410.36   19.05
  -1  -2   5 1090.66   38.62
   1   2   5 1022.92   38.98
  -1  -2   6 2612.72   78.51
   1   2   6 2712.65   80.64
  -1  -2   7  122.99   12.93
   1   2   7  116.23   13.03
   1   2   8 1465.55   58.95
  -1  -2   8 1585.84   58.47
  -1  -2   9  347.04   25.23
   1   2   9  306.45   24.72
  -1  -2  10   41.29    9.72
   1   2  10   38.83    9.68
   1   2  11   18.70    8.00
  -1  -2  11   22.66    7.64
   1   2  12   75.18   14.97
   1   2  13  273.21   28.63
   1   2  14   40.76   12.48
   1   2  15  133.50   21.76
  -1   3  14    9.62    8.39
  -1   3  13   84.07   16.48
  -1   3  12  112.31   17.94
  -1   3  11   11.33    7.31
  -1   3  10  644.02   39.89
  -1   3   9  352.13   27.06
  -1   3   8  846.31   40.77
  -1  -3  -8  693.12   23.77
  -1  -3  -7  205.73   10.51
  -1   3   7  230.00   19.49
  -1  -3  -6  322.21   13.70
  -1   3   6  333.14   22.61
  -1  -3  -5  277.98   12.48
  -1   3   5  300.97   20.46
  -1   3   4 1628.62   54.65
  -1   3   3  561.37   24.09
  -1   3   2 1627.70   47.98
  -1   3   1 1096.03   34.17
   1   3   0 2232.52   56.61
  -1   3   0 2348.97   60.76
   1   3   1 1088.77   31.15
   1   3   2 1611.41   45.18
   1   3   3  740.33   28.27
   1   3   4 1538.39   49.80
   1   3   5  329.36   19.89
   1   3   6  297.12   19.85
   1   3   7  249.53   19.81
   1   3   8  902.37   42.88
   1   3   9  303.00   24.78
   1   3  10  728.68   42.21
   1   3  11    2.86    5.39
   1   3  12   75.63   14.89
   1   3  13   84.37   16.30
   1   3  14    3.71    9.07
   1   3  15  103.57   19.28
  -1   4  14   69.16   16.09
  -1   4  13  133.22   20.97
  -1   4  12   52.40   13.48
  -1   4  11  179.80   21.50
  -1   4  10    2.59    5.67
  -1   4   9  417.52   30.57
  -1   4   8  894.18   45.09
  -1   4   7   53.42   10.13
  -1   4   6 1548.34   59.03
  -1   4   5 1605.46   58.68
  -1   4   4  525.90   26.14
  -1   4   3    5.73    3.17
  -1   4   2  300.39   16.46
  -1   4   1 1766.03   51.93
  -1   4   0  366.08   17.69
   1   4   0  379.83   15.70
   1   4   1 1696.93   47.34
   1   4   2  417.87   19.42
   1   4   3    4.69    1.92
   1   4   4  511.44   25.50
   1   4   5 1574.66   55.10
   1   4   6 1349.66   51.77
   1   4   7   39.20    8.23
   1   4   8  904.13   44.03
   1   4   9  498.27   33.00
   1   4  10    3.67    5.24
   1   4  11  194.13   22.62
   1   4  12   27.33    9.39
   1   4  13  138.13   20.73
   1   4  14   83.41   17.04
  -1   5  14   30.42   13.42
  -1   5  13  112.38   19.58
  -1   5  12  308.45   30.45
  -1   5  11  189.10   22.74
  -1   5  10  378.00   31.01
  -1   5   9  261.14   24.90
  -1   5   8  507.90   33.66
  -1   5   7   18.91    7.02
  -1   5   6  187.19   18.41
  -1   5   5  658.25   19.66
  -1   5   5  606.66   32.49
  -1   5   4 1298.71   48.09
  -1   5   3  402.80   22.36
  -1   5   2 1562.08   50.92
  -1   5   1 2680.85   75.06
  -1   5   0  184.18   13.09
   1   5   0  193.10   11.73
   1   5   1 2615.99   70.40
   1   5   2 1954.90   57.45
   1   5   3  319.93   17.93
   1   5   4 1525.63   53.80
   1   5   5  707.98   34.26
   1   5   6  179.10   16.81
   1   5   7   35.17    8.40
   1   5   8  447.04   29.90
   1   5   9  269.28   24.26
   1   5  10  419.85   32.32
   1   5  11  137.92   19.02
   1   5  12  315.18   30.56
   1   5  13  101.20   18.15
   1   5  14    4.58    7.53
  -1   6  14  188.76   26.83
  -1   6  13  109.08   19.27
  -1   6  12   87.92   17.37
  -1   6  11  171.07   21.85
  -1   6  10  268.78   26.80
  -1   6   9  420.36   32.72
  -1   6   8  388.39   30.47
  -1   6   7  222.23   21.90
  -1   6   6  532.62   33.71
  -1   6   5  257.46   20.22
  -1   6   4   86.49   11.38
  -1   6   3  552.11   28.11
  -1   6   2  131.93   12.34
  -1   6   1  909.35   35.81
  -1   6   0 3908.30  105.54
   1   6   0 3882.91  101.51
   1   6   1  992.23   35.61
   1   6   2  119.07   10.74
   1   6   3  562.98   27.65
   1   6   4   73.10    9.71
   1   6   5  263.59   20.80
   1   6   6  490.31   30.22
   1   6   7  185.74   18.88
   1   6   8  434.48   30.81
   1   6   9  348.60   28.24
   1   6  10  256.06   25.38
   1   6  11  178.99   22.19
   1   6  12  119.72   18.91
   1   6  13  165.57   23.72
   1   6  14  145.43   23.44
  -1   7  13   11.83    8.35
  -1   7  12  108.59   19.04
  -1   7  11  244.48   27.02
  -1   7  10  516.32   38.88
  -1   7   9   93.07   16.00
  -1   7   8  182.57   21.19
  -1   7   7  171.86   20.01
  -1   7   6  391.80   28.66
  -1   7   5  228.34   19.54
  -1   7   4 1325.21   54.85
  -1   7   3 1554.24   56.59
  -1   7   2  507.11   27.14
   1   7  -1  206.55   14.86
  -1   7   1  188.30   15.60
  -1   7   0   12.03    4.26
   1   7   0   14.25    3.91
   1   7   1  195.33   14.54
  -1   7  -1  201.53   16.02
   1   7   2  596.60   28.21
   1   7   3 1538.72   55.96
   1   7   4 1277.53   49.20
   1   7   5  348.22   25.24
   1   7   6  409.17   28.75
   1   7   7  189.87   19.93
   1   7   8  167.65   19.56
   1   7   9  148.12   19.29
   1   7  10  494.97   36.38
   1   7  11  254.39   27.46
   1   7  12  124.71   20.32
   1   7  13   18.64   10.17
  -1   8  12   38.09   11.83
  -1   8  11  160.58   23.09
  -1   8  10  199.22   24.73
  -1   8   9   90.74   16.63
  -1   8   8   20.62    7.76
  -1   8   7  186.80   22.19
  -1   8   6    7.93    5.88
  -1   8   5  108.33   14.00
  -1   8   4  835.77   42.65
  -1   8   3  356.37   24.46
  -1   8   2  369.08   23.91
  -1   8   1  148.65   14.69
   1   8  -1  127.06   12.59
   1   8   0 1492.93   52.45
  -1   8   0 1549.44   56.30
  -1   8  -1  127.51   13.76
   1   8   1  133.58   12.87
   1   8   2  358.18   22.23
   1   8   3  361.31   23.97
   1   8   4  721.62   35.53
   1   8   5  139.88   16.17
   1   8   6   15.97    5.96
   1   8   7  177.05   19.96
   1   8   8   17.30    7.72
   1   8   9   59.58   12.52
   1   8  10  172.35   21.86
   1   8  11  183.81   23.34
   1   8  12   25.40    9.82
   1   8  13   75.57   16.41
  -1   9  12   48.22   13.81
  -1   9  11  139.26   22.35
  -1   9  10  316.94   31.97
  -1   9   9   17.53    8.86
  -1   9   8  160.91   21.54
  -1   9   7   14.08    7.57
  -1   9   6   62.68   12.35
  -1   9   5  193.94   20.05
  -1   9   4  592.36   36.21
  -1   9   3  849.34   42.02
   1   9  -2  259.19   19.61
  -1   9   2  261.92   21.26
  -1   9   1  387.33   26.30
   1   9  -1  400.86   24.52
  -1   9   0  133.76   14.62
   1   9   0  127.69   13.21
  -1   9  -1  367.43   25.32
   1   9   1  370.67   23.54
   1   9   2  294.21   21.10
  -1   9  -2  267.70   21.70
   1   9   3  818.06   40.20
   1   9   4  537.45   31.60
   1   9   5  179.13   18.84
   1   9   6   71.97   13.12
   1   9   7   29.39    9.48
   1   9   8  188.93   22.25
   1   9   9   23.92    9.34
   1   9  10  304.24   30.14
   1   9  11  151.99   21.53
   1   9  12   45.08   13.03
  -1  10  11   88.08   17.87
  -1  10  10  149.82   23.02
  -1  10   9   43.71   12.75
  -1  10   8  107.60   18.55
  -1  10   7  106.64   17.77
  -1  10   6  190.46   21.91
  -1  10   5   96.35   15.21
  -1  10   4  288.52   25.93
  -1  10   3  183.29   19.21
   1  10  -3  184.08   18.10
   1  10  -2  302.30   22.92
  -1  10   2  320.69   25.00
   1  10  -1   64.38   10.27
  -1  10   1   72.64   11.91
   1  10   0  145.94   15.17
  -1  10   0  144.96   16.29
   1  10   1   95.38   12.42
  -1  10  -1   81.59   12.58
   1  10   2  367.10   25.16
  -1  10  -2  305.88   24.63
   1  10   3  172.75   18.23
   1  10   4  311.14   24.55
   1  10   5  109.31   15.23
   1  10   6  253.36   25.70
   1  10   7  112.63   17.35
   1  10   8  112.09   17.63
   1  10   9   23.32    8.71
   1  10  10  120.57   19.85
   1  10  11  146.52   21.73
   1  10  12   18.90    8.87
  -1  11  10  177.53   25.81
  -1  11   9   12.80    8.85
  -1  11   8   69.84   15.07
  -1  11   7  209.01   25.34
  -1  11   6  165.15   20.83
  -1  11   5   43.90   11.15
  -1  11   4  262.70   25.72
  -1  11   3  439.62   31.63
   1  11  -3  411.37   28.68
  -1  11   2   30.93    8.72
   1  11  -2   13.88    5.66
  -1  11   1   79.85   12.91
   1  11  -1   90.29   12.43
   1  11   0   56.34   10.32
  -1  11   0   35.59    8.92
  -1  11  -1   56.35   11.24
   1  11   1   88.10   12.37
  -1  11  -2   12.09    6.21
   1  11   2    8.49    4.34
  -1  11  -3  360.73   28.42
   1  11   3  384.03   28.89
   1  11   4  221.74   21.71
   1  11   5   65.76   12.79
   1  11   6  230.32   25.24
   1  11   7  198.71   23.94
   1  11   8   68.84   14.88
   1  11   9   22.48   10.09
   1  11  10  163.34   23.41
   1  11  11   51.05   13.83
  -1  12   9   52.32   15.00
  -1  12   8   60.05   15.06
  -1  12   7  142.04   21.88
  -1  12   6   90.26   16.39
  -1  12   5   -5.48    4.96
   1  12  -4  250.88   23.62
  -1  12   4  289.01   28.62
  -1  12   3  251.69   24.82
   1  12  -3  199.92   20.84
  -1  12   2   56.87   11.50
   1  12  -2   46.54   10.01
   1  12  -1  123.76   15.88
  -1  12   1  139.08   17.69
  -1  12   0  570.97   37.64
   1  12   0  619.18   36.44
  -1  12  -1  104.57   15.43
   1  12   1  144.45   17.03
  -1  12  -2   41.14   10.34
   1  12   2   47.12    9.94
  -1  12  -3  218.67   23.20
   1  12   3  276.66   25.92
  -1  12  -4  302.75   27.35
   1  12   4  262.50   24.67
   1  12   5    2.07    4.92
   1  12   6  161.93   21.85
   1  12   7  157.33   22.51
   1  12   8   57.00   14.15
   1  12   9   57.73   15.38
   1  12  10   45.83   12.86
  -1  13   8   11.19    8.53
  -1  13   7   40.20   13.07
  -1  13   6   -6.50    5.92
   1  13  -5   52.39   11.50
  -1  13   5   11.49    7.45
  -1  13   4  134.86   20.79
   1  13  -4  130.95   17.64
  -1  13   3  216.03   24.32
   1  13  -3  201.74   21.77
   1  13  -2   69.76   12.46
  -1  13   2   68.76   13.49
  -1  13   1  101.11   16.16
   1  13  -1  146.20   18.33
  -1  13   0   99.78   15.78
   1  13   0   96.83   14.60
  -1  13  -1  110.37   16.58
   1  13   1  126.74   16.92
   1  13   2   88.51   14.37
  -1  13  -2   40.49   10.43
   1  13   3  242.87   25.81
  -1  13  -3  228.84   24.45
   1  13   4  117.31   16.89
  -1  13  -4   84.02   15.00
  -1  13  -5   43.59   11.21
   1  13   5   39.45   10.89
   1  13   6   16.11    6.61
  -1  14   6  104.32   18.24
  -1  14   5   26.50    8.73
  -1  14   4   37.89   11.88
  -1  14   3   29.50    9.89
  -1  14   2    5.14    5.01
  -1  14   1   71.19   13.98
  -1  14   0  203.62   23.39
  -1  14  -1  100.01   16.65
  -1  14  -2   -3.61    4.30
  -1  14  -3   -1.77    4.58
  -1  14  -4   60.34   13.55
  -1  14  -5   33.02   10.16
  -1  14  -6   69.68   14.12
  -1  15   3   -0.29    2.81
  -1  15   2   14.60    6.91
  -1  15   1  103.32   17.87
  -1  15   0   48.15   12.58
  -1  15  -1   85.87   16.03
  -1  15  -2   32.11    9.74
  -1  15  -3   -6.32    3.65
  -2   0   0 3376.21   81.35
  -2   0   0 3310.73   77.25
  -2   0   1 7353.55  169.82
   2   0  -1 7329.81  167.21
  -2   0   1 7424.34  168.08
  -2   0   2 9936.29  227.74
  -2   0   2 9925.95  226.34
  -2   0   3  506.88   20.79
  -2   0   4 1118.84   38.07
  -2   0   5  582.99   26.70
   2   0   5  602.63   26.63
  -2   0   6   79.21    9.88
   2   0   6   87.62   10.16
  -2   0   7 3185.12   93.04
   2   0   7 2960.32   91.30
  -2   0   8  176.91   17.12
   2   0   8  200.82   18.12
   2   0   9  470.39   30.60
  -2   0   9  495.33   31.36
   2   0  10  139.48   17.40
  -2   0  10  141.56   17.30
  -2   0  11  180.41   20.42
  -2   0  12  124.74   18.46
  -2   0  13  268.37   27.90
  -2   0  14   -1.07    5.02
  -2   0  15   12.63    9.15
  -2   1  15    8.70    7.31
  -2   1  14  298.90   31.32
  -2   1  13   84.60   16.02
  -2   1  12   36.51   10.47
  -2   1  11  279.10   26.10
  -2   1  10  894.95   46.81
  -2   1   9   82.68   12.97
  -2   1   8  459.14   29.09
  -2   1   7   25.72    6.53
  -2   1   6  839.70   36.76
  -2   1   5  449.74   23.91
  -2   1   4 2338.98   68.28
  -2   1   3  137.33    7.21
  -2   1   3  137.04   10.71
  -2   1   2  644.13   23.30
  -2  -1  -2  681.50   23.28
  -2   1   2  691.25   20.85
  -2  -1  -2  669.25   21.32
  -2  -1  -1  933.15   28.58
  -2   1   1  939.80   27.01
   2   1  -1  842.91   23.22
  -2  -1  -1  902.34   23.36
  -2   1   0 5390.06  120.26
  -2  -1   0 4828.29  122.07
  -2  -1   1  946.26   29.23
  -2  -1   1  919.20   24.05
  -2  -1   2  628.98   20.29
   2   1   2  623.40   20.03
   2   1   3  159.54    9.90
   2  -1  -3  149.10    7.39
  -2  -1   3  159.28    9.78
  -2  -1   4 2494.87   67.87
   2  -1  -4 2418.40   60.05
   2   1   4 2451.91   67.92
   2  -1  -5  419.26   14.92
   2   1   5  440.29   22.41
  -2  -1   5  479.94   22.87
  -2  -1   6  830.49   35.87
   2   1   6  936.94   37.73
   2   1   7   41.90    8.17
  -2  -1   7   43.91    8.05
  -2  -1   8  379.84   25.52
   2   1   8  438.76   27.48
   2   1   9   95.19   13.44
  -2  -1   9   89.98   12.87
  -2  -1  10 1020.02   49.34
   2   1  10  888.28   46.84
  -2  -1  11  253.72   24.27
   2   1  11  235.16   23.75
  -2  -1  12   46.81   11.78
   2   1  12   33.35   10.16
  -2  -1  13   95.90   17.32
   2   1  13   89.88   16.43
  -2  -1  14  253.15   28.16
  -2  -1  15   23.38   10.59
  -2   2  14   16.02    8.17
  -2   2  13  283.93   29.55
  -2   2  12  188.43   22.73
  -2   2  11  485.48   35.28
  -2   2  10  360.28   28.83
  -2   2   9  329.99   26.31
  -2   2   8  374.56   25.99
  -2   2   7 2568.91   82.75
  -2  -2  -7 2504.62   69.02
  -2  -2  -6  602.46   23.70
  -2   2   6  641.08   32.19
  -2  -2  -5  836.12   28.76
  -2   2   5  808.42   35.53
  -2  -2  -4  512.93   20.58
  -2   2   4  542.16   26.20
  -2   2   3  103.47    5.55
  -2  -2  -3   82.93    7.13
  -2   2   3   86.35    8.34
  -2   2   2  167.23   10.76
  -2  -2  -2  171.09    9.03
  -2  -2  -2  153.16    9.66
  -2  -2  -1  467.96   18.82
   2   2  -1  427.55   13.22
  -2   2   1  470.62   18.41
  -2  -2  -1  459.44   13.75
  -2   2   0  646.64   22.39
   2   2   1  555.13   16.07
   2   2   2  192.18    9.57
  -2  -2   3  147.71    9.26
   2   2   3  132.42    9.20
  -2  -2   4  495.69   21.47
   2   2   4  514.50   22.47
   2   2   5  825.20   33.62
  -2  -2   5  892.02   33.67
  -2  -2   6  706.98   31.06
   2   2   6  648.30   31.15
  -2  -2   7 2697.78   82.24
   2   2   7 2624.02   83.09
  -2  -2   8  343.11   23.76
   2   2   8  333.30   24.00
   2   2   9  313.94   24.82
  -2  -2   9  325.55   24.56
  -2  -2  10  368.14   27.64
   2   2  10  360.06   28.57
   2   2  11  511.49   36.04
  -2  -2  11  479.11   33.79
   2   2  12  129.52   18.48
  -2  -2  12  140.15   18.76
  -2  -2  13  248.98   26.27
   2   2  13  269.65   28.00
   2   2  14    5.25    7.08
   2   2  15   45.40   13.27
  -2   3  14  179.52   24.74
  -2   3  13   96.52   17.36
  -2   3  12    1.07    5.84
  -2   3  11   64.46   13.70
  -2   3  10  726.70   42.69
  -2   3   9  383.86   28.54
  -2  -3  -8  964.71   33.99
  -2   3   8 1014.03   47.53
  -2  -3  -7   64.88    7.01
  -2   3   7   87.09   12.48
  -2   3   6  457.05   27.17
  -2  -3  -6  398.20   18.46
  -2   3   5  461.52   26.28
  -2  -3  -5  412.08   18.42
  -2  -3  -4 1526.65   45.93
  -2   3   4 1507.19   51.94
  -2   3   4 1571.07   38.39
  -2  -3  -3 1100.56   35.99
  -2   3   3 1179.33   41.83
  -2   3   2  489.29   21.74
  -2   3   1  650.94   24.81
  -2  -3  -1  636.88   18.89
  -2   3   0   27.31    4.39
   2   3   0   38.71    2.99
   2   3   1  652.12   19.91
   2   3   2  476.72   18.34
   2   3   3 1071.08   35.15
   2   3   4 1446.16   46.05
   2   3   5  422.56   22.53
   2   3   6  382.78   22.83
   2   3   7   87.28   11.48
   2   3   8 1165.01   50.32
   2   3   9  369.21   27.49
   2   3  10  728.92   41.75
   2   3  11   65.42   13.21
   2   3  12    5.21    6.18
   2   3  13  101.62   17.62
   2   3  14  158.66   22.79
   2   3  15   20.49    9.92
  -2   4  14   -1.35    6.56
  -2   4  13  148.52   22.06
  -2   4  12  110.02   17.71
  -2   4  11   68.29   13.19
  -2   4  10   59.17   12.30
  -2   4   9   78.94   13.67
  -2  -4  -8  178.23   12.20
  -2   4   8  225.26   21.73
  -2  -4  -7 1273.50   41.57
  -2   4   7 1431.54   57.98
  -2  -4  -6  347.54   17.53
  -2   4   6  419.12   27.25
  -2   4   5  848.52   38.84
  -2   4   4  700.61   31.45
  -2   4   3 1257.36   44.60
  -2   4   2  234.78   15.08
  -2   4   1  699.67   27.74
   2   4   0  133.12    7.56
  -2   4   0  130.14   10.59
   2   4   1  783.42   25.12
   2   4   2  282.23   14.30
   2   4   3 1215.55   40.45
   2   4   4  860.92   33.85
   2   4   5  839.37   35.22
   2   4   6  407.05   24.17
   2   4   7 1406.60   54.97
   2   4   8  231.41   20.40
   2   4   9   61.84   11.44
   2   4  10   52.82   11.08
   2   4  11   65.77   12.76
   2   4  12  110.01   17.28
   2   4  13  138.74   20.81
   2   4  14    0.58    5.83
  -2   5  14   63.32   16.38
  -2   5  13   15.09    8.39
  -2   5  12    1.57    6.37
  -2   5  11  225.22   24.64
  -2   5  10  348.80   30.24
  -2   5   9  560.01   37.56
  -2   5   8  386.10   29.78
  -2   5   7   23.82    7.35
  -2   5   6 1245.17   54.56
  -2   5   5  493.94   28.28
  -2   5   4 1818.28   63.39
  -2   5   3  913.60   37.62
  -2   5   2  334.98   19.86
  -2   5   1   46.98    7.03
   2   5   0  676.89   23.98
  -2   5   0  715.90   30.20
   2   5   1   22.50    3.85
   2   5   2  344.23   16.88
   2   5   3 1001.26   37.32
   2   5   4 1664.64   55.43
   2   5   5  624.54   30.76
   2   5   6  995.86   42.97
   2   5   7   27.34    6.94
   2   5   8  461.84   30.41
   2   5   9  625.56   37.93
   2   5  10  399.65   31.04
   2   5  11  221.29   24.10
   2   5  12    2.73    5.36
   2   5  13   21.56    8.97
   2   5  14   40.56   12.88
  -2   6  13  100.14   18.95
  -2   6  12  332.07   32.27
  -2   6  11  144.12   20.72
  -2   6  10  103.60   17.30
  -2   6   9  252.78   25.63
  -2   6   8  574.46   37.95
  -2   6   7  487.42   33.98
  -2   6   6  733.00   39.97
  -2   6   5   64.76   10.24
  -2   6   4   66.68   10.81
  -2   6   3  954.75   40.33
  -2   6   2  595.15   29.43
   2   6  -1  630.16   24.75
  -2   6   1  597.80   29.11
  -2   6   0   30.21    6.57
   2   6   0   25.97    4.39
   2   6   1  661.42   25.99
   2   6   2  648.37   27.88
   2   6   3  920.15   36.07
   2   6   4   87.12   10.72
   2   6   5   45.22    8.12
   2   6   6  734.30   37.14
   2   6   7  395.70   27.21
   2   6   8  485.61   31.59
   2   6   9  253.59   23.93
   2   6  10   95.99   15.59
   2   6  11  146.49   19.86
   2   6  12  355.15   33.06
   2   6  13   94.81   17.60
   2   6  14   20.45    7.67
  -2   7  13   49.38   14.12
  -2   7  12    0.28    6.14
  -2   7  11  371.52   34.60
  -2   7  10  287.77   29.69
  -2   7   9  863.17   51.18
  -2   7   8   63.07   13.57
  -2   7   7   31.17   10.71
  -2   7   6  443.48   30.75
  -2   7   5 1111.62   49.40
  -2   7   4  599.12   33.74
  -2   7   3  567.64   31.04
  -2   7   2   29.62    7.08
  -2   7   1   73.90    9.99
   2   7  -1   60.43    7.52
   2   7   0   67.22    7.68
  -2   7   0   76.93   10.47
   2   7   1   85.90    8.99
  -2   7  -1   75.79   10.43
   2   7   2   36.51    6.46
   2   7   3  470.95   24.51
   2   7   4  560.91   30.46
   2   7   5 1258.00   51.83
   2   7   6  418.39   28.09
   2   7   7   25.16    7.54
   2   7   8   89.74   13.75
   2   7   9  723.70   42.62
   2   7  10  250.95   25.42
   2   7  11  384.42   33.00
   2   7  12    5.04    7.86
   2   7  13   20.31    9.59
  -2   8  12   98.01   19.08
  -2   8  11   74.64   16.48
  -2   8  10   20.07    9.14
  -2   8   9   47.61   12.37
  -2   8   8  500.74   38.06
  -2   8   7   18.15    7.72
  -2   8   6  589.18   36.51
  -2   8   5   93.49   14.23
  -2   8   4   29.60    8.72
  -2   8   3  150.83   16.05
   2   8  -2  922.45   38.02
  -2   8   2  986.73   43.47
   2   8  -1  172.99   13.93
  -2   8   1  194.50   17.42
   2   8   0  304.83   18.68
  -2   8   0  287.71   21.61
   2   8   1  208.33   15.39
  -2   8  -1  188.76   17.43
   2   8   2  956.69   39.16
   2   8   3  153.70   14.12
   2   8   4   16.81    5.32
   2   8   5   78.25   12.01
   2   8   6  605.17   36.04
   2   8   7   26.78    8.15
   2   8   8  421.24   31.78
   2   8   9   42.70   10.26
   2   8  10    8.77    6.21
   2   8  11   75.99   15.23
   2   8  12   87.68   17.44
   2   8  13    1.66    5.66
  -2   9  11   58.45   14.45
  -2   9  10   42.38   12.23
  -2   9   9  594.18   44.05
  -2   9   8  267.10   28.22
  -2   9   7   42.99   10.76
  -2   9   6  169.20   19.50
  -2   9   5  603.68   38.35
  -2   9   4   52.11   11.03
  -2   9   3  334.72   25.58
   2   9  -2  105.01   11.67
  -2   9   2  115.00   14.32
   2   9  -1   86.87   10.40
  -2   9   1   89.77   12.68
   2   9   0  575.19   29.02
  -2   9   0  533.52   32.11
  -2   9  -1  137.08   15.80
   2   9   1  148.96   13.86
   2   9   2  104.43   12.05
  -2   9  -2  100.38   13.45
   2   9   3  360.73   24.07
   2   9   4   42.68    8.59
   2   9   5  678.50   39.36
   2   9   6  221.51   22.13
   2   9   7   40.51    9.79
   2   9   8  318.33   28.50
   2   9   9  521.96   37.98
   2   9  10   27.34    9.12
   2   9  11   67.22   14.75
   2   9  12    8.28    8.64
  -2  10  11    4.51    6.22
  -2  10  10   39.33   11.84
  -2  10   9   13.22    8.69
  -2  10   8  432.98   37.99
  -2  10   7   -4.76    7.13
  -2  10   6  406.98   32.15
  -2  10   5  144.87   19.09
  -2  10   4  252.43   24.18
  -2  10   3   55.95   11.39
   2  10  -3   73.81   10.73
  -2  10   2   99.03   14.05
   2  10  -2   89.20   11.81
  -2  10   1  122.89   15.78
   2  10  -1  137.62   13.87
  -2  10   0  240.71   21.80
   2  10   0  272.50   20.17
   2  10   1  140.97   14.52
  -2  10  -1  104.36   14.98
   2  10   2  131.23   14.38
  -2  10  -2  100.91   14.52
  -2  10  -3   89.45   14.28
   2  10   3   87.11   12.40
   2  10   4  198.19   19.00
   2  10   5  209.95   21.52
   2  10   6  494.80   34.95
   2  10   7    3.77    5.30
   2  10   8  416.40   33.97
   2  10   9    3.68    4.97
   2  10  10   17.26    8.75
   2  10  11   -3.68    6.26
   2  10  12   89.99   18.38
  -2  11  10    8.28    7.87
  -2  11   9  264.89   31.22
  -2  11   8   89.89   18.27
  -2  11   7   13.59    6.67
  -2  11   6   79.65   14.82
  -2  11   5  491.02   37.06
   2  11  -4    1.41    3.20
  -2  11   4    0.11    6.59
  -2  11   3  163.35   19.69
   2  11  -3  175.48   17.59
   2  11  -2   65.42   10.57
  -2  11   2   67.55   12.80
   2  11  -1  101.03   12.97
  -2  11   1   93.85   14.37
   2  11   0   19.10    5.42
  -2  11   0   12.29    5.64
  -2  11  -1   88.11   13.99
   2  11   1  112.46   13.72
  -2  11  -2   62.71   12.53
   2  11   2   77.34   11.88
  -2  11  -3  183.48   20.74
   2  11   3  190.42   19.57
   2  11   4   -0.51    3.84
   2  11   5  613.68   40.07
   2  11   6  102.77   16.03
   2  11   7   33.31   10.19
   2  11   8   73.13   15.29
   2  11   9  305.71   30.98
  -2  12   8  271.47   32.41
  -2  12   7   30.56   10.91
  -2  12   6  238.07   26.45
  -2  12   5   44.43   12.48
  -2  12   4   70.69   14.69
  -2  12   3   10.00    6.32
  -2  12   2  506.30   36.32
  -2  12   1   37.38    9.85
  -2  12   0   73.58   13.75
  -2  12  -1   47.96   11.34
  -2  12  -2  423.48   32.92
  -2  12  -3    4.99    6.13
  -2  12  -4   29.81    9.29
  -2  13   7   10.16    7.39
  -2  13   6    1.21    4.65
  -2  13   5  196.62   24.89
  -2  13   4   40.56   11.86
  -2  13   3   91.92   16.47
  -2  13   2    2.61    4.50
  -2  13   1  106.77   17.27
  -2  13   0   16.70    7.02
  -2  13  -1  123.30   17.81
  -2  13  -2    1.65    5.10
  -2  13  -3  118.37   18.28
  -2  13  -4   37.93   10.98
  -2  13  -5  167.33   22.04
  -2  14   5    9.15    7.22
  -2  14   4   64.30   15.95
  -2  14   3   11.14    7.24
  -2  14   2  137.54   20.50
  -2  14   1    3.78    6.09
  -2  14   0   10.26    7.45
  -2  14  -1   20.48    8.81
  -2  14  -2  117.03   18.24
  -2  14  -3  -14.99    7.36
  -2  14  -4   61.79   13.97
  -2  14  -5   11.17    5.94
  -2  15   1   51.20   12.68
  -2  15   0    9.30    5.56
  -2  15  -1   28.73   10.24
  -3   0   0    1.45    0.86
  -3   0   0   11.43    3.17
  -3   0   1 4980.84  116.27
  -3   0   1 4945.57  121.55
  -3   0   2 9717.66  226.45
  -3   0   2 9999.00  228.42
  -3   0   3   68.94    7.13
  -3   0   4  212.97   14.12
  -3   0   5  138.08   12.15
  -3   0   6  252.19   17.95
  -3   0   7   25.30    7.24
  -3   0   8   19.44    6.45
  -3   0   9    0.80    3.89
  -3   0  10    5.45    4.15
  -3   0  11    9.14    6.23
  -3   0  12  423.50   33.75
  -3   0  13  132.69   19.69
  -3   0  14   39.92   11.91
  -3   0  15   77.07   16.21
  -3   1  14    9.15    5.66
  -3   1  13   29.94   10.01
  -3   1  12   51.29   12.19
  -3   1  11  497.53   35.62
  -3   1  10   39.10   10.60
  -3   1   9  913.41   45.61
  -3   1   8  453.29   29.12
  -3   1   7   93.58   12.00
  -3   1   6  353.25   22.64
  -3   1   5 3158.17   90.89
  -3   1   4  272.04   17.28
  -3  -1  -3 1772.33   51.55
  -3   1   3 1677.18   51.54
  -3   1   3 1702.30   47.56
  -3  -1  -2 1704.72   50.24
  -3   1   2 1691.76   47.47
  -3   1   2 1696.51   49.46
  -3  -1  -1  986.10   34.19
  -3   1   1  986.08   31.09
   3   1  -1 1059.60   27.17
  -3  -1   0  884.48   30.87
  -3  -1   0  868.91   22.60
  -3  -1   1 1233.73   32.39
  -3  -1   1 1222.79   39.40
  -3  -1   2 1660.74   44.57
  -3  -1   3 1578.44   45.18
  -3  -1   4  281.41   15.79
  -3  -1   5 3383.54   91.21
   3   1   5 3247.82   90.24
  -3  -1   6  381.54   22.28
   3   1   6  389.90   22.28
   3   1   7   92.00   11.36
  -3  -1   7   98.53   11.80
   3   1   8  432.09   27.46
  -3  -1   8  455.26   28.20
  -3  -1   9  889.95   43.54
   3   1   9  909.13   44.33
  -3  -1  10   29.37    8.25
   3   1  10   24.83    8.06
  -3  -1  11  562.65   37.16
  -3  -1  12   59.31   12.58
  -3  -1  13   29.08    9.36
  -3  -1  14    3.98    7.09
  -3  -1  15   10.50    8.24
  -3   2  14    0.14    5.50
  -3   2  13  176.00   23.27
  -3   2  12  546.60   39.65
  -3   2  11   51.90   12.14
  -3   2  10  467.65   33.71
  -3  -2  -9   13.81    4.20
  -3   2   9   13.88    6.59
  -3  -2  -8  682.54   30.07
  -3   2   8  796.38   40.29
  -3  -2  -7  749.43   30.54
  -3   2   7  722.19   37.37
  -3  -2  -6  391.70   20.27
  -3   2   6  398.63   25.07
  -3   2   5   31.88    6.74
  -3  -2  -5   27.40    5.24
  -3  -2  -4 1542.44   48.52
  -3   2   4 1558.56   52.41
  -3   2   4 1536.62   42.43
  -3   2   3  169.85    9.52
  -3   2   3  172.71   12.65
  -3  -2  -3  153.93   11.56
  -3   2   2  618.45   24.77
   3   2  -2  651.79   20.97
  -3  -2  -2  616.62   25.24
  -3  -2  -2  627.68   20.43
  -3   2   1 2078.40   57.20
  -3  -2  -1 2019.55   58.90
  -3  -2   0  586.01   24.79
  -3   2   0  616.32   23.19
   3   2   2  422.09   15.25
  -3  -2   2  459.33   15.59
   3   2   3  176.61   10.43
  -3  -2   3  183.87   10.42
   3   2   4 1596.30   48.98
  -3  -2   4 1609.90   48.11
   3   2   5   16.78    4.51
  -3  -2   5   17.72    4.44
  -3  -2   6  393.99   22.37
   3   2   6  403.86   23.26
   3   2   7  790.04   36.60
  -3  -2   7  755.99   35.48
   3   2   8  692.95   36.08
  -3  -2   8  723.43   36.43
   3   2   9   16.28    6.13
  -3  -2   9   28.01    7.63
   3   2  10  454.47   31.75
  -3  -2  10  465.86   31.47
   3   2  11   30.27    9.18
  -3  -2  11   24.09    8.57
  -3  -2  12  593.96   39.58
   3   2  12  529.95   38.64
  -3  -2  13  209.10   24.16
   3   2  13  200.33   24.31
  -3  -2  14   -7.21    6.21
  -3   3  14  135.36   21.67
  -3   3  13   -5.46    5.22
  -3   3  12   65.72   14.65
  -3   3  11  180.89   21.92
  -3   3  10   14.38    7.11
  -3   3   9 1203.25   55.07
  -3  -3  -9 1063.72   40.82
  -3   3   8  134.28   16.48
  -3  -3  -8  120.64   11.31
  -3  -3  -7   18.20    4.66
  -3   3   7   18.77    6.53
  -3   3   6   74.37   11.25
  -3  -3  -6   72.24    8.37
  -3   3   5 1749.72   61.48
  -3   3   5 1778.55   44.61
  -3   3   4  161.81    8.70
  -3   3   4  131.36   12.32
  -3  -3  -4  141.96   11.39
  -3   3   3 1465.86   49.19
  -3  -3  -3 1405.19   46.33
  -3  -3  -2  712.55   28.51
  -3  -3  -2  664.52   21.45
  -3   3   2  682.02   27.82
   3   3  -1    3.12    0.90
  -3  -3  -1    2.13    0.76
  -3   3   0 1197.03   39.45
   3   3   1    5.70    1.15
   3   3   2  692.02   22.17
   3   3   3 1337.24   40.13
   3   3   4  160.31   11.62
   3   3   5 1471.46   50.07
  -3  -3   5 1551.00   49.06
  -3  -3   6  101.74   10.69
   3   3   6   92.71   10.70
   3   3   7   19.06    5.77
  -3  -3   7   14.17    4.63
  -3  -3   8  116.08   13.35
   3   3   8   93.23   12.47
  -3  -3   9 1317.11   53.88
   3   3   9 1176.91   53.71
   3   3  10   17.69    6.69
  -3  -3  10   13.82    5.70
   3   3  11  186.12   21.31
   3   3  12   86.44   15.51
   3   3  13   13.36    7.70
   3   3  14  150.45   22.11
  -3   4  14   16.39    9.35
  -3   4  13  118.83   19.61
  -3   4  12  161.15   22.22
  -3   4  11    8.97    6.84
  -3   4  10   73.47   13.84
  -3   4   9   80.60   13.61
  -3   4   8  148.68   17.88
  -3  -4  -8  132.81   11.78
  -3   4   7  925.18   44.94
  -3  -4  -7  822.11   33.84
  -3   4   6  526.51   32.09
  -3  -4  -6  479.64   24.09
  -3  -4  -5  462.54   23.71
  -3   4   5  498.44   28.38
  -3   4   5  531.63   17.50
  -3  -4  -4  429.46   21.94
  -3   4   4  456.49   25.80
  -3   4   3  268.90   18.10
  -3   4   2 1793.66   56.70
  -3   4   1  977.14   36.08
  -3   4   0    0.97    2.14
   3   4   0    3.94    1.21
   3   4   1 1084.49   31.11
   3   4   2 1797.71   49.28
   3   4   3  258.48   14.14
   3   4   4  382.15   19.59
   3   4   5  453.07   23.59
   3   4   6  545.32   28.18
   3   4   7  857.92   39.73
   3   4   8  114.90   14.25
   3   4   9  113.65   15.04
   3   4  10   81.02   13.52
   3   4  11   11.27    7.98
   3   4  12  175.45   22.11
   3   4  13  103.79   17.99
   3   4  14   38.68   12.41
  -3   5  13   21.17    9.99
  -3   5  12   55.93   13.37
  -3   5  11  166.43   22.03
  -3   5  10  202.72   23.15
  -3   5   9  254.00   25.28
  -3   5   8  104.61   15.81
  -3   5   7   56.38   11.82
  -3   5   6  308.13   24.57
  -3   5   5 1297.14   51.50
  -3   5   4  125.01   14.21
  -3   5   3  741.96   33.70
  -3   5   2  567.56   27.93
  -3   5   1  482.72   24.85
   3   5  -1  502.83   18.13
   3   5   0 2023.72   52.82
  -3   5   0 2084.88   64.54
   3   5   1  406.59   16.48
   3   5   2  558.89   22.73
   3   5   3  684.54   27.69
   3   5   4  158.80   12.76
   3   5   5 1234.15   45.20
   3   5   6  297.04   20.81
   3   5   7   42.63    8.46
   3   5   8  119.93   14.78
   3   5   9  288.20   24.57
   3   5  10  170.76   20.03
   3   5  11  130.98   18.10
   3   5  12   59.57   13.18
   3   5  13   14.81    7.83
   3   5  14  135.43   21.81
  -3   6  13   45.89   13.52
  -3   6  12   74.93   15.97
  -3   6  11  132.32   19.88
  -3   6  10   79.09   15.39
  -3   6   9  463.58   35.58
  -3   6   8  771.72   45.77
  -3   6   7 1230.47   58.84
  -3   6   6  239.42   21.94
  -3   6   5  226.44   19.75
  -3   6   4  740.77   37.42
  -3   6   3   94.36   11.83
  -3   6   2  653.63   31.83
   3   6  -1  646.26   23.91
  -3   6   1  646.98   31.03
   3   6   0  648.13   23.43
  -3   6   0  608.00   30.62
   3   6   1  720.82   26.78
  -3   6  -1  751.98   34.48
   3   6   2  518.16   22.66
   3   6   3   59.45    7.76
   3   6   4  650.88   30.20
   3   6   5  241.57   18.32
   3   6   6  191.18   16.77
   3   6   7 1106.77   48.54
   3   6   8  593.03   35.29
   3   6   9  454.92   31.87
   3   6  10   98.01   15.48
   3   6  11  123.92   18.28
   3   6  12   67.73   14.26
   3   6  13   75.24   16.55
   3   6  14   13.15    8.16
  -3   7  12   44.85   14.03
  -3   7  11    9.41    7.66
  -3   7  10  231.79   26.71
  -3   7   9  245.62   26.71
  -3   7   8   12.99    7.13
  -3   7   7   15.89    8.27
  -3   7   6    4.48    4.69
  -3   7   5  388.70   28.37
  -3   7   4  582.33   33.83
  -3   7   3 1014.75   44.98
  -3   7   2  150.11   15.43
  -3   7   1  471.82   27.50
   3   7  -1  479.10   21.24
   3   7   0 2019.85   57.54
  -3   7   0 1916.67   67.32
   3   7   1  546.02   23.52
  -3   7  -1  489.73   28.82
   3   7   2  137.74   11.13
   3   7   3 1126.23   43.30
   3   7   4  556.46   28.88
   3   7   5  305.27   21.65
   3   7   6   14.66    5.97
   3   7   7   -6.41    4.12
   3   7   8   13.38    5.78
   3   7   9  242.81   23.75
   3   7  10  264.34   25.78
   3   7  11   15.09    7.54
   3   7  12   55.64   14.12
   3   7  13    5.95    6.34
  -3   8  12   11.96    9.56
  -3   8  11   88.00   18.65
  -3   8  10   25.98   10.47
  -3   8   9  334.03   32.36
  -3   8   8   19.11   10.32
  -3   8   7  584.30   39.80
  -3   8   6  269.04   24.17
  -3   8   5  575.72   37.07
  -3   8   4  129.38   16.17
  -3   8   3  417.09   28.21
   3   8  -2  526.19   24.94
  -3   8   2  485.06   30.44
  -3   8   1  175.24   17.45
   3   8  -1  196.16   13.78
   3   8   0  119.03   10.58
  -3   8   0  120.91   14.19
   3   8   1  172.80   13.25
  -3   8  -1  160.09   16.83
   3   8   2  477.15   24.65
  -3   8  -2  495.55   30.98
   3   8   3  415.04   24.13
   3   8   4  147.29   15.04
   3   8   5  490.57   29.82
   3   8   6  303.64   23.78
   3   8   7  593.54   35.72
   3   8   8   41.01    9.55
   3   8   9  333.93   28.65
   3   8  10   27.92    9.00
   3   8  11   73.24   14.73
   3   8  12   38.31   10.92
   3   8  13   16.22    7.91
  -3   9  11   49.83   13.84
  -3   9  10  194.45   26.23
  -3   9   9   40.53   12.55
  -3   9   8   62.86   14.47
  -3   9   7    2.06    5.65
  -3   9   6  118.76   16.77
  -3   9   5  147.83   19.18
  -3   9   4  413.70   30.41
  -3   9   3   78.45   13.10
  -3   9   2  299.74   24.14
   3   9  -2  291.83   19.16
  -3   9   1  134.81   16.05
   3   9  -1  147.14   12.68
   3   9   0  524.68   25.69
  -3   9   0  451.46   30.17
   3   9   1  130.71   12.37
  -3   9  -1  116.12   14.91
   3   9   2  314.76   21.17
  -3   9  -2  327.11   25.32
   3   9   3   62.41    9.31
   3   9   4  436.51   28.46
   3   9   5  146.52   16.53
   3   9   6  191.48   19.59
   3   9   7    9.19    5.11
   3   9   8   50.79   10.94
   3   9   9   60.00   12.32
   3   9  10  246.39   26.58
   3   9  11   56.31   13.19
  -3  10  10   38.95   12.61
  -3  10   9  128.48   21.13
  -3  10   8   71.31   16.09
  -3  10   7  593.81   42.54
  -3  10   6   24.80    7.92
  -3  10   5   79.33   15.25
  -3  10   4   86.90   14.61
  -3  10   3  554.95   36.14
  -3  10   2    6.74    5.21
  -3  10   1    6.93    5.81
  -3  10   0  257.11   23.21
  -3  10  -1    1.63    3.72
  -3  10  -2    6.50    5.62
  -3  10  -3  466.84   33.45
  -3  11   9    6.32    8.39
  -3  11   8   70.01   16.20
  -3  11   7   12.36    8.58
  -3  11   6  126.20   18.11
  -3  11   5    4.69    5.61
  -3  11   4  239.79   25.03
  -3  11   3  314.82   27.84
  -3  11   2   27.04    8.47
  -3  11   1  126.39   17.29
  -3  11   0  319.88   27.20
  -3  11  -1  107.90   16.15
  -3  11  -2   26.69    9.00
  -3  11  -3  309.37   27.77
  -3  11  -4  190.93   22.46
  -3  12   8   10.56    8.18
  -3  12   7  165.77   23.64
  -3  12   6   68.20   14.65
  -3  12   5  116.02   19.52
  -3  12   4   55.23   13.60
  -3  12   3  181.60   21.99
  -3  12   2   79.23   14.68
  -3  12   1  288.26   27.30
  -3  12   0  138.24   19.17
  -3  12  -1  256.62   25.64
  -3  12  -2   74.54   14.04
  -3  12  -3  182.81   22.61
  -3  12  -4   57.37   12.98
  -3  12  -5  110.26   18.25
  -3  13   6   48.91   12.54
  -3  13   5   24.08   11.24
  -3  13   4  250.15   28.45
  -3  13   3   50.61   12.68
  -3  13   2   37.53   11.14
  -3  13   1   31.05   10.03
  -3  13   0  124.12   18.75
  -3  13  -1   12.22    6.54
  -3  13  -2   36.03   10.39
  -3  13  -3   31.00   10.56
  -3  13  -4  197.18   24.40
  -3  13  -5   39.89   12.72
  -3  13  -6   76.55   16.67
  -3  14   3   58.20   14.65
  -3  14   2   95.40   17.56
  -3  14   1  100.65   18.25
  -3  14   0    5.33    6.13
  -3  14  -1  124.94   19.69
  -3  14  -2   92.52   17.36
  -3  14  -3   40.95   11.54
  -3  14  -4   38.90   11.79
  -4   0   0  571.35   19.56
  -4   0   0  593.83   25.24
  -4   0  -1 2653.47   74.60
  -4   0   1 2633.27   74.10
  -4   0   1 2668.13   67.19
  -4   0   2  273.66   13.66
  -4   0   2  323.06   17.01
  -4   0   3   12.83    3.58
  -4   0   3    7.75    3.19
  -4   0   4 1169.45   41.21
  -4   0   5  261.17   17.62
  -4   0   6 1048.93   42.07
  -4   0   7   69.50   10.07
  -4   0   8  146.86   15.95
  -4   0   9   45.19    9.85
  -4   0  10  312.04   26.41
  -4   0  11  119.15   17.36
  -4   0  12    3.24    5.46
  -4   0  13    8.61    6.26
  -4   0  14  109.94   19.07
  -4   1  14  112.10   19.17
  -4   1  13  135.31   19.97
  -4   1  12   22.71    9.53
  -4   1  11  539.86   37.65
  -4   1  10  127.63   17.24
  -4   1   9  271.83   23.87
  -4   1   8  122.86   14.71
  -4   1   7  111.82   13.24
  -4   1   6   75.90   10.65
  -4   1   5  445.64   25.08
  -4   1   4  537.80   22.70
  -4   1   4  527.14   26.31
  -4  -1  -4  501.80   24.86
  -4  -1  -3 3462.23   92.21
  -4   1   3 3252.29   88.42
  -4   1   3 3298.86   86.82
  -4  -1  -2  251.33   16.10
  -4   1   2  239.44   14.40
  -4   1   2  269.36   14.70
  -4   1   1 1033.03   36.19
  -4  -1  -1 1045.48   38.27
  -4   1   1 1058.80   33.69
   4   1  -1 1098.79   29.45
  -4  -1   0 2081.52   61.40
  -4  -1   0 1979.24   49.54
  -4   1   0 2144.76   55.90
  -4  -1   1  975.05   28.05
  -4  -1   1 1074.67   37.25
  -4  -1   2  279.06   16.74
  -4  -1   2  253.67   12.33
  -4  -1   3 3391.43   87.10
  -4  -1   4  405.56   19.63
  -4  -1   5  493.85   24.33
  -4  -1   6   72.16    9.25
  -4  -1   7   92.38   11.26
  -4  -1   8  129.51   14.78
  -4  -1   9  279.60   23.24
  -4  -1  10  109.44   14.92
  -4  -1  11  560.18   37.17
  -4  -1  12   17.04    8.06
  -4  -1  13  123.21   18.74
  -4  -1  14   84.44   16.67
  -4   2  14  108.89   19.38
  -4   2  13  110.72   18.80
  -4   2  12   25.51    9.63
  -4   2  11   30.74    9.62
  -4  -2 -10  198.86   16.82
  -4   2  10  224.27   22.84
  -4   2   9   67.77   12.19
  -4  -2  -9   67.62    9.50
  -4   2   8  206.64   20.04
  -4  -2  -8  169.52   14.75
  -4   2   7   18.93    6.67
  -4  -2  -7   24.14    5.61
  -4  -2  -6  441.99   23.85
  -4   2   6  481.15   28.36
  -4   2   5  390.33   17.80
  -4   2   5  394.63   24.57
  -4  -2  -5  361.13   21.12
  -4   2   4 1206.42   44.99
  -4   2   4 1207.06   38.00
  -4  -2  -4 1243.38   44.22
  -4   2   3 2060.30   58.39
  -4  -2  -3 2012.77   63.41
  -4   2   3 2116.34   63.90
  -4   2   2   77.15    7.58
  -4  -2  -2   73.45    5.36
   4   2  -2   80.19    5.55
  -4  -2  -2   65.40    8.26
  -4   2   2   66.82    7.65
  -4  -2  -1 1343.46   44.03
  -4  -2  -1 1323.66   30.57
  -4   2   0 1490.42   46.81
  -4  -2   0 1647.47   52.16
  -4  -2   1 1405.29   46.84
  -4  -2   1 1340.00   32.92
  -4  -2   2   94.19    6.09
  -4  -2   3 1941.82   53.21
  -4  -2   4 1254.88   40.62
  -4  -2   5  356.25   19.47
  -4  -2   6  475.49   24.80
   4   2   6  476.37   25.16
  -4  -2   7   10.14    4.68
   4   2   7   13.81    5.27
   4   2   8  218.14   18.94
  -4  -2   8  218.32   18.75
  -4  -2   9   74.42   11.70
   4   2   9   62.55   11.12
  -4  -2  10  236.59   22.34
  -4  -2  11   44.49   10.14
  -4  -2  12   19.70    8.69
  -4  -2  13  113.74   17.92
  -4  -2  14   93.89   17.71
  -4   3  14   32.26   11.81
  -4   3  13   47.71   13.15
  -4   3  12   15.39    7.81
  -4   3  11  466.69   35.85
  -4   3  10  135.74   18.02
  -4   3   9  204.57   21.55
  -4  -3  -9  205.32   16.75
  -4   3   8   51.27   10.56
  -4  -3  -8   50.15    8.34
  -4  -3  -7  162.08   14.36
  -4   3   7  187.35   18.96
  -4  -3  -6  545.70   27.65
  -4   3   6  610.71   34.07
  -4   3   5  316.73   22.33
  -4  -3  -5  272.81   18.38
  -4   3   5  328.73   15.14
  -4   3   4  417.65   18.14
  -4  -3  -4  404.63   22.00
  -4   3   3 2551.11   73.98
  -4  -3  -3 2349.18   72.41
   4   3  -2  555.92   17.96
  -4  -3  -2  510.13   16.94
  -4   3   2  551.71   25.36
  -4  -3  -2  569.37   27.14
  -4  -3  -1  600.96   28.30
  -4   3   1  629.15   26.64
  -4   3   0  949.04   34.99
   4   3   3 2473.51   64.39
  -4  -3   4  413.72   18.71
   4   3   4  393.56   18.83
   4   3   5  341.05   19.10
  -4  -3   5  343.75   18.81
  -4  -3   6  598.79   28.13
   4   3   6  591.71   28.66
  -4  -3   7  212.82   16.96
   4   3   7  213.31   17.46
  -4  -3   8   36.27    7.67
   4   3   8   32.06    7.54
   4   3   9  212.65   20.28
  -4  -3   9  242.99   20.61
  -4  -3  10  118.94   15.26
   4   3  10  101.47   14.75
  -4  -3  11  434.56   31.85
   4   3  11  456.85   33.73
   4   3  12    8.34    6.82
  -4   4  13  140.44   21.30
  -4   4  12   55.27   13.07
  -4   4  11   44.00   10.97
  -4   4  10  221.12   23.92
  -4   4   9   81.57   14.17
  -4  -4  -9   74.95   10.08
  -4   4   8  251.48   23.90
  -4  -4  -8  229.56   17.48
  -4   4   7  109.38   15.30
  -4  -4  -7   94.09   10.96
  -4   4   6  661.49   37.21
  -4  -4  -6  581.84   29.64
  -4   4   6  661.97   22.57
  -4  -4  -5   52.77    8.34
  -4   4   5   49.71    5.49
  -4   4   5   44.37    8.68
  -4  -4  -4  476.38   25.37
  -4   4   4  436.64   26.80
  -4  -4  -3 1007.72   40.36
  -4   4   3 1055.15   41.33
   4   4  -2  253.42   11.07
  -4  -4  -2  269.92   10.69
  -4   4   1 1278.29   44.87
  -4   4   0  860.95   34.72
   4   4   2  293.02   11.95
   4   4   3  918.57   30.23
   4   4   4  396.98   19.26
   4   4   5   46.81    6.94
   4   4   6  552.73   27.93
   4   4   7  125.67   13.57
   4   4   8  273.18   21.92
   4   4   9   89.69   13.04
   4   4  10  222.27   22.07
   4   4  11   88.69   14.76
   4   4  12   37.89   10.50
   4   4  13  150.14   21.19
   4   4  14   65.17   15.24
  -4   5  13  133.97   21.80
  -4   5  12   60.40   13.75
  -4   5  11  225.42   25.81
  -4   5  10   36.22   10.86
  -4   5   9    2.95    5.45
  -4  -5  -8  233.51   17.94
  -4   5   8  270.08   25.39
  -4  -5  -7  146.91   14.01
  -4   5   7  192.80   20.97
  -4   5   6  166.96   18.46
  -4   5   5  110.66    8.30
  -4   5   5   72.61   11.00
  -4   5   4  159.79   16.18
  -4   5   3  704.71   33.82
  -4   5   2  665.27   31.68
   4   5  -1 1114.55   27.23
  -4   5   1 1299.15   43.63
   4   5   0   83.82    4.82
  -4   5   0   83.24   10.26
   4   5   1 1242.00   34.28
  -4   5  -1 1401.32   49.40
   4   5   2  603.87   21.03
   4   5   3  686.97   25.82
   4   5   4  171.57   12.43
   4   5   5  123.50   11.62
   4   5   6  154.76   14.33
   4   5   7  179.87   16.83
   4   5   8  269.53   21.82
   4   5   9   14.40    6.84
   4   5  10   48.94   10.78
   4   5  11  244.71   25.08
   4   5  12   31.32    9.65
   4   5  13  103.21   17.60
   4   5  14   26.48   10.00
  -4   6  13  228.76   28.38
  -4   6  12   49.42   12.61
  -4   6  11   54.11   13.35
  -4   6  10  137.80   19.86
  -4   6   9  117.74   18.09
  -4   6   8  130.46   19.28
  -4   6   7  112.04   16.79
  -4   6   6  231.22   21.70
  -4   6   5   92.85   13.38
  -4   6   4  243.83   20.80
  -4   6   3  123.74   14.04
  -4   6   2  318.77   22.28
   4   6  -1 2367.86   60.08
  -4   6   1 2296.51   74.97
   4   6   0  332.73   13.99
  -4   6   0  311.78   21.79
   4   6   1 2376.80   63.19
  -4   6  -1 2363.58   76.10
   4   6   2  333.51   16.27
   4   6   3   82.24    8.24
   4   6   4  194.83   13.96
   4   6   5  143.19   13.21
   4   6   6  220.73   17.65
   4   6   7  107.02   13.05
   4   6   8   96.17   13.41
   4   6   9   60.08   11.24
   4   6  10  202.54   21.70
   4   6  11   62.39   13.14
   4   6  12   43.13   11.89
   4   6  13  237.79   27.39
   4   6  14   39.68   11.62
  -4   7  12   38.70   12.70
  -4   7  11   57.51   14.54
  -4   7  10   77.48   16.12
  -4   7   9    1.62    6.37
  -4   7   8  457.10   36.22
  -4   7   7  184.70   21.61
  -4   7   6   87.25   13.70
  -4   7   5  257.18   23.84
  -4   7   4  409.27   28.25
  -4   7   3  355.15   25.32
  -4   7   2  876.48   41.73
   4   7  -2  915.61   31.32
   4   7  -1  442.24   18.39
  -4   7   1  389.16   25.94
   4   7   0  178.26   10.80
  -4   7   0  132.95   14.83
   4   7   1  417.51   18.61
  -4   7  -1  431.16   27.43
   4   7   2  930.30   34.36
   4   7   3  421.27   21.98
   4   7   4  391.02   22.27
   4   7   5  232.95   17.55
   4   7   6  125.79   13.74
   4   7   7  177.96   17.63
   4   7   8  363.06   27.11
   4   7   9    9.71    5.39
   4   7  10   48.28   11.18
   4   7  11   52.56   12.62
   4   7  12   33.98   11.47
  -4   8  11   19.66    9.73
  -4   8  10   38.23   12.17
  -4   8   9   98.51   18.09
  -4   8   8  145.17   21.25
  -4   8   7   31.40    9.76
  -4   8   6   54.20   11.26
  -4   8   5  160.20   20.16
  -4   8   4   62.83   11.84
  -4   8   3  129.88   15.86
  -4   8   2  278.43   22.91
  -4   8   1 1484.58   59.34
  -4   8   0  289.76   23.16
  -4   8  -1 1451.06   59.02
  -4   8  -2  231.34   20.90
  -4   9  10   22.51   10.11
  -4   9   9   29.85   11.19
  -4   9   8   74.69   16.53
  -4   9   7  141.78   20.08
  -4   9   6  148.57   18.73
  -4   9   5  171.22   21.83
  -4   9   4   11.24    6.84
  -4   9   3   26.86    8.08
  -4   9   2  528.80   33.87
  -4   9   1  334.90   26.33
  -4   9   0  337.31   26.31
  -4   9  -1  299.64   24.84
  -4   9  -2  609.23   36.99
  -4  10   9   83.91   18.06
  -4  10   8  116.51   20.62
  -4  10   7   24.30    9.56
  -4  10   6   68.34   13.73
  -4  10   5  182.72   23.32
  -4  10   4  166.83   20.62
  -4  10   3  144.94   18.32
  -4  10   2   38.69   10.03
  -4  10   1  652.25   39.83
  -4  10   0    5.83    6.48
  -4  10  -1  668.86   40.28
  -4  10  -2   71.72   13.22
  -4  10  -3  181.41   20.71
  -4  11   8  115.12   20.69
  -4  11   7   54.46   13.02
  -4  11   6   66.56   14.21
  -4  11   5  163.04   22.73
  -4  11   4  189.22   23.00
  -4  11   3   28.12    9.24
  -4  11   2  257.60   25.53
  -4  11   1  117.84   17.49
  -4  11   0   21.72    8.91
  -4  11  -1  116.16   17.40
  -4  11  -2  231.10   24.57
  -4  11  -3   31.85   10.19
  -4  11  -4  155.67   20.74
  -4  12   7   20.60    9.51
  -4  12   6    0.38    4.94
  -4  12   5  119.43   20.57
  -4  12   4   30.35   11.05
  -4  12   3    9.95    6.49
  -4  12   2   91.09   16.21
  -4  12   1  358.65   31.25
  -4  12   0   -0.11    4.35
  -4  12  -1  327.47   29.85
  -4  12  -2   71.62   14.59
  -4  12  -3   29.97   10.18
  -4  12  -4   20.01    8.59
  -4  12  -5  124.88   19.77
  -4  13   5   54.92   14.58
  -4  13   4   34.58   12.49
  -4  13   3   96.29   18.03
  -4  13   2  224.02   26.14
  -4  13   1   45.62   12.15
  -4  13   0    2.60    5.88
  -4  13  -1   60.59   13.39
  -4  13  -2  165.50   22.85
  -4  13  -3   72.82   15.72
  -4  13  -4   30.76   10.94
  -4  13  -5   34.46   11.37
  -5   0   0    0.28    3.17
  -5   0   0    2.47    1.62
  -5   0  -1 2375.80   71.49
  -5   0   1 2356.57   62.52
  -5   0   1 2372.50   71.68
  -5   0  -2   -1.74    3.52
  -5   0   2   -2.51    2.80
  -5   0   2   -0.52    1.61
  -5   0   3 1884.69   57.71
  -5   0   3 1884.33   60.21
  -5   0   4   54.68    7.71
  -5   0   5  783.86   34.34
  -5   0   6   13.56    4.81
  -5   0   7    7.37    4.04
  -5   0   8  164.79   17.49
  -5   0   9  202.72   20.04
  -5   0  10   64.89   12.48
  -5   0  11  256.44   25.41
  -5   0  12   55.60   12.20
  -5   0  13   64.93   14.39
  -5   0  14   16.38    9.41
  -5   1  14   10.11    7.82
  -5   1  13   70.26   14.63
  -5   1  12  362.88   32.11
  -5   1  11   94.15   15.38
  -5  -1 -11   99.06   13.41
  -5   1  10  144.13   18.28
  -5   1   9  158.06   18.18
  -5   1   8  245.04   21.25
  -5   1   7   60.86   10.05
  -5  -1  -6  162.56   15.39
  -5   1   6  174.80   16.37
  -5  -1  -5  130.71   13.42
  -5   1   5  128.80   13.24
  -5  -1  -4  451.52   25.59
  -5   1   4  509.72   26.80
  -5   1   4  526.25   25.08
  -5   1   3 1036.89   38.20
  -5   1   3 1073.87   39.00
  -5  -1  -2 2918.10   85.90
  -5   1   2 2884.71   82.68
  -5   1   2 2955.34   80.06
  -5   1   1  533.42   25.33
  -5  -1  -1  552.60   27.31
  -5   1   1  511.62   21.60
  -5  -1  -1  522.44   17.78
  -5   1   0  289.81   18.05
  -5  -1   0  277.53   18.46
  -5  -1   0  279.16   11.18
  -5   1   0  260.25   14.27
  -5  -1   1  436.93   16.22
  -5  -1   1  521.81   25.59
  -5  -1   2 2987.54   86.08
  -5  -1   2 2901.44   75.63
  -5  -1   3 1089.41   36.27
  -5  -1   4  511.29   23.48
  -5  -1   5  130.50   11.82
  -5  -1   6  228.15   17.30
  -5  -1   7   64.75    9.91
  -5  -1   8  191.74   18.31
  -5  -1   9  149.56   16.98
  -5  -1  10  117.60   15.73
  -5  -1  11   77.13   13.55
  -5  -1  12  324.14   29.54
  -5  -1  13   95.45   17.32
  -5  -1  14   -5.64    5.40
  -5   2  14    4.14    5.89
  -5   2  13   95.63   17.47
  -5   2  12   86.29   15.94
  -5   2  11  257.62   26.35
  -5   2  10   29.64    7.92
  -5  -2 -10   26.25    7.05
  -5  -2  -9 1137.76   48.27
  -5   2   9 1194.36   55.56
  -5   2   8  175.48   18.88
  -5  -2  -8  181.25   16.71
  -5   2   7   63.53   10.86
  -5  -2  -7   60.01    9.39
  -5  -2  -6  176.93   15.87
  -5   2   6  164.38   16.75
  -5   2   5 1233.40   41.19
  -5   2   5 1205.63   49.11
  -5  -2  -4  284.12   20.12
  -5   2   4  278.27   19.11
  -5   2   4  268.31   16.32
  -5   2   3   97.39    9.58
  -5  -2  -3   83.49   10.61
  -5   2   3  100.34   10.97
  -5   2   2   67.36    8.30
  -5   2   2   85.77    9.08
  -5  -2  -2   74.78   10.01
  -5   2   1  249.24   15.06
  -5  -2  -1  225.65   16.91
  -5  -2  -1  201.14    7.87
  -5  -2  -1  243.15    8.69
  -5   2   0   25.27    4.84
  -5  -2   0   18.77    5.94
  -5  -2   1  188.45   15.76
  -5  -2   1  175.15    7.10
  -5  -2   2   81.89    5.84
  -5  -2   3   78.70    6.79
  -5  -2   4  260.00   14.89
  -5  -2   5 1293.53   44.68
  -5  -2   6  196.59   15.45
  -5  -2   7   60.59    9.17
  -5  -2   8  194.11   17.57
  -5  -2   9 1267.23   54.20
  -5  -2  10   36.00    9.41
  -5  -2  11  305.09   26.80
  -5  -2  12   64.50   13.14
  -5  -2  13  122.86   18.55
  -5  -2  14   18.89    8.53
  -5   3  13   48.53   12.90
  -5   3  12  420.64   36.37
  -5   3  11   97.58   16.39
  -5   3  10  144.81   19.19
  -5   3   9   37.41   10.16
  -5  -3  -9   40.08    8.37
  -5   3   8  280.78   24.64
  -5  -3  -8  252.01   20.17
  -5   3   7  316.07   25.38
  -5  -3  -7  318.24   22.33
  -5   3   6  268.12   15.28
  -5   3   6  258.52   22.15
  -5  -3  -6  269.15   20.18
  -5  -3  -5   52.64    9.23
  -5   3   5   63.00   10.36
  -5   3   5   57.25    6.87
  -5   3   4  267.53   16.06
  -5   3   4  233.64   17.78
  -5  -3  -4  243.85   18.25
  -5   3   3  546.96   24.74
  -5   3   3  597.87   28.75
  -5  -3  -3  516.45   28.11
  -5   3   2  994.22   35.59
  -5  -3  -2  986.17   38.94
  -5  -3  -1  851.99   37.80
  -5   3   1  863.44   34.22
  -5   3   0   -0.74    2.89
  -5  -3   0   -0.11    3.53
  -5   3  -1  844.43   34.30
  -5  -3   3  523.80   19.08
  -5  -3   4  270.43   14.53
  -5  -3   5   69.77    7.96
  -5  -3   6  314.72   19.39
  -5  -3   7  368.67   22.85
  -5  -3   8  276.54   20.91
  -5  -3   9   57.58   10.01
  -5  -3  10  156.61   17.75
  -5  -3  11  142.65   17.94
  -5  -3  12  435.60   33.48
  -5   4  13   29.17   11.63
  -5   4  12   21.59    8.23
  -5   4  11   85.20   15.41
  -5   4  10   36.24    9.97
  -5   4   9  327.79   28.79
  -5  -4  -9  285.55   21.64
  -5   4   8   11.48    7.17
  -5  -4  -8   10.95    5.25
  -5   4   7  178.96   19.80
  -5  -4  -7  171.52   16.18
  -5   4   6   87.95   13.43
  -5   4   6  115.70    9.35
  -5  -4  -6   82.30   11.23
  -5   4   5 1015.68   35.02
  -5   4   5  868.59   41.61
  -5  -4  -5  928.89   41.57
  -5   4   4  149.59   11.62
  -5   4   4  164.75   16.36
  -5  -4  -4  163.04   15.90
  -5  -4  -3  839.40   38.14
  -5   4   3  842.84   37.15
  -5  -4  -2  196.47   16.59
  -5   4   2  203.42   15.39
  -5   4   1  771.79   33.78
  -5   4   0 1336.12   48.26
  -5   4  -1  803.72   34.60
   5   4   5  994.41   36.48
   5   4   6  122.64   11.98
   5   4   7  213.11   17.36
   5   4   8   25.64    6.69
   5   4   9  278.51   23.29
   5   4  10   38.43    9.53
  -5   5  13   55.43   14.34
  -5   5  12   63.74   15.19
  -5   5  11  127.35   20.19
  -5   5  10   55.97   13.27
  -5   5   9  101.19   16.30
  -5  -5  -8  118.22   13.82
  -5   5   8  120.81   17.42
  -5  -5  -7  433.71   27.45
  -5   5   7  510.67   35.75
  -5  -5  -6  279.76   21.41
  -5   5   6  320.42   25.71
  -5   5   5   90.16    8.62
  -5   5   5   58.54   10.56
  -5  -5  -5   72.26   10.90
  -5   5   4  571.68   32.99
  -5   5   3  358.32   23.76
  -5   5   2  976.95   41.57
  -5   5   1   96.81   11.68
  -5   5   0  130.60   13.51
  -5   5  -1   86.83   11.30
   5   5   3  293.74   13.44
   5   5   4  545.94   23.07
   5   5   5   72.72    8.43
   5   5   6  316.22   20.22
   5   5   7  501.21   28.35
   5   5   8  122.55   14.39
   5   5   9   79.33   12.56
   5   5  10   35.84    9.31
   5   5  11  150.94   19.28
   5   5  12   55.31   12.74
  -5   6  12   42.19   12.63
  -5   6  11   62.21   15.50
  -5   6  10  114.38   18.94
  -5   6   9  154.58   21.17
  -5   6   8  129.81   19.19
  -5   6   7  470.45   34.88
  -5   6   6  197.29   20.61
  -5   6   5  703.44   39.74
  -5   6   4  205.29   19.50
  -5   6   3   30.97    7.64
  -5   6   2  237.68   19.66
  -5   6   1  455.56   27.90
  -5   6   0  816.56   38.67
  -5   6  -1  428.92   27.13
  -5   7  11  129.69   21.70
  -5   7  10   14.61    6.35
  -5   7   9   43.88   12.65
  -5   7   8  239.52   26.86
  -5   7   7  449.09   34.65
  -5   7   6   80.03   13.43
  -5   7   5  162.26   19.62
  -5   7   4    0.82    4.50
  -5   7   3  251.88   21.96
  -5   7   2  200.16   19.02
  -5   7   1  217.84   19.57
  -5   7   0    0.14    3.50
  -5   7  -1  189.56   18.59
  -5   7  -2  186.63   18.70
  -5   8  11   51.48   14.86
  -5   8  10   93.09   18.52
  -5   8   9   97.38   17.87
  -5   8   8   33.14   12.16
  -5   8   7  333.32   30.98
  -5   8   6   70.49   12.91
  -5   8   5  115.25   17.77
  -5   8   4  375.05   29.46
  -5   8   3  201.09   20.60
  -5   8   2  197.03   20.09
  -5   8   1   78.76   12.80
  -5   8   0  938.66   45.78
  -5   8  -1   54.28   10.56
  -5   8  -2  224.12   21.55
  -5   9  10  -11.53    9.18
  -5   9   9   60.46   15.74
  -5   9   8   72.99   16.82
  -5   9   7  336.55   31.52
  -5   9   6   27.97   10.12
  -5   9   5   25.02    9.38
  -5   9   4   31.69    9.67
  -5   9   3  518.07   35.10
  -5   9   2  208.71   21.37
  -5   9   1  108.79   16.09
  -5   9   0    2.91    4.69
  -5   9  -1  123.75   16.66
  -5   9  -2  221.88   22.89
  -5   9  -3  460.04   33.21
  -5  10   9   18.67    9.84
  -5  10   8   52.87   14.23
  -5  10   7  100.69   17.94
  -5  10   6  233.31   25.96
  -5  10   5   88.07   16.88
  -5  10   4  133.74   19.02
  -5  10   3   93.44   15.34
  -5  10   2  292.46   26.43
  -5  10   1   68.07   13.09
  -5  10   0  269.77   25.39
  -5  10  -1   71.62   13.45
  -5  10  -2  223.12   23.48
  -5  10  -3   86.81   15.62
  -5  10  -4   86.39   15.78
  -5  11   7  195.77   25.20
  -5  11   6   13.45    7.96
  -5  11   5   48.04   13.08
  -5  11   4   36.00   12.09
  -5  11   3  161.91   21.06
  -5  11   2   14.00    7.69
  -5  11   1  271.54   26.86
  -5  11   0    4.99    6.34
  -5  11  -1  294.94   27.79
  -5  11  -2    0.11    4.78
  -5  11  -3  185.80   22.80
  -5  11  -4   28.75   10.04
  -5  11  -5   42.05   11.33
  -5  12   6   17.22    8.78
  -5  12   5   13.83    8.89
  -5  12   4  207.59   24.94
  -5  12   3    0.87    5.31
  -5  12   2    9.83    6.33
  -5  12   1   12.85    6.88
  -5  12   0  282.05   28.99
  -5  12  -1    5.86    5.33
  -5  12  -2   12.28    8.69
  -5  12  -3    0.86    5.48
  -5  12  -4  201.97   25.12
  -5  12  -5   12.59    6.91
  -5  12  -6   72.53   16.72
  -5  13   3  126.87   21.19
  -5  13   2   30.91   11.48
  -5  13   1   87.95   16.78
  -5  13   0   -0.26    5.62
  -5  13  -1   89.95   17.01
  -5  13  -2   15.34    9.48
  -5  13  -3  124.96   20.46
  -6   0   0 1359.73   51.79
  -6   0   0 1396.42   41.69
  -6   0  -1  107.25   12.70
  -6   0   1  120.41   12.97
  -6   0   1  113.91    8.94
  -6   0  -1  120.37    9.04
  -6   0  -2   83.28   10.94
  -6   0   2   68.66    7.26
  -6   0   2   80.86   10.24
  -6   0  -3 1033.58   43.77
  -6   0   3 1039.30   38.84
  -6   0   3 1008.99   42.08
  -6   0   4   69.78    9.89
  -6   0  -4   80.88   11.91
  -6   0   4   85.41   10.00
  -6   0   5  127.52   12.80
  -6   0   6   16.41    5.98
  -6   0   7  485.41   28.65
  -6   0   8  215.87   20.05
  -6   0   9    0.68    3.33
  -6   0  10  130.02   17.26
  -6   0  11  158.74   20.06
  -6   0  12    8.63    5.81
  -6   0  13   28.02   10.38
  -6   0  14  161.35   23.36
  -6   1  13   69.97   14.48
  -6   1  12   29.41    9.21
  -6   1  11   25.52    8.72
  -6  -1 -11   20.31    7.83
  -6  -1 -10  518.10   33.15
  -6   1  10  525.14   36.12
  -6  -1  -9  200.36   19.54
  -6   1   9  170.00   18.86
  -6  -1  -8  311.63   24.25
  -6   1   8  314.48   24.74
  -6  -1  -7 1187.41   51.23
  -6   1   7 1170.60   51.06
  -6   1   6  180.35   16.91
  -6  -1  -6  188.52   17.81
  -6   1   5  236.83   17.11
  -6  -1  -5  220.18   19.13
  -6   1   5  205.32   17.55
  -6  -1  -4 1038.20   45.83
  -6   1   4 1174.87   45.58
  -6   1   4 1135.11   43.84
  -6   1   3   17.53    5.40
  -6   1   3   13.34    4.77
  -6  -1  -3    9.73    4.54
  -6  -1  -2  321.02   22.56
  -6   1   2  335.77   21.30
  -6   1   2  338.10   19.00
  -6   1   1  224.55   17.27
  -6  -1  -1  211.00   17.85
  -6   1   1  199.34   13.38
  -6  -1  -1  219.34   10.83
  -6   1   0   72.54   10.06
  -6  -1   0   77.58   10.51
  -6  -1   0   83.67    6.17
  -6   1   0   66.10    7.42
  -6   1  -1  190.01   16.08
  -6  -1   1  155.64    9.13
  -6  -1   1  141.02   14.19
  -6   1  -1  179.68   12.38
  -6  -1   2  340.08   16.34
  -6  -1   2  304.04   21.77
  -6  -1   3    3.74    1.90
  -6  -1   3    9.59    5.07
  -6  -1   4 1083.24   38.94
  -6  -1   5  230.81   16.28
  -6  -1   6  198.96   16.38
  -6  -1   7 1127.35   46.69
  -6  -1   8  296.82   22.77
  -6  -1   9  190.94   19.30
  -6  -1  10  519.40   34.71
  -6  -1  11   28.90    8.60
  -6  -1  12   40.53   11.96
  -6  -1  13   71.80   14.60
  -6  -1  14    2.44    4.93
  -6   2  13   13.52   10.22
  -6   2  12   -0.37    5.24
  -6   2  11  125.25   18.26
  -6   2  10  338.32   28.85
  -6  -2 -10  344.29   26.45
  -6   2   9   12.15    6.06
  -6  -2  -9   17.76    6.47
  -6   2   8  187.38   19.78
  -6  -2  -8  175.23   18.12
  -6   2   7  333.78   25.47
  -6  -2  -7  281.39   22.69
  -6   2   6  300.52   23.47
  -6  -2  -6  318.18   23.72
  -6   2   5   59.45   10.17
  -6  -2  -5   55.74   10.11
  -6   2   5   65.39    8.94
  -6   2   4  191.36   16.34
  -6  -2  -4  193.51   17.87
  -6   2   4  221.73   16.00
  -6   2   3  425.90   23.79
  -6   2   3  415.73   24.04
  -6  -2  -3  408.45   26.24
  -6   2   2  192.93   15.62
  -6   2   2  224.76   15.60
  -6  -2  -2  191.78   17.24
  -6  -2  -1  379.40   12.69
  -6   2   1  375.11   22.43
  -6   2   1  372.00   20.23
  -6  -2  -1  335.18   11.93
  -6  -2  -1  359.97   23.68
  -6  -2   0  261.14    9.53
  -6   2   0  294.35   17.43
  -6  -2   0  317.36   21.88
  -6  -2   1  368.00   23.83
  -6  -2   1  334.04   11.94
  -6   2  -1  321.08   19.03
  -6  -2   2  193.88   17.10
  -6  -2   2  201.19   10.00
  -6  -2   3  437.83   18.60
  -6  -2   4  225.58   13.91
  -6  -2   5   63.66    8.02
  -6  -2   6  365.94   21.95
  -6  -2   7  278.74   20.39
  -6  -2   8  190.97   17.56
  -6  -2   9   12.32    6.27
  -6  -2  10  355.69   27.80
  -6  -2  11  138.67   18.29
  -6  -2  12   -3.39    4.96
  -6  -2  13    2.78    4.97
  -6  -2  14  150.72   22.10
  -6   3  13   24.23    9.87
  -6   3  12   47.78   12.85
  -6   3  11   30.08    9.88
  -6   3  10  267.10   26.38
  -6  -3 -10  259.56   22.82
  -6   3   9  116.16   17.13
  -6  -3  -9  136.37   15.97
  -6   3   8  221.18   22.45
  -6  -3  -8  192.34   19.00
  -6   3   7  868.88   45.35
  -6  -3  -7  818.92   41.27
  -6   3   6  316.46   18.85
  -6   3   6  286.00   24.16
  -6  -3  -6  263.36   21.68
  -6   3   5  259.16   20.96
  -6  -3  -5  236.96   20.08
  -6   3   5  241.21   16.57
  -6   3   4  539.59   26.61
  -6   3   4  507.46   28.25
  -6  -3  -4  527.60   30.20
  -6   3   3  293.32   18.86
  -6   3   3  300.26   20.79
  -6  -3  -3  286.85   21.83
  -6   3   2  152.38   13.66
  -6   3   2  138.43   13.31
  -6  -3  -2  168.08   16.55
  -6  -3  -1   65.27   11.00
  -6   3   1   56.95    8.23
  -6   3   0   57.79    8.12
  -6  -3   0   53.35   10.14
  -6   3  -1   69.52    9.09
  -6  -3   3  294.08   12.89
  -6  -3   4  597.88   23.46
  -6  -3   5  297.95   17.06
  -6  -3   6  294.76   18.68
  -6  -3   7  999.35   41.31
  -6  -3   8  233.27   19.17
  -6  -3   9  120.87   14.81
  -6  -3  10  255.29   22.90
  -6  -3  11   42.79   10.24
  -6  -3  12   54.12   11.76
  -6   4  12   39.72   11.58
  -6   4  11  152.27   20.95
  -6   4  10   92.09   15.82
  -6   4   9  178.71   21.74
  -6  -4  -9  174.12   18.16
  -6   4   8  322.65   28.14
  -6  -4  -8  310.90   24.16
  -6   4   7  399.31   30.61
  -6  -4  -7  341.16   25.20
  -6   4   6  527.87   34.11
  -6  -4  -6  450.01   29.13
  -6   4   5  412.92   27.50
  -6   4   5  431.33   22.67
  -6  -4  -5  402.66   27.36
  -6   4   4  358.34   20.91
  -6   4   4  345.66   25.26
  -6  -4  -4  383.04   26.42
  -6  -4  -3  466.87   29.13
  -6   4   3  459.60   24.63
  -6   4   3  479.03   27.72
  -6  -4  -2   61.60   10.69
  -6   4   2   50.77    8.59
  -6   4   1  159.12   14.81
  -6   4   0  223.43   17.26
  -6   4  -1  140.57   13.97
  -6   5  12  167.47   23.38
  -6   5  11   57.33   14.03
  -6   5  10  230.78   26.12
  -6  -5  -9  118.84   15.35
  -6   5   9  130.71   19.36
  -6  -5  -8  165.22   17.74
  -6   5   8  180.70   22.10
  -6  -5  -7  208.04   20.01
  -6   5   7  260.25   25.94
  -6  -5  -6  135.67   15.85
  -6   5   6  116.97   16.31
  -6  -5  -5  156.61   16.99
  -6   5   5  172.33   13.68
  -6   5   5  146.91   16.18
  -6  -5  -4  137.82   15.70
  -6   5   4  165.95   13.81
  -6   5   4  187.47   18.93
  -6   5   3   56.72    9.88
  -6   5   2  334.92   23.02
  -6   5   1   77.47   11.21
  -6   5   0  129.05   14.14
  -6   5  -1   50.61    9.02
  -6   5  -2  314.76   23.07
  -6   6  11  224.96   27.65
  -6   6  10  141.93   21.46
  -6   6   9  108.58   17.94
  -6   6   8  390.79   33.86
  -6   6   7  279.31   27.14
  -6   6   6  338.81   27.83
  -6   6   5  108.38   15.41
  -6   6   4   40.07    9.66
  -6   6   3  293.14   23.26
  -6   6   2  200.28   18.83
  -6   6   1  138.34   15.70
  -6   6   0   10.04    5.32
  -6   6  -1   99.31   13.17
  -6   6  -2  209.91   19.20
  -6   7  11   29.76   12.03
  -6   7  10   34.39   11.90
  -6   7   9  117.23   19.88
  -6   7   8   71.10   15.00
  -6   7   7   59.03   13.38
  -6   7   6   97.17   15.46
  -6   7   5  119.56   17.48
  -6   7   4   29.16    8.02
  -6   7   3  254.86   22.86
  -6   7   2  141.86   16.72
  -6   7   1  259.27   22.88
  -6   7   0  203.39   19.77
  -6   7  -1  212.43   20.30
  -6   7  -2  130.31   16.27
  -6   8  10   15.52    8.48
  -6   8   9  195.77   25.93
  -6   8   8  269.18   30.22
  -6   8   7   83.42   16.24
  -6   8   6  319.00   27.99
  -6   8   5  253.12   26.60
  -6   8   4  290.89   26.23
  -6   8   3  393.76   30.05
  -6   8   2   38.74   10.41
  -6   8   1   47.70   10.98
  -6   8   0  341.00   26.83
  -6   8  -1   27.01    8.23
  -6   8  -2   33.94    9.27
  -6   8  -3  339.03   28.05
  -6   9   9   90.50   18.98
  -6   9   8  104.45   19.70
  -6   9   7   34.17   12.01
  -6   9   6  106.35   17.01
  -6   9   5  148.77   21.20
  -6   9   4   28.10    9.34
  -6   9   3  156.10   19.57
  -6   9   2  378.42   29.78
  -6   9   1   57.14   12.49
  -6   9   0   12.08    6.79
  -6   9  -1   69.65   12.83
  -6   9  -2  399.24   31.47
  -6   9  -3  121.80   17.56
  -6   9  -4   37.23   11.50
  -6  10   8  128.54   22.62
  -6  10   7    8.00    7.23
  -6  10   6  213.41   25.26
  -6  10   5  297.22   31.44
  -6  10   4   49.87   12.23
  -6  10   3   54.76   12.50
  -6  10   2  108.89   17.11
  -6  10   1   17.53    7.89
  -6  10   0    9.86    6.53
  -6  10  -1   28.65    9.47
  -6  10  -2  119.15   18.04
  -6  10  -3   42.75   11.70
  -6  10  -4   34.89   10.91
  -6  11   6   20.85    9.87
  -6  11   5  202.57   26.86
  -6  11   4   59.08   14.51
  -6  11   3   27.23    9.72
  -6  11   2   17.05    8.41
  -6  11   1   50.73   12.81
  -6  11   0   60.77   13.83
  -6  11  -1   58.26   13.34
  -6  11  -2   42.02   11.93
  -6  11  -3   13.01    7.03
  -6  11  -4   47.54   13.41
  -6  11  -5  179.07   24.10
  -6  12   4   50.18   14.56
  -6  12   3   83.74   16.26
  -6  12   2   70.32   15.03
  -6  12   1   29.54    9.73
  -6  12   0    1.14    4.67
  -6  12  -1   21.50    9.23
  -6  12  -2   68.63   15.47
  -6  12  -3   63.68   14.56
  -6  12  -4   22.98    9.56
  -7   0   0    2.06    1.61
  -7   0   0    0.82    4.33
  -7   0  -1   15.44    3.70
  -7   0   1   13.34    5.63
  -7   0   1   19.52    4.29
  -7   0  -1   11.94    5.90
  -7   0  -2 1149.75   49.77
  -7   0   2 1098.72   38.90
  -7   0   2 1172.09   48.10
  -7   0  -2 1226.76   39.76
  -7   0  -3  142.53   15.96
  -7   0   3  143.56   12.70
  -7   0   3  125.97   14.35
  -7   0   4    6.09    4.45
  -7   0   4    3.12    2.32
  -7   0  -4    0.07    4.30
  -7   0   5    3.38    3.64
  -7   0  -5   -3.06    4.77
  -7   0  -6  298.20   24.41
  -7   0   6  281.82   21.08
  -7   0   7   67.06   10.73
  -7   0  -7   51.11   10.72
  -7   0  -8  357.19   27.88
  -7   0   8  348.45   26.16
  -7   0   9   25.51    7.15
  -7   0  -9   23.95    7.97
  -7   0  10    6.95    4.62
  -7   0 -10    1.60    4.86
  -7   0  11    6.04    5.89
  -7   0 -11  -10.06    5.84
  -7   0  12   72.79   14.48
  -7   0  13    3.34    5.72
  -7   1  13  119.93   19.57
  -7   1  12   40.39   11.32
  -7   1  11   62.53   13.03
  -7  -1 -11   58.95   12.24
  -7   1  10   79.35   14.70
  -7  -1 -10   70.21   12.79
  -7   1   9  288.75   25.51
  -7  -1  -9  292.48   25.33
  -7   1   8  128.02   16.01
  -7  -1  -8  150.32   18.06
  -7   1   7   15.48    6.13
  -7  -1  -7   13.52    6.08
  -7  -1  -6  334.76   26.02
  -7   1   6  341.33   24.53
  -7   1   5  289.16   20.59
  -7  -1  -5  245.34   21.85
  -7   1   5  232.10   19.19
  -7  -1  -4  389.03   27.38
  -7   1   4  405.55   25.24
  -7   1   4  424.30   26.09
  -7   1   3  103.76   10.83
  -7   1   3   92.65   11.69
  -7  -1  -3  100.08   13.67
  -7   1   2   46.84    9.09
  -7   1   2   45.36    7.35
  -7  -1  -2   40.95    5.15
  -7  -1  -2   48.27    9.85
  -7   1   1 1295.68   52.72
  -7  -1  -1 1351.14   54.77
  -7   1   1 1358.70   45.35
  -7  -1  -1 1366.56   39.42
  -7  -1   0   -0.92    5.00
  -7   1   0    0.13    4.29
  -7  -1   0    2.85    1.52
  -7   1   0    6.79    3.35
  -7   1  -1 1232.50   50.74
  -7  -1   1 1186.92   36.86
  -7   1  -1 1273.35   42.60
  -7  -1   1 1269.93   51.77
  -7   1  -2   41.02    6.69
  -7   1  -2   41.31    8.89
  -7  -1   2   47.25    6.10
  -7  -1   2   42.84    9.10
  -7  -1   3   87.88   12.27
  -7  -1   3  103.00    9.51
  -7  -1   4  421.20   21.99
  -7  -1   5  237.72   16.78
  -7  -1   6  374.82   23.41
  -7  -1   7   19.18    6.06
  -7  -1   8  114.72   14.28
  -7  -1   9  242.22   22.15
  -7  -1  10   79.85   13.38
  -7  -1  11  102.06   15.69
  -7   2  13   10.90    9.39
  -7   2  12  115.83   18.14
  -7   2  11  123.22   18.64
  -7   2  10    6.60    5.26
  -7  -2 -10    8.36    6.30
  -7   2   9   -2.99    4.43
  -7  -2  -9    5.48    5.35
  -7   2   8  676.49   40.21
  -7  -2  -8  652.17   38.98
  -7   2   7   74.04   12.15
  -7  -2  -7   70.68   12.35
  -7   2   6  468.92   30.41
  -7  -2  -6  452.91   30.99
  -7   2   5   22.74    6.55
  -7   2   5   23.00    6.54
  -7  -2  -5   35.17    9.06
  -7  -2  -4   57.01   10.72
  -7   2   4   71.42   10.09
  -7   2   4   50.66    8.03
  -7  -2  -3   74.96   11.97
  -7   2   3   81.68   10.42
  -7   2   3   95.37   11.97
  -7   2   2  732.29   35.81
  -7   2   2  719.41   32.08
  -7  -2  -2  690.36   36.75
  -7   2   1   -0.56    3.98
  -7  -2  -1    1.73    4.55
  -7   2   1    0.27    2.70
  -7  -2   0   81.90   12.37
  -7   2   0   80.46   11.37
  -7   2   0   85.72    9.81
  -7   2  -1    1.63    2.55
  -7  -2   1    0.73    3.91
  -7  -2   2  695.07   36.91
  -7   2  -2  727.48   32.33
  -7   3  12   25.38    9.52
  -7   3  11  104.81   17.38
  -7  -3 -10   78.98   13.81
  -7   3  10  108.05   16.87
  -7   3   9  158.45   20.08
  -7  -3  -9  139.67   17.35
  -7   3   8  261.42   24.93
  -7  -3  -8  232.74   22.39
  -7  -3  -7   85.06   13.47
  -7   3   7   84.94   13.91
  -7   3   6  169.14   14.87
  -7   3   6  147.17   18.01
  -7  -3  -6  142.13   16.92
  -7   3   5  449.58   29.02
  -7   3   5  471.15   25.92
  -7   3   4  164.82   15.72
  -7   3   4  201.11   16.90
  -7  -3  -4  199.74   19.31
  -7   3   3   57.62    9.56
  -7   3   3   45.94    8.47
  -7  -3  -3   51.46   10.73
  -7  -3  -2    5.62    5.99
  -7   3   2    9.62    4.87
  -7   3   2    6.00    4.28
  -7  -3  -1  796.97   40.91
  -7   3   1  753.76   36.93
  -7   3   1  776.86   34.53
  -7  -3   0   83.61   12.90
  -7   3   0  102.52   11.34
  -7   3  -1  809.94   35.62
  -7   3  -2   -0.11    3.89
  -7   4  12  146.33   21.79
  -7   4  11  125.11   19.69
  -7   4  10   83.98   15.77
  -7   4   9   17.99    8.04
  -7  -4  -9   25.35    7.71
  -7   4   8  229.53   24.50
  -7  -4  -8  203.25   20.90
  -7   4   7   38.72   10.65
  -7  -4  -7   17.83    6.53
  -7   4   6  336.08   27.39
  -7  -4  -6  305.38   25.27
  -7  -4  -5   87.96   13.53
  -7   4   5   68.89   11.89
  -7   4   5   73.50    9.77
  -7   4   4  136.43   13.80
  -7   4   4  144.87   16.38
  -7  -4  -4  167.43   18.80
  -7  -4  -3  305.84   25.04
  -7   4   3  315.45   21.45
  -7   4   3  333.01   23.57
  -7  -4  -2  674.89   38.33
  -7   4   2  724.92   35.19
  -7   4   2  722.65   35.49
  -7  -4  -1  236.23   21.68
  -7   4   1  220.88   18.18
  -7   4   0  220.13   17.75
  -7   4  -1  243.99   19.26
  -7   4  -2  661.61   33.95
  -7   5  11    6.97    5.85
  -7   5  10   58.09   13.37
  -7   5   9   60.18   13.06
  -7  -5  -9   49.47   10.68
  -7   5   8   26.47   10.13
  -7  -5  -8   19.01    6.83
  -7  -5  -7    6.67    5.09
  -7   5   7    7.19    5.60
  -7  -5  -6  357.60   27.86
  -7   5   6  353.01   28.70
  -7  -5  -5  212.41   21.07
  -7   5   5  190.43   19.17
  -7  -5  -4  330.33   26.80
  -7   5   4  382.27   23.46
  -7   5   4  398.14   29.44
  -7   5   3   51.77    8.93
  -7   5   3   64.70   11.29
  -7   5   2  100.10   13.27
  -7   5   1  391.77   26.35
  -7   5   0   41.27    8.49
  -7   5  -1  354.76   24.98
  -7   5  -2   87.03   12.51
  -7   6  11  135.33   21.69
  -7   6  10   68.14   14.75
  -7   6   9   -4.12    5.91
  -7   6   8   41.84   11.54
  -7   6   7  124.94   18.83
  -7   6   6  144.05   18.37
  -7   6   5   11.27    5.91
  -7   6   4   87.41   10.92
  -7   6   4   65.00   12.63
  -7   6   3  429.83   29.76
  -7   6   2  489.64   30.88
  -7   6   1   39.03    9.21
  -7   6   0   36.25    8.90
  -7   6  -1   32.41    7.87
  -7   6  -2  385.26   27.86
  -7   6  -3  464.06   31.76
  -7   7  10   69.20   15.88
  -7   7   9   60.35   15.01
  -7   7   8   71.77   15.92
  -7   7   7   25.48   10.70
  -7   7   6  153.24   19.56
  -7   7   5   93.51   15.37
  -7   7   4  294.34   26.97
  -7   7   3   63.04   12.18
  -7   7   2   21.01    6.95
  -7   7   1   71.79   12.75
  -7   7   0  179.19   18.94
  -7   7  -1   75.94   12.95
  -7   7  -2   35.20    9.12
  -7   7  -3   39.61    9.74
  -7   8   9   18.04    9.03
  -7   8   8   41.51   12.84
  -7   8   7  160.74   22.34
  -7   8   6   18.43    7.76
  -7   8   5   16.44    7.71
  -7   8   4  153.97   20.12
  -7   8   3  371.77   30.09
  -7   8   2  176.93   19.98
  -7   8   1  126.71   17.01
  -7   8   0  151.18   18.60
  -7   8  -1  118.98   16.62
  -7   8  -2  142.78   18.35
  -7   8  -3  319.60   28.38
  -7   8  -4  116.45   17.62
  -7   9   8   99.28   20.19
  -7   9   7   12.93    9.20
  -7   9   6  270.02   27.26
  -7   9   5   65.33   15.14
  -7   9   4  194.79   23.42
  -7   9   3   87.36   15.50
  -7   9   2   23.04    8.54
  -7   9   1    6.47    4.94
  -7   9   0  176.58   20.82
  -7   9  -1   32.28    9.29
  -7   9  -2   28.72    9.66
  -7   9  -3   84.07   15.59
  -7   9  -4  185.02   22.75
  -7  10   6   26.67    9.40
  -7  10   5   30.08   12.43
  -7  10   4   16.02    7.52
  -7  10   3  169.15   21.69
  -7  10   2   18.16    7.83
  -7  10   1  111.12   17.18
  -7  10   0  148.86   20.17
  -7  10  -1  154.06   20.82
  -7  10  -2   29.29   10.38
  -7  10  -3  202.16   24.36
  -7  10  -4   24.48   10.36
  -7  10  -5   11.67    6.40
  -7  11   4  202.53   26.11
  -7  11   3   -0.13    5.72
  -7  11   2   12.05    7.74
  -7  11   1   21.11    9.23
  -7  11   0  152.55   21.38
  -7  11  -1   18.74    7.92
  -7  11  -2    1.35    6.28
  -7  11  -3   12.89    7.46
  -7  11  -4  155.78   22.15
  -8   0   0   12.05    6.27
  -8   0  -1  136.86   16.73
  -8   0   1  107.57   14.37
  -8   0  -2  677.85   38.81
  -8   0   2  647.66   36.29
  -8   0  -3  614.31   37.19
  -8   0   3  668.37   37.51
  -8   0   4   51.76   10.11
  -8   0  -4   46.69   10.74
  -8   0  -5   11.81    7.01
  -8   0  -6   16.22    9.06
  -8   0  -7  193.30   21.26
  -8   0  -8   63.69   12.88
  -8   0  -9   10.62    6.34
  -8   0 -10   52.45   11.89
  -8   0 -11   11.62    6.57
  -8  -1 -11   29.60    9.61
  -8   1  10    4.71    5.97
  -8  -1 -10   19.54    7.89
  -8   1   9   33.73    9.60
  -8  -1  -9   16.90    7.86
  -8   1   8    5.76    4.71
  -8  -1  -8    1.95    5.06
  -8   1   7   61.10   11.25
  -8  -1  -7   48.48   10.81
  -8   1   6  213.00   19.46
  -8  -1  -6  190.02   21.00
  -8   1   5   54.08    9.67
  -8   1   5   73.04   11.25
  -8  -1  -5   50.48   11.46
  -8   1   4  131.77   14.14
  -8  -1  -4  113.77   15.85
  -8   1   4  110.27   14.39
  -8   1   3  241.90   17.92
  -8  -1  -3  230.56   22.39
  -8   1   3  207.37   19.29
  -8   1   2  589.50   28.54
  -8  -1  -2  580.13   35.87
  -8   1   2  596.97   34.12
  -8   1   1   54.42   10.97
  -8  -1  -1   61.02   11.61
  -8   1   1   56.18    7.73
  -8   1   0 1269.70   55.17
  -8   1   0 1295.42   44.77
  -8  -1   0 1304.44   55.46
  -8  -1   1   34.44    8.81
  -8   1  -1   41.12    9.98
  -8   1  -1   39.99    6.52
  -8  -1   2  670.55   37.74
  -8   1  -2  655.76   37.61
  -8   1  -2  668.42   29.78
  -8  -1   3  263.05   22.55
  -8   1  -3  242.65   22.27
  -8   1  -4  172.17   19.43
  -8   1  -5   44.83   10.56
  -8   1 -11   26.45    9.66
  -8   1 -12   37.39   10.80
  -8   2  12   23.12    9.64
  -8   2  11   99.12   17.02
  -8   2  10   23.60    8.14
  -8  -2 -10   30.56    9.35
  -8   2   9   32.71    9.40
  -8  -2  -9   35.87   10.44
  -8   2   8   33.10    9.41
  -8  -2  -8   46.49   11.63
  -8   2   7  398.75   29.34
  -8  -2  -7  329.54   28.54
  -8  -2  -6    2.53    4.21
  -8   2   6    1.67    3.07
  -8  -2  -5   51.26   11.26
  -8   2   5   38.35    8.74
  -8   2   5   49.85    9.76
  -8   2   4  117.86   13.80
  -8  -2  -4  129.55   17.09
  -8   2   4  139.77   15.07
  -8   2   3  340.60   22.40
  -8   2   3  391.19   26.15
  -8  -2  -3  344.18   27.14
  -8  -2  -2   40.49    9.71
  -8   2   2   66.50    9.65
  -8   2   2   59.31   10.57
  -8   2   1   66.20    9.26
  -8   2   1   57.03   10.41
  -8  -2  -1   43.45    9.40
  -8   2   0  969.48   45.77
  -8   2   0  973.94   39.21
  -8  -2   0  944.33   47.61
  -8  -2   1   48.20   10.58
  -8   2  -1   54.92   10.88
  -8   2  -1   47.78    7.66
  -8   2  -2   58.11    8.84
  -8  -2   2   92.67   14.06
  -8   2  -2   65.47   12.04
  -8   3  12   75.82   16.60
  -8   3  11   27.61   10.44
  -8   3  10   54.17   12.41
  -8  -3 -10   49.47   11.26
  -8   3   9   10.73    7.17
  -8  -3  -9   -0.42    3.94
  -8   3   8   41.77   10.59
  -8  -3  -8   35.91    9.51
  -8   3   7   45.00   10.45
  -8  -3  -7   41.63   10.23
  -8   3   6  265.33   24.23
  -8  -3  -6  245.37   23.31
  -8   3   5  118.42   15.22
  -8  -3  -5   91.51   14.31
  -8   3   5  134.41   14.58
  -8   3   4  139.36   15.12
  -8   3   4  150.51   15.55
  -8  -3  -4  151.37   18.36
  -8   3   3  109.71   13.97
  -8   3   3  135.51   15.60
  -8  -3  -3  121.01   16.24
  -8   3   2  344.96   25.16
  -8   3   2  374.90   23.94
  -8  -3  -2  346.06   27.85
  -8  -3  -1  214.94   22.24
  -8   3   1  218.84   19.77
  -8   3   1  200.53   16.82
  -8  -3   0  589.20   36.46
  -8   3   0  542.88   33.47
  -8   3   0  581.60   30.47
  -8   3  -1  225.06   18.04
  -8   3  -2  318.18   22.23
  -8   3  -3  111.84   13.34
  -8   4  11   61.78   14.71
  -8   4  10   48.81   12.78
  -8   4   9   28.47    9.40
  -8  -4  -9   25.41    8.54
  -8   4   8   28.82    9.52
  -8  -4  -8   25.76    8.78
  -8   4   7  149.93   19.71
  -8  -4  -7  116.05   16.95
  -8  -4  -6   36.67    9.74
  -8   4   6   29.71    9.68
  -8  -4  -5   28.40    8.71
  -8   4   5   20.91    6.22
  -8   4   5   30.49    8.00
  -8   4   4  298.52   22.53
  -8   4   4  270.60   22.97
  -8  -4  -4  337.42   28.48
  -8  -4  -3  252.27   24.02
  -8   4   3  250.50   20.94
  -8   4   3  256.99   21.73
  -8  -4  -2  529.10   35.21
  -8   4   2  473.52   29.65
  -8   4   2  489.77   29.61
  -8  -4  -1  237.03   22.83
  -8   4   1  194.31   18.96
  -8   4   1  210.67   18.27
  -8   4   0  262.05   20.68
  -8   4  -1  207.80   18.20
  -8   4  -2  524.21   30.71
  -8   4  -3  252.55   20.89
  -8   5  11   87.53   17.97
  -8   5  10   30.41   10.49
  -8   5   9   40.24   11.52
  -8  -5  -9   24.63    8.42
  -8   5   8   25.78    9.38
  -8  -5  -8   19.32    7.29
  -8  -5  -7   87.42   15.31
  -8   5   7  104.80   17.37
  -8  -5  -6   98.33   15.77
  -8   5   6  140.31   18.44
  -8   5   5  115.55   15.44
  -8  -5  -5  101.42   15.62
  -8  -5  -4  101.82   15.60
  -8   5   4   87.00   11.86
  -8   5   4   96.58   14.78
  -8   5   3   43.40    8.35
  -8   5   3   27.27    7.78
  -8   5   2  117.48   14.48
  -8   5   2  135.17   15.64
  -8   5   1  198.35   18.91
  -8   5   0  468.88   29.66
  -8   5  -1  186.80   18.36
  -8   5  -2  127.55   15.43
  -8   5  -3   32.07    8.60
  -8   6  10   26.17   10.10
  -8   6   9   10.82    7.83
  -8   6   8   34.92   11.33
  -8   6   7  135.13   19.98
  -8   6   6   34.52    9.86
  -8   6   5   96.04   15.16
  -8   6   4  173.05   20.68
  -8   6   3  109.73   13.87
  -8   6   3  113.74   16.05
  -8   6   2  308.40   25.31
  -8   6   1   68.83   11.80
  -8   6   0  386.79   28.26
  -8   6  -1   57.76   11.22
  -8   6  -2  254.59   23.10
  -8   6  -3  108.19   15.48
  -8   7   9   58.47   14.77
  -8   7   8   20.93   10.06
  -8   7   7   56.71   13.21
  -8   7   6   40.27   10.68
  -8   7   5   44.27   10.62
  -8   7   4  166.38   20.93
  -8   7   3   69.43   13.47
  -8   7   2   78.49   13.71
  -8   7   1  165.65   19.28
  -8   7   0   19.88    7.45
  -8   7  -1  174.91   19.71
  -8   7  -2   70.98   13.03
  -8   7  -3   54.06   11.60
  -8   7  -4  136.29   18.39
  -8   8   8   50.75   14.64
  -8   8   7   29.02   10.74
  -8   8   6   88.90   16.06
  -8   8   5   62.94   13.91
  -8   8   4  125.76   18.97
  -8   8   3   43.90   11.25
  -8   8   2  448.89   33.72
  -8   8   1   55.74   12.00
  -8   8   0   16.11    7.89
  -8   8  -1   41.97   10.78
  -8   8  -2  463.44   34.72
  -8   8  -3   20.01    7.44
  -8   8  -4  149.42   19.89
  -8   8  -5   46.98   12.34
  -8   9   7   20.61   10.65
  -8   9   6   -2.67    5.03
  -8   9   5  188.71   24.41
  -8   9   4   41.34   12.46
  -8   9   3   60.83   13.80
  -8   9   2   64.77   14.35
  -8   9   1  227.65   24.22
  -8   9   0   16.94    7.32
  -8   9  -1  226.21   24.08
  -8   9  -2   69.57   14.12
  -8   9  -3   32.53   10.33
  -8   9  -4   57.16   13.10
  -8   9  -5  147.18   20.78
  -8  10   5   42.85   12.96
  -8  10   4  327.88   32.68
  -8  10   3   45.15   12.41
  -8  10   2  135.71   20.20
  -8  10   1   84.57   16.02
  -8  10   0   25.25   10.34
  -8  10  -1   49.93   12.68
  -8  10  -2  145.03   20.40
  -8  10  -3   34.28   10.49
  -8  10  -4  252.01   28.08
  -8  10  -5    2.00    5.68
  -8  11   1   56.62   13.67
  -8  11   0   89.84   17.30
  -8  11  -1   77.86   16.31
  -9   0   0   -0.45    5.10
  -9   0  -1  145.38   18.02
  -9   0   1  132.96   16.93
  -9   0  -2  401.20   31.03
  -9   0   2  397.40   29.85
  -9   0   3    4.75    5.15
  -9   0  -3    1.41    4.88
  -9   0   4    6.98    5.39
  -9   0  -4    1.54    5.24
  -9   0  -5   87.53   15.02
  -9   0  -6   16.32    7.32
  -9   0  -7   -2.81    4.82
  -9   0  -8   38.18   10.65
  -9   0  -9  167.20   21.85
  -9   0 -10   -5.73    5.47
  -9   0 -11   22.43    9.47
  -9  -1 -11   23.47   10.02
  -9  -1 -10   30.83   10.55
  -9  -1  -9   35.74   10.96
  -9  -1  -8  280.41   28.22
  -9  -1  -7   44.31   11.50
  -9  -1  -6  256.88   26.29
  -9   1   5   33.96    8.53
  -9  -1  -5   24.13    9.90
  -9  -1  -4    3.95    5.51
  -9   1   4   12.03    6.26
  -9  -1  -3   15.96    8.14
  -9   1   3   15.06    6.69
  -9  -1  -2  127.25   17.84
  -9   1   2  110.32   14.92
  -9   1   1  140.34   17.32
  -9  -1  -1  131.75   17.23
  -9   1   0   50.92   11.10
  -9  -1   0   47.99   10.79
  -9   1  -1  125.83   16.94
  -9  -1   1  148.95   18.50
  -9  -1   2  114.00   16.01
  -9   1  -2  130.30   17.44
  -9   1  -3   20.40    7.70
  -9  -1   3   17.91    7.75
  -9   1  -4   20.57    8.63
  -9   1  -5   24.04    9.45
  -9   1  -6  306.61   28.31
  -9   1  -7   34.99   11.02
  -9   1  -8  265.72   27.21
  -9   1  -9   16.69    8.02
  -9   1 -10   16.01    7.73
  -9   1 -11   39.43   12.55
  -9  -2 -10   39.96   10.97
  -9  -2  -9  104.05   17.32
  -9  -2  -8    2.61    5.68
  -9  -2  -7    2.98    5.85
  -9  -2  -6   76.64   14.56
  -9   2   5  230.71   21.23
  -9  -2  -5  189.11   21.86
  -9  -2  -4  221.84   23.31
  -9   2   4  229.92   21.32
  -9   2   3   44.37    9.65
  -9  -2  -3   52.89   11.81
  -9   2   2  162.53   18.01
  -9  -2  -2  124.37   16.96
  -9   2   1  343.47   27.70
  -9  -2  -1  364.84   29.43
  -9  -2   0    9.37    7.34
  -9   2   0    6.68    5.58
  -9  -2   1  402.79   31.17
  -9   2  -1  411.51   30.45
  -9  -2   2  147.01   18.60
  -9   2  -2  128.72   16.79
  -9   2  -3   42.95   10.10
  -9   2  -4  237.28   24.06
  -9   2  -5  247.72   25.19
  -9  -3 -10  -10.05    6.59
  -9  -3  -9   19.09    8.33
  -9   3   8  155.31   20.22
  -9  -3  -8  127.98   18.47
  -9   3   7   35.85    9.85
  -9  -3  -7   19.68    8.29
  -9   3   6  443.75   32.45
  -9  -3  -6  344.22   30.13
  -9   3   5   58.30   11.29
  -9   3   5   70.53   12.81
  -9  -3  -5   48.23   11.70
  -9   3   4   11.85    5.54
  -9   3   4   25.91    7.36
  -9  -3  -4   38.63   10.38
  -9   3   3   59.45   11.28
  -9  -3  -3   57.61   12.29
  -9   3   3   43.31    8.97
  -9   3   2  268.16   23.67
  -9   3   2  288.15   21.99
  -9  -3  -2  264.37   26.43
  -9  -3  -1  211.51   22.80
  -9   3   1  194.99   20.54
  -9   3   1  214.99   18.31
  -9  -3   0   54.82   12.86
  -9   3   0   34.56    8.45
  -9   3   0   35.04    7.76
  -9   3  -1  214.28   21.58
  -9   3  -1  185.96   16.94
  -9   3  -2  301.95   26.62
  -9   3  -2  311.22   22.63
  -9   3  -3   51.18    9.73
  -9   4  10  130.87   20.30
  -9  -4  -9   91.59   16.06
  -9   4   9  109.92   18.07
  -9  -4  -8   82.19   15.61
  -9   4   8  104.76   17.08
  -9  -4  -7    3.07    6.15
  -9   4   7    5.46    5.05
  -9  -4  -6   21.25    8.33
  -9   4   6   30.74    9.04
  -9  -4  -5   99.68   16.75
  -9   4   5  107.73   15.43
  -9  -4  -4  222.88   24.04
  -9   4   4  191.36   19.19
  -9   4   4  212.57   20.10
  -9  -4  -3   38.32   10.63
  -9   4   3   61.07   11.56
  -9   4   3   67.93   11.60
  -9  -4  -2  106.58   16.82
  -9   4   2  101.64   14.48
  -9   4   2   85.68   12.66
  -9  -4  -1  145.90   19.42
  -9   4   1  204.96   20.45
  -9   4   1  176.96   17.72
  -9   4   0    6.45    5.98
  -9   4   0   20.22    5.92
  -9   4  -1  178.58   17.45
  -9   4  -2  109.92   13.93
  -9   4  -3   58.63   10.78
  -9   4  -4  226.56   21.74
  -9   5  10   10.02    7.43
  -9  -5  -9   -4.00    5.52
  -9   5   9   -3.80    7.25
  -9  -5  -8   72.48   14.58
  -9   5   8   43.82   12.13
  -9   5   7   46.27   11.98
  -9  -5  -7   43.42   11.61
  -9   5   6   77.48   14.78
  -9  -5  -6   62.22   13.59
  -9  -5  -5   42.94   11.76
  -9   5   5   27.23    8.50
  -9  -5  -4    3.92    5.05
  -9   5   4   -9.49    5.43
  -9   5   3  162.63   17.88
  -9   5   3  167.34   18.83
  -9   5   2  123.12   15.70
  -9   5   2  136.25   16.58
  -9   5   1   27.00    7.93
  -9   5   1    1.74    4.21
  -9   5   0  238.98   21.71
  -9   5  -1   22.37    7.64
  -9   5  -2  161.34   17.82
  -9   5  -3  152.32   17.76
  -9   5  -4   14.74    6.22
  -9   6   9   60.95   14.85
  -9   6   8   24.13    9.99
  -9   6   7    1.78    5.00
  -9   6   6   33.24    9.73
  -9   6   5  123.08   17.30
  -9   6   4  163.83   20.56
  -9   6   3   51.57   10.53
  -9   6   3   45.90   10.88
  -9   6   2    9.51    4.33
  -9   6   2    4.08    5.34
  -9   6   1   42.24    9.90
  -9   6   0    4.48    6.11
  -9   6  -1   41.08   10.53
  -9   6  -2   -0.18    3.76
  -9   6  -3   45.84   10.75
  -9   6  -4  159.09   19.68
  -9   7   8    7.84    7.51
  -9   7   7   78.74   16.26
  -9   7   6   40.25   11.84
  -9   7   5    1.29    5.02
  -9   7   4   41.60   11.96
  -9   7   3   73.01   14.09
  -9   7   2  170.61   20.51
  -9   7   1  108.06   15.96
  -9   7   0  219.95   23.15
  -9   7  -1  101.70   15.60
  -9   7  -2  177.92   20.62
  -9   7  -3   68.04   13.27
  -9   7  -4   31.13    9.43
  -9   7  -5    0.98    4.17
  -9   8   7   28.82   11.62
  -9   8   6   57.91   13.46
  -9   8   5   32.13    9.78
  -9   8   4   59.72   13.77
  -9   8   3  135.68   19.44
  -9   8   2   53.57   12.40
  -9   8   1   44.36   11.14
  -9   8   0   42.65   10.26
  -9   8  -1   61.81   12.84
  -9   8  -2   79.40   14.32
  -9   8  -3  142.39   19.68
  -9   8  -4   66.93   13.71
  -9   8  -5   37.50   10.97
  -9   8  -6   74.59   15.25
  -9   9   5   -2.98    7.07
  -9   9   4   38.96   12.88
  -9   9   3   44.17   11.89
  -9   9   2  118.50   18.73
  -9   9   1  112.92   17.70
  -9   9   0   42.61   11.86
  -9   9  -1  108.72   17.69
  -9   9  -2  110.20   18.07
  -9   9  -3   43.24   11.95
  -9   9  -4   35.81   11.52
  -9   9  -5   13.49    8.35
  -9  10   2    2.85    6.76
  -9  10   1    5.84    5.73
  -9  10   0  181.15   23.48
  -9  10  -1    1.43    4.86
  -9  10  -2   16.94    9.44
 -10   0   0    7.48    4.97
 -10   0  -1   -7.98    5.78
 -10   0   1    0.41    4.04
 -10   0  -2   -2.00    5.04
 -10   0   2    6.04    4.97
 -10   0  -3   22.46   10.66
 -10   0   3    4.89    6.33
 -10   0   4  568.24   37.54
 -10   0  -4  518.34   39.33
 -10   0  -5   88.76   16.53
 -10   0  -6   26.02   10.19
 -10   0  -7   40.37   12.04
 -10   0  -8   29.49   10.82
 -10   0  -9   79.15   16.24
 -10  -1  -9   18.73    8.50
 -10  -1  -8    4.21    6.15
 -10  -1  -7  198.69   25.06
 -10  -1  -6    4.55    6.58
 -10  -1  -5   72.37   14.87
 -10   1   4   44.27   10.80
 -10  -1  -4   20.15    9.08
 -10  -1  -3  114.50   17.85
 -10   1   3  122.96   17.23
 -10  -1  -2   23.13    8.94
 -10   1   2    7.58    4.78
 -10   1   1   23.32    8.12
 -10  -1  -1   32.29    9.27
 -10  -1   0   25.39    8.81
 -10   1   0   23.46    8.08
 -10   1  -1   35.07   10.45
 -10  -1   1   38.21   10.99
 -10  -1   2   37.55   10.69
 -10   1  -2   24.44    9.37
 -10  -1   3  153.02   19.32
 -10   1  -3  134.90   19.22
 -10   1  -4    9.56    7.45
 -10   1  -5   90.44   16.04
 -10   1  -6    8.17    6.41
 -10   1  -7  182.20   23.55
 -10   1  -8   20.58    9.51
 -10   1  -9   31.33   11.76
 -10  -2  -9   28.70    9.69
 -10  -2  -8   73.70   15.22
 -10  -2  -7   92.91   16.89
 -10  -2  -6  162.69   21.89
 -10  -2  -5   84.74   15.47
 -10   2   5   94.83   14.76
 -10  -2  -4  165.45   21.35
 -10   2   4  212.85   21.91
 -10   2   3    3.71    4.53
 -10  -2  -3   -1.83    4.72
 -10  -2  -2   23.15    8.72
 -10   2   2   25.19    8.03
 -10   2   1   31.68    8.85
 -10  -2  -1   22.05    9.04
 -10  -2   0    6.98    6.62
 -10   2   0   17.58    7.83
 -10   2  -1   10.45    6.36
 -10  -2   1   14.35    7.26
 -10   2  -2   63.29   13.20
 -10  -2   2   40.17   10.97
 -10   2  -3    4.48    4.49
 -10   2  -4  216.64   24.31
 -10   2  -5   69.47   14.90
 -10   2  -6  144.34   20.93
 -10   2  -7  101.54   17.82
 -10   2  -8   59.83   14.60
 -10  -3  -9   33.86   10.92
 -10  -3  -8   19.60    9.11
 -10  -3  -7  220.58   25.81
 -10  -3  -6   69.54   14.52
 -10  -3  -5   24.12    9.69
 -10  -3  -4   22.39    9.58
 -10   3   4   19.81    6.64
 -10   3   3   72.59   12.45
 -10  -3  -3   69.25   14.74
 -10   3   2   18.17    6.91
 -10  -3  -2   19.43    8.65
 -10  -3  -1   32.19   10.55
 -10   3   1   46.13   11.10
 -10  -3   0  129.46   18.87
 -10   3   0  114.29   17.37
 -10   3  -1   30.22    8.67
 -10   3  -2   14.03    6.65
 -10   3  -3   90.01   15.45
 -10   3  -4   16.39    7.36
 -10   3  -5   11.88    6.82
 -10   3  -6   70.61   15.95
 -10  -4  -9   28.63    9.65
 -10  -4  -8   28.62   10.76
 -10  -4  -7   16.14    8.39
 -10  -4  -6   72.06   16.05
 -10  -4  -5   34.94   10.53
 -10  -4  -4  137.80   20.46
 -10   4   4  133.05   16.67
 -10   4   3   21.16    7.64
 -10  -4  -3   26.80    9.98
 -10  -4  -2   21.34    9.78
 -10   4   2   25.49    8.44
 -10   4   1   38.77    9.87
 -10   4   0   80.04   13.90
 -10   4  -1   31.53    9.20
 -10   4  -2   24.10    8.86
 -10   4  -3   19.13    8.42
 -10  -5  -8  100.40   18.17
 -10  -5  -7   84.13   16.44
 -10  -5  -6   94.33   17.48
 -10  -5  -5   41.75   11.24
 -10  -5  -4   29.92   10.36
 -10   5   4   19.35    7.14
 -10   5   3   62.75   13.15
 -10   5   3   56.76   11.66
 -10   5   2   14.72    6.25
 -10   5   2   13.00    6.57
 -10   5   1  114.53   16.37
 -10   5   1   81.33   13.42
 -10   5   0   17.13    6.24
 -10   5   0   14.85    6.54
 -10   5  -1  104.39   16.72
 -10   5  -1  135.31   17.01
 -10   5  -2   23.05    7.63
 -10   5  -3   41.73   10.24
 -10   5  -4   21.93    8.19
 -10   5  -5   51.89   11.56
 -10   6   8   26.61   10.19
 -10   6   7   15.59    7.12
 -10   6   6   63.99   14.27
 -10   6   5   47.76   12.24
 -10   6   4   79.80   14.65
 -10   6   3   42.16   10.78
 -10   6   2    0.30    5.08
 -10   6   2    4.65    5.42
 -10   6   1   21.27    7.16
 -10   6   1   34.17    9.37
 -10   6   0   48.44   11.32
 -10   6   0   67.54   12.82
 -10   6  -1   17.71    7.52
 -10   6  -2    6.53    5.43
 -10   6  -3   33.45    9.56
 -10   6  -4   55.20   11.97
 -10   6  -5   43.44   11.10
 -10   6  -6   50.10   12.57
 -10   7   6  142.20   21.37
 -10   7   5   25.80    9.13
 -10   7   4   24.11    9.21
 -10   7   3   47.69   12.77
 -10   7   2   52.39   11.74
 -10   7   2   89.33   15.25
 -10   7   1   45.65   10.81
 -10   7   1   27.34    9.82
 -10   7   0    8.46    7.80
 -10   7  -1   56.09   12.99
 -10   7  -2   45.83   11.31
 -10   7  -3   44.46   10.78
 -10   7  -4   29.55    9.78
 -10   7  -5   22.07    8.40
 -10   7  -6  132.27   19.65
 -10   8   5   58.64   13.70
 -10   8   4   57.11   13.71
 -10   8   3   31.77   10.47
 -10   8   2    7.26    6.09
 -10   8   1   36.02   11.31
 -10   8   0   25.41    9.34
 -10   8  -1   47.18   12.02
 -10   8  -2   10.42    7.17
 -10   8  -3   41.52   11.48
 -10   8  -4    6.51    5.54
 -10   8  -5   63.14   14.55
 -10   9   1   11.32    8.20
 -10   9   0   11.59    9.83
 -10   9  -1   19.40    9.76
 -11   0   0    2.96    5.77
 -11   0   1    8.69    6.91
 -11   0  -1    3.88    3.98
 -11   0  -2    7.02    5.41
 -11   0   2    2.61    3.60
 -11   0   3  123.70   18.09
 -11   0  -3  125.25   19.55
 -11   0  -4  232.30   26.91
 -11   0  -5   63.10   14.33
 -11   0  -6   23.97   10.40
 -11  -1  -6   11.04    7.59
 -11  -1  -5  129.54   20.66
 -11  -1  -4   19.76    9.40
 -11   1   4   14.01    6.33
 -11  -1  -3    6.48    5.32
 -11   1   3   15.58    7.05
 -11   1   2   93.88   16.22
 -11  -1  -2   61.01   13.38
 -11  -1  -1   75.28   15.00
 -11   1   1   68.88   13.89
 -11  -1   0   20.36    9.62
 -11   1   0   22.93    8.39
 -11   1  -1   67.89   14.15
 -11  -1   1   74.35   14.78
 -11  -1   2  101.44   17.47
 -11   1  -2   62.99   13.70
 -11   1  -3   11.11    8.19
 -11   1  -4   12.16    9.63
 -11   1  -5  186.91   25.21
 -11   1  -6   20.42   10.10
 -11  -2  -6   25.63   10.46
 -11  -2  -5   53.41   14.04
 -11   2   4   43.30   10.94
 -11  -2  -4   35.72   10.90
 -11  -2  -3   99.24   18.00
 -11   2   3  112.15   17.13
 -11   2   2  279.34   26.75
 -11  -2  -2  273.88   29.23
 -11   2   1   13.26    7.34
 -11  -2  -1    3.75    6.78
 -11   2   0   -0.48    5.29
 -11  -2   0    4.38    5.98
 -11  -2   1   21.63    8.39
 -11   2  -1    3.34    4.83
 -11   2  -2  304.18   30.35
 -11   2  -3   91.68   17.17
 -11   2  -4   55.22   13.62
 -11   2  -5   57.41   14.01
 -11   2  -6    8.78    8.44
 -11  -3  -6   42.75   12.71
 -11  -3  -5  187.38   25.23
 -11   3   4   27.57    8.41
 -11  -3  -4   59.90   15.43
 -11   3   3    2.23    4.03
 -11  -3  -3   10.43    7.33
 -11  -3  -2   37.95   12.85
 -11   3   2   37.28    9.63
 -11   3   1   98.85   16.78
 -11  -3  -1  137.91   20.87
 -11   3   0   49.45   12.19
 -11  -3   0   22.90    9.44
 -11   3  -1  102.87   17.48
 -11   3  -2   41.45   11.40
 -11   3  -3   -8.36    6.78
 -11   3  -4   20.07    7.81
 -11   3  -5  166.68   23.29
 -11  -4  -5   51.92   13.40
 -11  -4  -4   53.48   13.92
 -11   4   3   70.27   13.08
 -11  -4  -3   68.24   15.60
 -11   4   2   39.77   10.67
 -11  -4  -2   45.79   13.23
 -11   4   1   14.51    8.04
 -11   4   0   27.32    8.41
 -11   4  -1   13.01    6.00
 -11   4  -2   42.24   11.22
 -11   4  -3   64.42   14.50
 -11   4  -4   71.12   15.43
 -11   5   2   58.69   12.78
 -11   5   1   14.76    5.99
 -11   5   0  100.25   17.15
 -11   5  -1   23.82    8.33
 -11   5  -2   17.55    8.85
 -11   5  -3    6.34    5.73
 -11   5  -4   26.11    9.97
 -11   6   2   64.59   13.51
 -11   6   1    2.36    4.47
 -11   6   0    2.43    5.41
 -11   6  -1   31.74    9.99
 -11   6  -2   73.69   15.32
 -11   7   1   30.26    9.65
 -11   7   0   72.64   14.88
 -11   7  -1   21.10    9.88
 -11   8   0   33.45   11.04
 -11   8   0   21.02    9.59
 -12   0   0    2.47    5.75
 -12   0   1   63.68   14.72
 -12   0  -1   54.42   13.73
 -12   0   2    9.48    6.83
 -12   0  -2   -1.24    4.25
 -12   0   3  314.77   30.92
 -12   1   4   84.86   15.72
 -12   1   3    4.97    5.90
 -12  -1  -2   43.21   12.86
 -12   1   2   20.10    8.91
 -12   1   1   11.84    7.36
 -12  -1  -1    6.75    5.50
 -12   1   0  128.40   19.75
 -12  -1   0  132.61   21.14
 -12   1  -1    9.57    7.14
 -12  -1   1   17.17    8.34
 -12   1  -2   45.07   12.38
 -12  -1   2   38.54   11.93
 -12   2   4   14.66    8.42
 -12   2   3  184.72   24.02
 -12   2   2   18.39    8.50
 -12  -2  -1   69.97   16.03
 -12   2   1   52.22   12.87
 -12  -2   0   16.59    7.74
 -12   2   0   -7.51    6.57
 -12   2  -1   52.49   13.72
 -12  -2   1   78.56   16.02
 -12   2  -2    8.03    7.63
 -12   3   3   -2.48    4.37
 -12   3   2   16.33    7.48
 -12   3   1   78.19   15.75
 -12   3   0  191.58   24.97
 -12   3  -1   97.54   18.03
 -12   4   2   23.06    8.68
 -12   4   1   69.26   14.82
 -12   4   0   12.52    7.34
 -12   5   2   -5.82    6.41
 -12   5   1   62.02   13.97
   0   0   0    0.00    0.00


TITL FT60-2-O_3 in P2(1)2(1)2(1)
REM P2(1)2(1)2(1) (#19 in standard setting)
CELL 0.71073   9.666051  11.620453  12.188180  90.0000  90.0000  90.0000
ZERR    4.00   0.001303   0.002021   0.001663   0.0000   0.0000   0.0000
LATT -1
SYMM -x+1/2,-y, z+1/2
SYMM -x, y+1/2,-z+1/2
SYMM  x+1/2,-y+1/2,-z
SFAC C H N O Cl Cu
UNIT 44.00 64.00 8.00 8.00 8.00 4.00
TREF
HKLF 4
END
_computing_structure_solution     'SHELXT 2014/5 (Sheldrick, 2014)'
;
_shelx_hkl_checksum   46928
