# Supplementary material for: Synthesis of chiral Cu(II) complexes from pro-chiral Schiff base ligand and investigation of their catalytic activity in the asymmetric synthesis of 1,2,3-triazoles
Source: Sci Rep. 2024 May 8;14:10603. doi: 10.1038/s41598-024-60930-w (PMC11079015; doi:10.1038/s41598-024-60930-w)
Supplement: Supplementary file 3 — Supplementary Information 3. [file 41598_2024_60930_MOESM3_ESM.cif]

 
data_ft182-2b-g_a
 
_audit_creation_method            'SHELXL-2018/3'
_shelx_SHELXL_version_number      '2018/3'
_chemical_name_systematic         ?
_chemical_name_common             ?
_chemical_melting_point           ?
_chemical_formula_moiety          'C11 H16 Br2 Cu N2 O2'
_chemical_formula_sum
 'C11 H16 Br2 Cu N2 O2' 
_chemical_formula_weight          431.62

loop_
 _atom_type_symbol
 _atom_type_description
 _atom_type_scat_dispersion_real
 _atom_type_scat_dispersion_imag
 _atom_type_scat_source
 'C'  'C'   0.0181   0.0091
 'International Tables Vol C Tables 4.2.6.8 and 6.1.1.4'
 'H'  'H'   0.0000   0.0000
 'International Tables Vol C Tables 4.2.6.8 and 6.1.1.4'
 'N'  'N'   0.0311   0.0180
 'International Tables Vol C Tables 4.2.6.8 and 6.1.1.4'
 'O'  'O'   0.0492   0.0322
 'International Tables Vol C Tables 4.2.6.8 and 6.1.1.4'
 'Br'  'Br'  -0.6763   1.2805
 'International Tables Vol C Tables 4.2.6.8 and 6.1.1.4'
 'Cu'  'Cu'  -1.9646   0.5888
 'International Tables Vol C Tables 4.2.6.8 and 6.1.1.4'
 
_space_group_crystal_system       orthorhombic
_space_group_IT_number            19
_space_group_name_H-M_alt         'P 21 21 21'
_space_group_name_Hall            'P 2ac 2ab'
 
_shelx_space_group_comment
;
The symmetry employed for this shelxl refinement is uniquely defined
by the following loop, which should always be used as a source of
symmetry information in preference to the above space-group names.
They are only intended as comments.
;
 
loop_
 _space_group_symop_operation_xyz
 'x, y, z'
 '-x+1/2, -y, z+1/2'
 '-x, y+1/2, -z+1/2'
 'x+1/2, -y+1/2, -z'
 
_cell_length_a                    9.7775(7)
_cell_length_b                    11.7383(9)
_cell_length_c                    12.3077(10)
_cell_angle_alpha                 90
_cell_angle_beta                  90
_cell_angle_gamma                 90
_cell_volume                      1412.57(19)
_cell_formula_units_Z             4
_cell_measurement_temperature     100(2)
_cell_measurement_reflns_used     5552
_cell_measurement_theta_min       3.5180
_cell_measurement_theta_max       76.5450
 
_exptl_crystal_description        block
_exptl_crystal_colour             green
_exptl_crystal_density_meas       ?
_exptl_crystal_density_method     ?
_exptl_crystal_density_diffrn     2.030          
_exptl_crystal_F_000              844
_exptl_transmission_factor_min    ?
_exptl_transmission_factor_max    ?
_exptl_crystal_size_max           0.198
_exptl_crystal_size_mid           0.196
_exptl_crystal_size_min           0.142
_exptl_absorpt_coefficient_mu     8.785
_shelx_estimated_absorpt_T_min    0.275
_shelx_estimated_absorpt_T_max    0.368
_exptl_absorpt_correction_type    multi-scan
_exptl_absorpt_correction_T_min   0.80919
_exptl_absorpt_correction_T_max   1.00000
_exptl_absorpt_process_details    
;
CrysAlisPro 1.171.41.104a (Rigaku Oxford Diffraction, 2021)
Empirical absorption correction using spherical harmonics,
implemented in SCALE3 ABSPACK scaling algorithm.
;
_exptl_absorpt_special_details    ?
_diffrn_ambient_temperature       100(2)
_diffrn_radiation_wavelength      1.54184
_diffrn_radiation_type            CuK\a
_diffrn_source                    'micro-focus sealed X-ray tube'
_diffrn_measurement_device_type   'XtaLAB Synergy, Dualflex, HyPix'
_diffrn_measurement_method        \q/2\q
_diffrn_detector_area_resol_mean  10.0000
_diffrn_reflns_number             6038
_diffrn_reflns_av_unetI/netI      0.0224
_diffrn_reflns_av_R_equivalents   0.0230
_diffrn_reflns_limit_h_min        -11
_diffrn_reflns_limit_h_max        7
_diffrn_reflns_limit_k_min        -14
_diffrn_reflns_limit_k_max        14
_diffrn_reflns_limit_l_min        -13
_diffrn_reflns_limit_l_max        15
_diffrn_reflns_theta_min          5.207
_diffrn_reflns_theta_max          77.993
_diffrn_reflns_theta_full         67.684
_diffrn_measured_fraction_theta_max   0.934
_diffrn_measured_fraction_theta_full  0.998
_diffrn_reflns_Laue_measured_fraction_max    0.934
_diffrn_reflns_Laue_measured_fraction_full   0.998
_diffrn_reflns_point_group_measured_fraction_max   0.838
_diffrn_reflns_point_group_measured_fraction_full  0.922
_reflns_number_total              2528
_reflns_number_gt                 2515
_reflns_threshold_expression      'I > 2\s(I)'
_reflns_Friedel_coverage          0.558
_reflns_Friedel_fraction_max      0.707
_reflns_Friedel_fraction_full     0.817
 
_reflns_special_details
;
 Reflections were merged by SHELXL according to the crystal
 class for the calculation of statistics and refinement.
 
 _reflns_Friedel_fraction is defined as the number of unique
 Friedel pairs measured divided by the number that would be
 possible theoretically, ignoring centric projections and
 systematic absences.
;
 
_computing_data_collection        'CrysAlisPro 1.171.41.104a (Rigaku OD, 2021)'
_computing_cell_refinement        'CrysAlisPro 1.171.41.104a (Rigaku OD, 2021)'
_computing_data_reduction         'CrysAlisPro 1.171.41.104a (Rigaku OD, 2021)'
_computing_structure_solution     'SHELXT 2014/5 (Sheldrick, 2014)'
_computing_structure_refinement 'SHELXL-2018/3 (Sheldrick, 2018)'
_computing_molecular_graphics     ?
_computing_publication_material   'CIFTAB (Sheldrick, 2014)'
_refine_special_details           ?
_refine_ls_structure_factor_coef  Fsqd
_refine_ls_matrix_type            full
_refine_ls_weighting_scheme       calc
_refine_ls_weighting_details
'w=1/[\s^2^(Fo^2^)+(0.0414P)^2^+4.7649P] where P=(Fo^2^+2Fc^2^)/3'
_atom_sites_solution_primary      direct
_atom_sites_solution_secondary    difmap
_atom_sites_solution_hydrogens    mixed
_refine_ls_hydrogen_treatment     constr
_refine_ls_extinction_method      none
_refine_ls_extinction_coef        .
_refine_ls_abs_structure_details
;
 Flack x determined using 892 quotients [(I+)-(I-)]/[(I+)+(I-)]
 (Parsons, Flack and Wagner, Acta Cryst. B69 (2013) 249-259).
;
_refine_ls_abs_structure_Flack    -0.01(2)
_chemical_absolute_configuration  ad
_refine_ls_number_reflns          2528
_refine_ls_number_parameters      164
_refine_ls_number_restraints      1
_refine_ls_R_factor_all           0.0306
_refine_ls_R_factor_gt            0.0304
_refine_ls_wR_factor_ref          0.0791
_refine_ls_wR_factor_gt           0.0790
_refine_ls_goodness_of_fit_ref    1.067
_refine_ls_restrained_S_all       1.066
_refine_ls_shift/su_max           0.000
_refine_ls_shift/su_mean          0.000
 
loop_
 _atom_site_label
 _atom_site_type_symbol
 _atom_site_fract_x
 _atom_site_fract_y
 _atom_site_fract_z
 _atom_site_U_iso_or_equiv
 _atom_site_adp_type
 _atom_site_occupancy
 _atom_site_site_symmetry_order  
 _atom_site_calc_flag
 _atom_site_refinement_flags_posn
 _atom_site_refinement_flags_adp
 _atom_site_refinement_flags_occupancy
 _atom_site_disorder_assembly
 _atom_site_disorder_group
Cu1 Cu 0.60634(8) 0.27416(7) 0.36067(6) 0.01238(19) Uani 1 1 d . . . . .
Br2 Br 0.73756(6) 0.20515(5) 0.21378(5) 0.01632(16) Uani 1 1 d . . . . .
Br1 Br 0.34883(6) 0.28945(5) 0.29234(5) 0.01924(17) Uani 1 1 d . . . . .
N1 N 0.5749(5) 0.1286(4) 0.4440(4) 0.0114(9) Uani 1 1 d . . . . .
C2 C 0.5827(6) 0.0211(5) 0.4091(5) 0.0149(12) Uani 1 1 d . . . . .
H2A H 0.613084 0.007382 0.336917 0.018 Uiso 1 1 calc R U . . .
C3 C 0.5480(6) -0.0719(6) 0.4743(5) 0.0180(13) Uani 1 1 d . . . . .
H3A H 0.554003 -0.147558 0.447346 0.022 Uiso 1 1 calc R U . . .
C4 C 0.5046(6) -0.0503(5) 0.5797(5) 0.0184(13) Uani 1 1 d . . . . .
H4A H 0.481029 -0.111705 0.626398 0.022 Uiso 1 1 calc R U . . .
C5 C 0.4955(6) 0.0615(6) 0.6167(5) 0.0179(12) Uani 1 1 d . . . . .
H5A H 0.465232 0.077645 0.688369 0.021 Uiso 1 1 calc R U . . .
C6 C 0.5319(6) 0.1487(5) 0.5464(5) 0.0118(11) Uani 1 1 d . . . . .
C7 C 0.5247(6) 0.2699(5) 0.5767(5) 0.0137(11) Uani 1 1 d . . . . .
H7A H 0.495788 0.293783 0.646787 0.016 Uiso 1 1 calc R U . . .
N8 N 0.5594(5) 0.3407(4) 0.5035(4) 0.0135(10) Uani 1 1 d . . . . .
C9 C 0.5663(6) 0.4658(5) 0.5178(5) 0.0135(12) Uani 1 1 d . . . . .
C10 C 0.5732(7) 0.5141(5) 0.4017(5) 0.0157(12) Uani 1 1 d . . . . .
H10A H 0.480443 0.517972 0.369570 0.019 Uiso 1 1 calc R U . . .
H10B H 0.612622 0.591803 0.402402 0.019 Uiso 1 1 calc R U . . .
O10 O 0.6597(5) 0.4375(4) 0.3388(3) 0.0196(9) Uani 1 1 d D . . . .
H10C H 0.689676 0.470681 0.279945 0.023 Uiso 1 1 d DR U . . .
C11 C 0.7007(6) 0.4924(5) 0.5769(5) 0.0158(12) Uani 1 1 d . . . . .
H11A H 0.777466 0.457769 0.536172 0.019 Uiso 1 1 calc R U . . .
H11B H 0.714877 0.575956 0.577564 0.019 Uiso 1 1 calc R U . . .
O11 O 0.7030(4) 0.4513(4) 0.6860(3) 0.0187(9) Uani 1 1 d . . . . .
H11C H 0.748665 0.390729 0.688832 0.022 Uiso 1 1 calc R U . . .
C12 C 0.4400(6) 0.5116(5) 0.5766(5) 0.0149(12) Uani 1 1 d . . . . .
H12A H 0.440459 0.482912 0.652282 0.018 Uiso 1 1 calc R U . . .
H12B H 0.357138 0.481306 0.540538 0.018 Uiso 1 1 calc R U . . .
C13 C 0.4315(6) 0.6418(5) 0.5789(5) 0.0178(12) Uani 1 1 d . . . . .
H13A H 0.348589 0.665148 0.617645 0.027 Uiso 1 1 calc R U . . .
H13B H 0.512013 0.672544 0.616213 0.027 Uiso 1 1 calc R U . . .
H13C H 0.428601 0.670937 0.504348 0.027 Uiso 1 1 calc R U . . .
 
loop_
 _atom_site_aniso_label
 _atom_site_aniso_U_11
 _atom_site_aniso_U_22
 _atom_site_aniso_U_33
 _atom_site_aniso_U_23
 _atom_site_aniso_U_13
 _atom_site_aniso_U_12
Cu1 0.0164(4) 0.0105(4) 0.0103(4) -0.0012(3) 0.0039(3) -0.0015(3)
Br2 0.0182(3) 0.0177(3) 0.0131(3) -0.0027(2) 0.0048(2) -0.0003(2)
Br1 0.0164(3) 0.0198(3) 0.0216(3) 0.0053(3) -0.0023(2) -0.0009(2)
N1 0.008(2) 0.010(2) 0.016(2) 0.0002(19) 0.0008(18) -0.0020(18)
C2 0.012(3) 0.015(3) 0.018(3) -0.004(2) 0.000(2) 0.003(2)
C3 0.016(3) 0.014(3) 0.024(3) -0.002(2) -0.005(2) 0.004(2)
C4 0.019(3) 0.015(3) 0.021(3) 0.004(3) -0.005(3) -0.004(2)
C5 0.018(3) 0.022(3) 0.013(3) 0.004(3) -0.005(2) -0.003(3)
C6 0.011(3) 0.016(3) 0.008(3) 0.000(2) -0.003(2) -0.002(2)
C7 0.016(3) 0.016(3) 0.010(3) 0.001(2) 0.001(2) -0.006(2)
N8 0.018(2) 0.011(2) 0.012(2) -0.0025(19) 0.001(2) 0.0018(19)
C9 0.019(3) 0.009(3) 0.012(3) -0.001(2) 0.003(2) -0.001(2)
C10 0.020(3) 0.013(3) 0.015(3) -0.001(2) 0.003(2) 0.002(2)
O10 0.028(2) 0.014(2) 0.016(2) -0.0011(17) 0.0108(18) -0.0007(18)
C11 0.014(3) 0.013(3) 0.020(3) -0.005(2) -0.001(2) -0.003(2)
O11 0.022(2) 0.017(2) 0.018(2) -0.0027(17) -0.0046(17) 0.0026(17)
C12 0.015(3) 0.013(3) 0.017(3) -0.001(2) 0.002(2) 0.001(2)
C13 0.019(3) 0.018(3) 0.016(3) -0.004(2) -0.002(2) 0.005(2)
 
_geom_special_details
;
 All esds (except the esd in the dihedral angle between two l.s. planes)
 are estimated using the full covariance matrix.  The cell esds are taken
 into account individually in the estimation of esds in distances, angles
 and torsion angles; correlations between esds in cell parameters are only
 used when they are defined by crystal symmetry.  An approximate (isotropic)
 treatment of cell esds is used for estimating esds involving l.s. planes.
;
 
loop_
 _geom_bond_atom_site_label_1
 _geom_bond_atom_site_label_2
 _geom_bond_distance
 _geom_bond_site_symmetry_2
 _geom_bond_publ_flag
Cu1 N8 1.978(5) . ?
Cu1 O10 2.005(4) . ?
Cu1 N1 2.017(5) . ?
Cu1 Br2 2.3603(10) . ?
Cu1 Br1 2.6606(10) . ?
N1 C2 1.335(8) . ?
N1 C6 1.349(8) . ?
C2 C3 1.397(9) . ?
C2 H2A 0.9500 . ?
C3 C4 1.388(9) . ?
C3 H3A 0.9500 . ?
C4 C5 1.392(9) . ?
C4 H4A 0.9500 . ?
C5 C6 1.386(8) . ?
C5 H5A 0.9500 . ?
C6 C7 1.472(8) . ?
C7 N8 1.272(8) . ?
C7 H7A 0.9500 . ?
N8 C9 1.481(7) . ?
C9 C12 1.529(8) . ?
C9 C11 1.534(8) . ?
C9 C10 1.539(8) . ?
C10 O10 1.457(7) . ?
C10 H10A 0.9900 . ?
C10 H10B 0.9900 . ?
O10 H10C 0.8732 . ?
C11 O11 1.428(8) . ?
C11 H11A 0.9900 . ?
C11 H11B 0.9900 . ?
O11 H11C 0.8400 . ?
C12 C13 1.531(9) . ?
C12 H12A 0.9900 . ?
C12 H12B 0.9900 . ?
C13 H13A 0.9800 . ?
C13 H13B 0.9800 . ?
C13 H13C 0.9800 . ?
 
loop_
 _geom_angle_atom_site_label_1
 _geom_angle_atom_site_label_2
 _geom_angle_atom_site_label_3
 _geom_angle
 _geom_angle_site_symmetry_1
 _geom_angle_site_symmetry_3
 _geom_angle_publ_flag
N8 Cu1 O10 78.59(19) . . ?
N8 Cu1 N1 81.2(2) . . ?
O10 Cu1 N1 156.68(19) . . ?
N8 Cu1 Br2 160.50(16) . . ?
O10 Cu1 Br2 94.81(12) . . ?
N1 Cu1 Br2 100.47(14) . . ?
N8 Cu1 Br1 91.98(15) . . ?
O10 Cu1 Br1 97.99(13) . . ?
N1 Cu1 Br1 94.22(13) . . ?
Br2 Cu1 Br1 107.18(4) . . ?
C2 N1 C6 119.0(5) . . ?
C2 N1 Cu1 128.9(4) . . ?
C6 N1 Cu1 112.0(4) . . ?
N1 C2 C3 122.6(6) . . ?
N1 C2 H2A 118.7 . . ?
C3 C2 H2A 118.7 . . ?
C4 C3 C2 118.0(6) . . ?
C4 C3 H3A 121.0 . . ?
C2 C3 H3A 121.0 . . ?
C3 C4 C5 119.8(6) . . ?
C3 C4 H4A 120.1 . . ?
C5 C4 H4A 120.1 . . ?
C6 C5 C4 118.4(6) . . ?
C6 C5 H5A 120.8 . . ?
C4 C5 H5A 120.8 . . ?
N1 C6 C5 122.2(6) . . ?
N1 C6 C7 114.8(5) . . ?
C5 C6 C7 122.9(5) . . ?
N8 C7 C6 116.1(5) . . ?
N8 C7 H7A 122.0 . . ?
C6 C7 H7A 122.0 . . ?
C7 N8 C9 125.2(5) . . ?
C7 N8 Cu1 115.7(4) . . ?
C9 N8 Cu1 119.1(4) . . ?
N8 C9 C12 111.5(5) . . ?
N8 C9 C11 107.3(5) . . ?
C12 C9 C11 113.3(5) . . ?
N8 C9 C10 104.9(5) . . ?
C12 C9 C10 110.2(5) . . ?
C11 C9 C10 109.2(5) . . ?
O10 C10 C9 106.9(5) . . ?
O10 C10 H10A 110.3 . . ?
C9 C10 H10A 110.3 . . ?
O10 C10 H10B 110.3 . . ?
C9 C10 H10B 110.3 . . ?
H10A C10 H10B 108.6 . . ?
C10 O10 Cu1 111.6(3) . . ?
C10 O10 H10C 111.1 . . ?
Cu1 O10 H10C 128.8 . . ?
O11 C11 C9 113.0(5) . . ?
O11 C11 H11A 109.0 . . ?
C9 C11 H11A 109.0 . . ?
O11 C11 H11B 109.0 . . ?
C9 C11 H11B 109.0 . . ?
H11A C11 H11B 107.8 . . ?
C11 O11 H11C 109.5 . . ?
C9 C12 C13 113.8(5) . . ?
C9 C12 H12A 108.8 . . ?
C13 C12 H12A 108.8 . . ?
C9 C12 H12B 108.8 . . ?
C13 C12 H12B 108.8 . . ?
H12A C12 H12B 107.7 . . ?
C12 C13 H13A 109.5 . . ?
C12 C13 H13B 109.5 . . ?
H13A C13 H13B 109.5 . . ?
C12 C13 H13C 109.5 . . ?
H13A C13 H13C 109.5 . . ?
H13B C13 H13C 109.5 . . ?
 
loop_
 _geom_torsion_atom_site_label_1
 _geom_torsion_atom_site_label_2
 _geom_torsion_atom_site_label_3
 _geom_torsion_atom_site_label_4
 _geom_torsion
 _geom_torsion_site_symmetry_1
 _geom_torsion_site_symmetry_2
 _geom_torsion_site_symmetry_3
 _geom_torsion_site_symmetry_4
 _geom_torsion_publ_flag
C6 N1 C2 C3 0.0(8) . . . . ?
Cu1 N1 C2 C3 -175.0(4) . . . . ?
N1 C2 C3 C4 -0.4(9) . . . . ?
C2 C3 C4 C5 0.6(9) . . . . ?
C3 C4 C5 C6 -0.5(9) . . . . ?
C2 N1 C6 C5 0.0(8) . . . . ?
Cu1 N1 C6 C5 175.9(4) . . . . ?
C2 N1 C6 C7 -179.1(5) . . . . ?
Cu1 N1 C6 C7 -3.2(6) . . . . ?
C4 C5 C6 N1 0.2(9) . . . . ?
C4 C5 C6 C7 179.3(6) . . . . ?
N1 C6 C7 N8 0.1(8) . . . . ?
C5 C6 C7 N8 -179.0(6) . . . . ?
C6 C7 N8 C9 -176.9(5) . . . . ?
C6 C7 N8 Cu1 3.3(7) . . . . ?
C7 N8 C9 C12 -45.5(8) . . . . ?
Cu1 N8 C9 C12 134.4(4) . . . . ?
C7 N8 C9 C11 79.2(7) . . . . ?
Cu1 N8 C9 C11 -100.9(5) . . . . ?
C7 N8 C9 C10 -164.8(6) . . . . ?
Cu1 N8 C9 C10 15.1(6) . . . . ?
N8 C9 C10 O10 -38.5(6) . . . . ?
C12 C9 C10 O10 -158.7(5) . . . . ?
C11 C9 C10 O10 76.3(6) . . . . ?
C9 C10 O10 Cu1 48.0(5) . . . . ?
N8 C9 C11 O11 -67.3(6) . . . . ?
C12 C9 C11 O11 56.3(6) . . . . ?
C10 C9 C11 O11 179.6(5) . . . . ?
N8 C9 C12 C13 -171.5(5) . . . . ?
C11 C9 C12 C13 67.3(7) . . . . ?
C10 C9 C12 C13 -55.4(7) . . . . ?
 
loop_
 _geom_hbond_atom_site_label_D 
 _geom_hbond_atom_site_label_H 
 _geom_hbond_atom_site_label_A 
 _geom_hbond_distance_DH 
 _geom_hbond_distance_HA 
 _geom_hbond_distance_DA 
 _geom_hbond_angle_DHA 
 _geom_hbond_site_symmetry_A 
 _geom_hbond_publ_flag
C2 H2A Br2  0.95 3.03 3.568(6) 117.6 . yes
C2 H2A Br1  0.95 3.04 3.740(6) 132.2 3_645 yes
C7 H7A Br2  0.95 3.05 3.823(6) 139.2 4_456 yes
C10 H10A Br1  0.99 3.12 3.685(6) 117.4 . yes
O10 H10C O11  0.87 1.81 2.654(6) 161.9 2_664 yes
C11 H11B Br2  0.99 3.10 3.975(6) 147.7 2_665 yes
O11 H11C Br1  0.84 2.34 3.176(4) 172.0 4_556 yes
 
_refine_diff_density_max    1.250
_refine_diff_density_min   -0.800
_refine_diff_density_rms    0.119

_shelx_res_file
;
TITL ft182-2b-g_a.res in P2(1)2(1)2(1)
    ft182-2b-g_a.res
    created by SHELXL-2018/3 at 13:49:27 on 15-Aug-2023
REM Old TITL FT182-2b-g_auto in P2(1)2(1)2(1)

REM SHELXT solution in P2(1)2(1)2(1)
REM R1 0.064,  Rweak 0.028,  Alpha 0.006,  Orientation as input
REM Flack x = -0.204 ( 0.037 ) from Parsons' quotients
REM Formula found by SHELXT:  C11 N4 Cu3

CELL  1.54184   9.7775  11.7383  12.3077   90.000   90.000   90.000
ZERR    4.000   0.0007   0.0009   0.0010    0.000    0.000    0.000
LATT -1
SYMM 1/2-X, -Y, 1/2+Z
SYMM -X, 1/2+Y, 1/2-Z
SYMM 1/2+X, 1/2-Y, -Z
SFAC C H N O Br CU
UNIT 44.00 64.00 8.00 8.00 8.00 4.00

TEMP -173
SIZE 0.142 0.196 0.198

L.S. 10
BOND $H
LIST 4
FMAP 2
PLAN 10

ACTA
CONF
HTAB
HTAB C2 Br2
EQIV $1 -x+1, y-1/2, -z+1/2
HTAB C2 Br1_$1
EQIV $2 x-1/2, -y+1/2, -z+1
HTAB C7 Br2_$2
HTAB C10 Br1
EQIV $3 -x+3/2, -y+1, z-1/2
HTAB O10 O11_$3
EQIV $4 -x+3/2, -y+1, z+1/2
HTAB C11 Br2_$4
EQIV $5 x+1/2, -y+1/2, -z+1
HTAB O11 Br1_$5

DFIX 0.87 0.02 O10 H10C

WGHT    0.041400    4.764900
FVAR       0.39917
CU1   6    0.606339    0.274161    0.360672    11.00000    0.01639    0.01049 =
         0.01026   -0.00118    0.00393   -0.00147
BR2   5    0.737558    0.205148    0.213778    11.00000    0.01815    0.01774 =
         0.01308   -0.00271    0.00477   -0.00026
BR1   5    0.348830    0.289452    0.292339    11.00000    0.01637    0.01975 =
         0.02161    0.00525   -0.00228   -0.00094
N1    3    0.574873    0.128584    0.444019    11.00000    0.00837    0.00954 =
         0.01641    0.00025    0.00079   -0.00200
C2    1    0.582708    0.021147    0.409051    11.00000    0.01242    0.01464 =
         0.01765   -0.00391   -0.00029    0.00275
AFIX  43
H2A   2    0.613084    0.007382    0.336917    11.00000   -1.20000
AFIX   0
C3    1    0.548023   -0.071880    0.474287    11.00000    0.01644    0.01367 =
         0.02396   -0.00191   -0.00452    0.00385
AFIX  43
H3A   2    0.554003   -0.147558    0.447346    11.00000   -1.20000
AFIX   0
C4    1    0.504554   -0.050338    0.579674    11.00000    0.01884    0.01547 =
         0.02090    0.00417   -0.00529   -0.00424
AFIX  43
H4A   2    0.481029   -0.111705    0.626398    11.00000   -1.20000
AFIX   0
C5    1    0.495546    0.061482    0.616673    11.00000    0.01819    0.02224 =
         0.01318    0.00446   -0.00540   -0.00324
AFIX  43
H5A   2    0.465232    0.077645    0.688369    11.00000   -1.20000
AFIX   0
C6    1    0.531860    0.148678    0.546414    11.00000    0.01150    0.01644 =
         0.00753    0.00033   -0.00310   -0.00172
C7    1    0.524656    0.269884    0.576699    11.00000    0.01568    0.01560 =
         0.00992    0.00133    0.00130   -0.00562
AFIX  43
H7A   2    0.495788    0.293783    0.646787    11.00000   -1.20000
AFIX   0
N8    3    0.559359    0.340709    0.503499    11.00000    0.01775    0.01065 =
         0.01217   -0.00247    0.00067    0.00179
C9    1    0.566350    0.465842    0.517776    11.00000    0.01912    0.00920 =
         0.01232   -0.00114    0.00305   -0.00147
C10   1    0.573174    0.514132    0.401661    11.00000    0.01964    0.01299 =
         0.01451   -0.00050    0.00335    0.00196
AFIX  23
H10A  2    0.480443    0.517972    0.369570    11.00000   -1.20000
H10B  2    0.612622    0.591803    0.402402    11.00000   -1.20000
AFIX   0
O10   4    0.659658    0.437454    0.338769    11.00000    0.02841    0.01427 =
         0.01600   -0.00112    0.01082   -0.00072
AFIX   3
H10C  2    0.689676    0.470681    0.279945    11.00000   -1.20000
AFIX   0
C11   1    0.700716    0.492449    0.576899    11.00000    0.01447    0.01309 =
         0.01998   -0.00503   -0.00056   -0.00277
AFIX  23
H11A  2    0.777466    0.457769    0.536172    11.00000   -1.20000
H11B  2    0.714877    0.575956    0.577564    11.00000   -1.20000
AFIX   0
O11   4    0.702990    0.451266    0.686031    11.00000    0.02164    0.01661 =
         0.01777   -0.00269   -0.00460    0.00262
AFIX 147
H11C  2    0.748665    0.390729    0.688832    11.00000   -1.20000
AFIX   0
C12   1    0.440000    0.511584    0.576636    11.00000    0.01470    0.01334 =
         0.01653   -0.00130    0.00173    0.00077
AFIX  23
H12A  2    0.440459    0.482912    0.652282    11.00000   -1.20000
H12B  2    0.357138    0.481306    0.540538    11.00000   -1.20000
AFIX   0
C13   1    0.431540    0.641759    0.578915    11.00000    0.01883    0.01831 =
         0.01621   -0.00444   -0.00167    0.00451
AFIX  33
H13A  2    0.348589    0.665148    0.617645    11.00000   -1.50000
H13B  2    0.512013    0.672544    0.616213    11.00000   -1.50000
H13C  2    0.428601    0.670937    0.504348    11.00000   -1.50000
AFIX   0
HKLF 4


REM  ft182-2b-g_a.res in P2(1)2(1)2(1)
REM wR2 = 0.0791, GooF = S = 1.067, Restrained GooF = 1.066 for all data
REM R1 = 0.0304 for 2515 Fo > 4sig(Fo) and 0.0306 for all 2528 data
REM 164 parameters refined using 1 restraints

END

WGHT      0.0414      4.7671

REM Instructions for potential hydrogen bonds
HTAB C2 Br2
HTAB C2 Br1_$1
HTAB C7 Br2_$2
HTAB C10 Br1
HTAB O10 O11_$3
HTAB C11 Br2_$4
HTAB O11 Br1_$5

REM Highest difference peak  1.250,  deepest hole -0.800,  1-sigma level  0.119
Q1    1   0.3357  0.2170  0.2867  11.00000  0.05    1.25
Q2    1   0.4862  0.2966  0.3198  11.00000  0.05    0.70
Q3    1   0.4463  0.2923  0.2481  11.00000  0.05    0.69
Q4    1   0.6332  0.2211  0.2561  11.00000  0.05    0.67
Q5    1   0.4615  0.2804  0.3454  11.00000  0.05    0.64
Q6    1   0.3429  0.2852  0.2170  11.00000  0.05    0.57
Q7    1   0.7367  0.2037  0.1350  11.00000  0.05    0.56
Q8    1   0.7406  0.2844  0.3784  11.00000  0.05    0.52
Q9    1   0.7280  0.2027  0.2895  11.00000  0.05    0.52
Q10   1   0.3419  0.2861  0.3694  11.00000  0.05    0.51
;
_shelx_res_checksum   26690

_shelx_hkl_file
;
   0   0   1    0.99    0.31
   0   0   2 1443.88   22.65
   0   0   3    2.43    0.87
   0   0   4    5.96    1.18
   0   0   5    2.42    1.00
   0   0   6    8.87    1.08
   0   0   7    1.45    0.75
   0   0   8  371.78    8.67
   0   0   8  335.80    9.65
   0   0   9    1.03    1.16
   0   0  10  739.77   17.12
   0   0  11    0.65    1.33
   0   0  12 1258.39   24.24
   0   0  13    0.80    1.09
   0   0  14 1883.68   29.23
   0   1   0    0.98    0.42
   0   1   1 2140.96   32.91
   0   1   2   61.71    3.20
   0   1   3 1008.34   19.58
   0   1   4 1598.76   29.30
   0   1   5    4.50    1.52
   0   1   6   63.43    4.66
   0   1   6   55.00    2.49
   0   1   7  845.21   15.26
   0   1   8  150.70    5.16
   0   1   8  139.31    5.75
   0  -1   8  136.67    5.72
   0  -1   9  123.99    5.74
   0   1   9  126.91    5.87
   0  -1  10  211.91    8.03
   0   1  10  222.54    7.80
   0  -1  11   66.70    4.44
   0   1  11   72.09    4.36
   0  -1  12   43.60    3.58
   0   1  12   44.33    3.21
   0  -1  13   11.83    1.76
   0   1  13    7.73    1.34
   0  -1  14   26.70    2.07
   0   2   0 3895.82   57.75
   0   2  -1   67.12    3.49
   0   2   2 7646.08  111.70
   0   2   3  212.50    8.12
   0   2   4  738.30   18.13
   0   2   5  355.12   12.23
   0   2  -5  312.85    7.08
   0   2   6  130.57    4.14
   0   2   6  128.20    7.46
   0   2   7   11.19    1.34
   0   2   7    6.55    2.17
   0   2   8    9.70    1.41
   0   2   9   95.52    4.32
   0  -2   9   84.61    4.76
   0   2   9   84.31    4.35
   0   2  10  134.68    5.71
   0  -2  10  138.72    6.35
   0   2  10  148.03    5.74
   0  -2  11    7.21    1.79
   0  -2  12 2082.08   35.91
   0  -2  13    2.75    1.38
   0  -2  14 1716.91   28.00
   0   3   0   14.27    2.08
   0   3   0   17.14    2.09
   0   3  -1  343.67   10.29
   0   3   2 1688.93   32.45
   0   3  -2 1789.23   32.51
   0   3   3  180.49    8.20
   0   3   4 2788.56   50.15
   0   3  -5  480.70   12.30
   0   3   5  454.29   15.56
   0   3   6 2244.78   44.69
   0   3   6 2157.32   33.64
   0   3   7  197.99    5.92
   0   3   7  214.54   11.23
   0   3   8  687.71   22.19
   0   3   8  701.03   14.04
   0   3   9    6.37    1.33
   0   3  10  651.68   14.42
   0  -3  10  618.73   15.37
   0  -3  11   94.97    5.10
   0   3  11   75.20    4.12
   0  -3  12   86.79    4.60
   0  -3  13   26.04    2.63
   0  -3  14   63.64    3.23
   0   4   0 7468.51  111.16
   0   4  -1  180.01    7.98
   0   4   1  171.96    7.87
   0   4  -1  178.13    6.77
   0   4  -2 2214.53   41.38
   0   4  -2 2221.76   35.91
   0   4   3  377.13   13.37
   0   4  -3  395.28   13.55
   0   4   4  295.09   12.58
   0   4   5  204.92    8.70
   0   4   5  225.83   11.52
   0   4   6    7.01    2.73
   0   4   6    8.41    1.74
   0   4   6    5.44    1.10
   0   4   7   31.36    2.34
   0   4   7   38.73    5.29
   0   4   8    5.38    1.35
   0   4   8    6.98    2.75
   0  -4   8    4.87    1.42
   0   4   9    1.47    0.98
   0  -4  10  190.52    7.52
   0   4  10  188.02    6.77
   0  -4  11    4.67    1.44
   0   4  11    2.67    1.21
   0   4 -11    3.05    2.52
   0  -4  12  281.60    8.43
   0  -4  13    3.05    1.44
   0  -4  14  613.03   12.28
   0   5   0    9.26    2.21
   0   5  -1  350.74   11.30
   0   5   1  351.99   12.85
   0   5  -1  357.26   13.17
   0   5   2 1773.24   37.95
   0   5  -2 1855.48   32.42
   0   5  -2 1868.18   38.34
   0   5  -3 2067.49   33.79
   0   5  -3 2535.12   46.20
   0   5  -4 4439.38   78.05
   0   5   4 4309.79   77.38
   0   5  -5    9.87    3.22
   0   5   5   15.41    3.65
   0   5   6 2287.87   48.28
   0   5  -6 2164.71   48.53
   0   5   7  186.73   12.23
   0   5  -7  197.86   13.03
   0   5   7  186.25    6.23
   0   5   8 1181.36   21.98
   0   5   8 1184.95   34.89
   0   5  -8 1201.86   36.55
   0   5  -9    8.41    3.51
   0   5   9    9.41    1.71
   0   5 -10 1448.35   42.42
   0  -5  10 1488.98   27.92
   0   5  10 1477.51   26.60
   0   5  11   49.46    3.44
   0  -5  11   63.34    3.92
   0  -5  12  166.89    5.84
   0   5  12  176.51    5.97
   0  -5  13   20.96    2.25
   0  -5  14  197.08    5.46
   0   6   0   19.72    3.18
   0   6  -1  102.63    7.52
   0   6   1  101.76    7.33
   0   6  -1   98.56    6.33
   0   6  -2  395.27   12.04
   0   6   2  393.38   15.85
   0   6  -2  413.39   16.17
   0   6  -3   50.07    5.78
   0   6   3   44.20    5.55
   0   6  -3   36.95    2.70
   0   6  -4  355.09   16.28
   0   6   5 1004.66   30.60
   0   6  -5 1032.40   30.88
   0   6  -6  294.71   13.26
   0   6   6  278.95   15.47
   0   6   6  234.44   11.47
   0   6  -6  257.49   15.31
   0   6   7   27.02    5.17
   0   6  -7   25.58    5.38
   0   6   7   35.86    2.76
   0   6   8   92.71    4.60
   0   6   8   88.42    9.17
   0   6  -8   87.74    9.55
   0   6   9  314.42    9.31
   0   6  -9  342.62   19.02
   0   6 -10  145.36   12.20
   0   6  10  131.93    5.59
   0  -6  11   10.97    1.81
   0   6  11    8.38    1.57
   0   6  12   59.74    3.19
   0  -6  13  124.76    4.86
   0  -6  14    8.60    1.06
   0   7   0    7.84    2.54
   0   7  -1   13.25    2.77
   0   7   1   17.42    3.61
   0   7  -2 4226.49   77.62
   0   7  -2 4064.91   67.74
   0   7   2 4198.05   76.86
   0   7  -3  148.48   10.73
   0   7   3  143.90   10.60
   0   7  -4 2497.12   55.43
   0   7  -5  118.66    9.61
   0   7   5   91.72    8.29
   0   7  -5  114.29   10.05
   0   7   6  923.61   31.07
   0   7  -6  935.63   31.69
   0   7   7   40.78    3.11
   0   7  -7   43.20    6.88
   0   7   7   33.54    6.08
   0   7   8 1086.52   21.32
   0   7   8 1060.84   35.24
   0   7  -8 1098.65   36.51
   0   7   9   16.82    2.17
   0   7  -9   20.54    5.00
   0   7  10  556.06   12.95
   0  -7  11  259.00    7.13
   0   7  11  227.94    7.19
   0   7  12  377.17    8.72
   0  -7  13   78.84    3.36
   0   8   0  526.44   11.61
   0   8   0  525.28   19.33
   0   8   1  580.04   12.61
   0   8  -1  567.72   18.66
   0   8   1  597.30   21.71
   0   8   2 1250.43   34.96
   0   8   2 1177.28   21.74
   0   8   3  109.52    9.90
   0   8  -3  113.66   10.07
   0   8   3  105.75    4.74
   0   8   4  603.16   24.59
   0   8   4  558.64   23.58
   0   8  -5  617.74   24.11
   0   8  -5  570.97   24.65
   0  -8   6  135.73    4.97
   0   8   6  121.97   11.33
   0   8  -6  144.17   12.08
   0   8  -7   12.05    4.15
   0   8   7   13.73    2.13
   0   8   7   11.89    4.14
   0   8   8   40.77    6.96
   0   8  -8   49.75    7.39
   0   8   8   53.45    3.64
   0   8   9  119.85    5.31
   0  -8  10  349.64    8.96
   0   8  10  338.86    9.18
   0   8  11   27.46    2.20
   0   8  12  207.83    5.46
   0  -8  13    3.38    0.73
   0   8  13    2.71    0.58
   0   9   0    3.96    1.97
   0   9   0    2.47    1.06
   0   9   1  181.75    6.32
   0   9   1  169.12   11.55
   0   9   2  757.20   26.98
   0   9   2  768.65   16.14
   0   9   3   27.66    5.34
   0   9   3   24.46    5.57
   0   9   3   20.28    2.34
   0   9  -3   21.84    5.50
   0   9   4 1934.49   50.26
   0   9   4 1962.41   33.86
   0   9  -5   99.14    9.95
   0   9   5   98.90   10.28
   0   9   5   86.95    9.29
   0   9   5   98.73    5.05
   0   9  -6  303.36   18.00
   0  -9   6  288.24    7.90
   0   9   7    6.17    1.50
   0   9  -7    7.66    3.40
   0   9   7    4.07    2.81
   0   9   8  130.98    5.66
   0   9   9   53.76    3.32
   0   9  10  836.26   16.28
   0   9  10  769.26   15.37
   0   9  11  139.68    4.70
   0   9  11  126.07    4.34
   0  -9  12   21.73    1.49
   0  10   0  840.01   33.61
   0  10   1  133.93   10.48
   0  10   1  150.55    5.93
   0  10   2 1607.54   43.33
   0  10   2 1694.17   29.66
   0  10   2 1628.06   48.74
   0  10  -3   52.22    8.20
   0  10   3   42.20    6.61
   0  10   3   36.02    6.90
   0  10   3   42.52    3.25
   0  10  -4  399.45   20.98
   0  10   4  383.95   10.68
   0  10   4  333.78   19.19
   0  10   4  368.59   19.60
   0  10  -5  264.14   16.10
   0  10   5  275.18    8.70
   0 -10   5  260.38    7.89
   0 -10  -5  252.54    7.98
   0  10   5  252.70   16.39
   0  10   6   85.36    9.59
   0  10   6  108.14    5.23
   0  10   7   14.32    2.00
   0  10   7   15.53    2.16
   0  10   8  141.99    5.68
   0  10   8  129.30    5.26
   0  10   9   96.63    4.30
   0  10   9   88.61    3.97
   0  10  10  429.14    9.34
   0  10  10  398.97    8.86
   0  10  11    1.06    0.60
   0  11   0    3.05    2.83
   0  11  -1    0.86    2.62
   0  11   1    3.02    3.05
   0  11   2  385.20   21.59
   0  11  -2  409.86   22.26
   0  11   3    6.21    3.62
   0  11   3   11.05    1.83
   0 -11  -3   12.35    1.99
   0  11   3   11.11    3.48
   0 -11   3   16.42    2.12
   0  11  -3   14.49    4.72
   0  11   4  143.39    5.82
   0 -11  -4  130.47    5.63
   0 -11   4  130.03    5.47
   0 -11  -5    7.38    1.38
   0 -11   5    7.36    1.40
   0  11   5    7.89    1.63
   0  11   6   49.92    3.29
   0  11   7    1.74    1.03
   0  11   7    1.21    0.99
   0  11   8    5.90    1.19
   0  11   8    7.65    1.29
   0  11   9   46.53    2.48
   0  11   9   45.36    2.41
   0  11  10   89.11    2.89
   0 -12   0 1971.98   34.39
   0 -12  -1  571.96   13.97
   0 -12  -2 1368.17   25.57
   0 -12   2 1382.26   25.39
   0 -12   3   47.20    3.20
   0 -12  -3   56.94    3.59
   0 -12   4  259.95    7.40
   0 -12  -4  234.69    7.29
   0 -12  -5   82.48    3.55
   0  12   6    1.30    0.88
   0  12   7   19.74    1.72
   0  12   8  161.77    4.56
   0 -13   0    5.03    1.29
   0 -13  -1   29.37    2.45
   0 -13   2   39.93    2.67
   0 -13  -2   40.63    2.73
   0 -13  -3  171.85    5.50
   0 -13   3  159.00    5.26
   0 -13  -4    3.54    0.91
   0  13   4    2.00    0.85
   0  13   5    4.88    0.97
   0  13   6  279.21    6.49
   0 -14   0 1495.05   24.28
   0 -14  -1  143.68    4.51
   0 -14   2  324.91    7.23
   0 -14  -2  320.66    7.23
  -1   0   0    3.25    0.63
  -1   0  -1 2201.70   30.41
  -1   0  -1 1853.73   29.87
  -1   0  -2   77.69    2.65
  -1   0   2   81.81    2.75
  -1   0   3  723.61   12.32
  -1   0  -3  737.42   12.27
   1   0   4 4005.32   60.40
   1   0   5  729.90   15.77
   1   0   6 7637.63  111.88
   1   0   6 7564.26  107.13
  -1   0   6 7742.96  107.68
  -1   0   7   24.91    1.90
   1   0   7   24.94    1.81
  -1   0   8 3522.55   56.84
  -1   0   8 3709.83   54.75
   1   0   8 3662.95   54.09
   1   0   9  101.95    4.98
  -1   0   9  106.19    5.46
  -1   0  10  499.24   13.34
  -1   0  10  434.84   12.40
  -1   0  11  159.72    6.96
  -1   0  11  152.87    7.01
   1   0  12   12.63    2.01
  -1   0  12   18.77    2.46
  -1   0  13  418.55   10.43
   1   0  13  361.51    9.19
  -1   0  14   64.21    3.02
   1  -1  14   92.26    3.38
  -1   1  13  280.20    7.86
   1  -1  13  271.61    8.06
  -1   1  12  326.79    9.63
  -1   1  11   25.38    2.83
   1  -1  10  156.59    6.52
  -1   1  10  177.58    7.41
  -1   1  10  179.31    7.10
  -1   1   9  302.81    9.70
  -1   1   9  312.88    8.54
  -1   1   9  300.86    9.24
   1  -1   9  279.70    8.79
  -1   1   8   20.42    2.00
  -1   1   8   19.67    2.30
  -1   1   7  106.10    3.96
  -1   1   6  248.60    6.16
  -1   1   4 1142.61   18.60
   1  -1   4 1171.68   18.65
  -1  -1  -4 1182.02   18.64
  -1   1   4 1213.24   23.71
  -1   1   3  186.09    6.84
   1  -1   3  171.27    4.05
  -1   1   2 1583.15   25.52
  -1   1   2 1591.50   27.10
   1   1  -1  682.95   12.16
  -1   1   1  691.36   13.18
  -1   1   0    9.16    1.09
  -1   1  -1  816.51   14.06
  -1   1  -1  693.92   13.36
  -1   1  -2 1911.07   28.54
  -1   1  -2 1703.96   28.19
   1   1   4 1213.94   23.55
  -1   1  -4 1221.31   18.98
   1   1   5  328.65   10.70
   1   1   6  226.20    9.21
   1   1   6  223.52    5.50
   1   1   7   88.46    3.42
   1   1   7   97.20    6.04
   1   1   8   22.91    1.97
  -1  -1   8   16.77    2.19
   1   1   8   21.10    2.99
   1   1   8   20.14    2.19
  -1  -1   9  288.34    9.65
   1   1   9  308.35    8.15
  -1  -1  10  171.92    7.31
  -1  -1  11   22.00    2.84
  -1  -1  11   21.96    2.85
   1   1  11   18.81    2.35
  -1  -1  12  316.84   10.18
  -1  -1  12  315.36   10.09
  -1  -1  13  273.33    8.52
  -1  -1  14   94.21    3.90
   1  -2  14   47.81    2.61
   1  -2  13  499.16   12.07
  -1   2  12    2.80    1.20
  -1   2  11  136.64    5.84
   1  -2  11  131.80    5.83
  -1   2  10  398.00   10.42
  -1   2  10  388.39   10.74
   1  -2  10  360.99   10.52
  -1   2   9   67.36    3.76
   1  -2   9   62.55    3.87
  -1   2   9   68.07    4.05
  -1   2   8 2429.44   39.74
  -1   2   8 2498.82   40.85
  -1   2   7   20.58    1.74
  -1   2   6 4529.74   74.00
  -1   2   6 4351.48   63.62
  -1   2   5  372.50    8.36
  -1   2   5  371.71    7.75
  -1   2   4 2152.95   39.34
  -1   2   3  399.82   10.04
  -1   2   3  410.88   11.93
  -1   2   2  450.67   11.09
   1   2  -2  439.70   11.14
  -1   2   2  455.40   11.86
   1   2  -1 2428.11   38.50
  -1   2   0  265.13    7.15
  -1   2   0  268.59    6.98
  -1   2  -1 2628.19   42.41
  -1   2  -2  534.01   12.60
  -1   2  -3  424.45   10.69
   1   2   4 2202.08   40.54
  -1   2  -4 2258.10   36.16
  -1   2  -5  395.93    9.12
   1   2   5  409.28   13.46
   1   2   6 4027.42   59.05
   1   2   6 4302.21   69.65
   1   2   7   14.69    1.45
   1   2   7   14.03    2.91
   1   2   8 2635.59   40.30
   1   2   8 2670.48   50.38
  -1  -2   9   81.49    4.83
   1   2   9   78.79    3.86
  -1  -2  10  401.40   11.90
   1   2  10  374.73    9.85
  -1  -2  11  130.13    6.40
  -1  -2  12    1.48    1.45
  -1  -2  12    1.58    1.28
  -1  -2  13  532.30   13.03
  -1  -2  14   69.17    3.40
  -1  -2  15   65.16    2.17
   1  -3  14  279.49    7.10
   1  -3  13  100.69    4.82
  -1   3  11   26.25    2.46
   1  -3  11   12.55    1.93
  -1   3  10 1268.53   23.62
   1  -3  10 1232.94   24.19
  -1   3   9  354.77    9.44
   1  -3   9  323.83    9.69
  -1   3   9  351.47    9.45
  -1   3   8  643.54   13.42
  -1   3   8  601.49   13.31
  -1   3   7   65.88    3.24
  -1   3   7   29.60    4.35
  -1   3   6  123.46    4.33
  -1   3   6  133.25    8.55
  -1   3   5  186.03    9.71
  -1   3   4 1828.81   33.13
  -1   3   4 1923.10   37.35
  -1   3   3  518.05   13.92
  -1   3   3  555.41   15.69
   1   3  -3  556.79   15.19
   1   3  -2 3096.54   51.13
   1   3  -1  499.92   12.74
  -1   3   1  472.59   12.64
  -1   3   0 4650.17   70.24
  -1   3   0 4701.34   70.93
  -1   3  -1  454.01   10.00
  -1   3  -3  615.34   15.71
  -1   3  -4 2113.67   36.65
   1   3   4 1925.98   39.54
   1   3   5  210.72   10.30
  -1   3  -5  208.82    7.64
   1   3   6  111.12    7.70
   1   3   6   98.14    3.66
   1   3   7   17.11    3.51
   1   3   7   20.37    1.77
   1   3   8  682.89   13.79
   1   3   8  730.80   22.63
   1   3   9  366.40    9.42
  -1  -3   9  362.42   10.91
   1   3   9  365.52   15.72
   1   3  10 1189.10   22.21
  -1  -3  10 1200.64   24.55
  -1  -3  11   22.90    2.81
   1   3  11   20.70    2.14
  -1  -3  12  475.06   13.16
  -1  -3  12  498.50   12.87
  -1  -3  13   92.54    4.78
  -1  -3  14  300.33    7.76
   1  -4  14  111.68    4.05
  -1   4  11  357.61   10.05
   1  -4  10   78.19    4.38
   1   4 -10   78.49    8.69
  -1   4  10   81.03    4.44
   1  -4   9  319.84    9.53
   1   4  -9  342.17   17.60
  -1   4   9  333.01    9.24
  -1   4   8  873.79   17.28
  -1   4   7   39.22    2.66
  -1   4   7   40.07    5.43
  -1   4   6 1903.29   30.78
  -1   4   6 2053.99   43.95
   1   4  -5  504.98   17.71
  -1   4   5  464.16   13.90
  -1   4   5  523.59   18.11
  -1   4   4  556.57   16.15
   1   4  -4  590.55   18.30
  -1   4   4  587.56   18.60
  -1   4   3   16.14    2.85
   1   4  -3   55.70    4.87
   1   4  -2  473.25   14.48
  -1   4   1 1032.86   23.53
   1   4  -1 1172.41   24.73
  -1   4   0  568.62   14.46
  -1   4   0  556.76   15.01
  -1   4  -1 1090.65   20.87
  -1   4  -2  440.53    9.58
   1   4   3   23.62    3.53
  -1   4  -3   25.71    3.39
  -1   4  -4  574.19   16.72
   1   4   4  502.08   17.54
   1   4   5  481.66   17.79
  -1   4  -5  513.52   15.17
   1   4   6 2071.18   45.29
   1   4   7   39.74    5.41
  -1  -4   7   40.79    3.13
   1   4   7   43.49    2.70
   1   4   8  932.66   28.24
   1   4   8  914.28   17.50
  -1  -4   8  875.56   18.83
   1   4   9  363.08   16.87
  -1  -4   9  354.36   10.66
   1   4   9  342.40    9.26
   1   4  10   71.39    3.91
   1   4  11  348.89    9.59
  -1  -4  11  368.50   11.11
  -1  -4  12  103.07    5.09
  -1  -4  13  229.05    6.88
  -1  -4  13  244.16    7.84
  -1  -4  14  127.64    4.51
   1  -5  14  356.41    7.78
  -1   5  11  153.86    6.14
  -1   5  10 1157.51   22.07
   1   5 -10 1092.12   34.75
  -1   5   9  261.03    8.21
   1   5  -9  256.95   15.70
  -1   5   8  543.35   12.69
   1   5  -8  545.13   22.67
   1   5  -7   74.31    7.93
  -1   5   7   79.30    3.93
  -1   5   7   87.06    8.36
  -1   5   6  103.15    6.37
   1   5  -6  121.62    9.46
  -1   5   6  116.38    9.26
   1   5  -5  446.97   17.81
  -1   5   5  414.34   17.32
  -1   5   5  415.55   14.71
  -1   5   4 1923.03   42.34
  -1   5   4 1871.94   39.81
   1   5  -3  689.08   20.61
  -1   5   3  622.66   19.60
  -1   5   2 4045.02   70.99
   1   5  -2 4264.47   71.35
   1   5  -1 1639.94   34.23
  -1   5   1 1609.05   33.61
  -1   5   0 2807.74   49.85
  -1   5   0 2726.95   48.32
  -1   5  -1 1522.34   28.88
  -1   5  -2 3672.75   56.42
  -1   5  -4 2042.05   45.51
   1   5   4 2099.67   46.27
  -1  -5   5  460.55    9.50
  -1   5  -5  507.96   19.63
   1   5   5  482.67   19.11
   1   5   6   81.36    7.96
   1   5   7   59.02    7.11
   1   5   7   69.95    3.60
  -1  -5   7   61.99    3.93
   1   5   8  553.78   12.52
   1   5   8  586.74   22.85
  -1   5  -9  248.53   16.33
   1   5   9  233.43    7.56
   1   5   9  244.41   14.56
  -1  -5   9  247.55    8.58
   1   5  10 1137.74   21.59
  -1   5 -10 1151.68   37.54
  -1  -5  11  148.23    6.52
   1   5  11  142.84    5.69
  -1  -5  12  874.38   17.73
  -1  -5  13   16.13    1.65
  -1  -5  13   21.62    2.29
  -1  -5  14  367.70    8.11
   1  -6  14  162.61    4.18
  -1   6  12  139.69    5.09
  -1   6  11  262.77    8.16
   1   6 -10   51.93    7.12
  -1   6  10   61.59    3.79
   1   6  -9  178.33   13.19
  -1   6   9  178.85    6.74
  -1   6   8  123.48    5.43
   1   6  -8  135.37   11.38
  -1   6   7   60.00    7.44
   1   6  -7   63.55    7.68
  -1   6   6  121.58   10.20
   1   6  -6  126.00   10.26
  -1   6   6  104.67    7.42
   1   6  -5  107.64    9.12
  -1   6   5  113.16    9.34
  -1  -6  -5  100.66    3.95
  -1   6   5   88.78    7.34
  -1   6   4   30.45    4.62
   1   6  -4   42.36    5.45
  -1   6   3  387.90   16.44
   1   6  -3  416.66   16.70
   1   6  -3  384.22   12.02
  -1   6   3  399.55   16.75
   1   6  -2  192.46    8.89
   1   6  -2  182.47   10.48
  -1   6   2  173.98   10.06
   1   6  -1  518.33   16.37
  -1   6   1  466.75   16.42
   1   6   0 3033.65   56.13
  -1   6   0 2966.48   53.51
  -1   6  -1  438.01   13.46
   1   6   1  457.88   16.79
  -1   6  -2  189.30    7.28
   1   6   2  202.25   11.41
  -1   6  -3  438.13   17.99
  -1   6  -4   48.14    5.98
   1   6   4   46.34    6.06
  -1   6  -4   54.28    6.07
  -1   6  -5  129.25    9.18
  -1  -6   5  121.37    4.34
  -1   6  -5  130.88   10.32
   1   6   5  129.15   10.29
  -1   6  -6  118.06   10.36
  -1   6  -6  115.16    8.17
   1   6   6  114.15   10.07
  -1   6  -7   63.01    8.00
   1   6   7   59.61    7.63
  -1  -6   7   54.70    3.74
   1   6   7   62.40    3.62
   1   6   8  132.06   11.20
   1   6   8  132.42    5.48
  -1   6  -8  126.27   11.59
  -1  -6   8  119.11    5.67
  -1  -6   9  200.45    7.43
   1   6   9  200.47    7.05
  -1   6  -9  217.23   15.35
   1   6   9  195.60   13.57
   1   6  10   47.52    3.25
  -1   6 -10   45.77    7.20
   1   6  11  269.50    7.94
  -1  -6  11  276.22    8.74
   1   6  12  125.32    4.57
  -1  -6  12  128.86    4.95
  -1  -6  13  107.72    4.42
  -1  -6  14  182.73    4.55
   1  -7  13    5.80    1.20
  -1   7  12  546.29   11.36
  -1   7  11  312.61    8.64
  -1   7  10 1304.49   23.99
  -1   7   9   23.42    2.47
   1   7  -9   18.38    4.43
  -1   7   8  403.32   10.89
   1   7  -8  381.14   19.53
  -1   7   7   37.20    6.41
   1   7  -7   44.78    6.72
   1   7  -6  219.12   13.99
  -1   7   6  203.94   13.95
   1   7  -5  335.88   17.20
  -1   7   5  295.27   14.81
  -1  -7  -5  313.35    8.30
  -1   7   4 1885.84   45.89
  -1   7   4 1899.07   46.94
  -1   7   3 1323.05   34.92
  -1   7   3 1324.13   35.96
   1   7  -3 1328.62   35.24
   1   7  -2 1846.16   37.39
  -1   7   2 1823.08   30.14
  -1   7   2 1773.00   41.59
  -1   7   2 1817.61   44.98
   1   7  -1  115.45    7.94
  -1   7   1  127.16    8.62
   1   7   0 1140.20   29.62
  -1   7   0 1070.90   27.17
  -1   7  -1   82.27    5.97
   1   7   1   85.46    7.58
   1   7   2 1846.17   43.74
  -1   7  -3 1419.98   37.90
   1   7   3 1204.67   35.13
  -1   7  -4 2125.54   51.11
  -1   7  -4 2329.21   52.07
  -1   7  -5  352.45   18.35
   1   7   5  327.68   17.73
  -1   7  -5  367.28   17.09
  -1  -7   5  352.40    8.82
  -1  -7   6  214.04    6.18
  -1   7  -6  229.81   15.08
   1   7   6  221.85   14.86
  -1  -7   7   49.65    3.56
   1   7   7   52.94    7.56
   1   7   7   50.65    3.47
  -1   7  -7   56.95    7.89
  -1  -7   8  413.58   11.19
   1   7   8  436.14   21.28
  -1   7  -8  465.73   22.73
   1   7   8  423.84   11.13
  -1   7  -9   10.46    3.98
   1   7   9   15.25    4.19
   1   7   9   16.08    2.06
   1   7  10 1239.38   22.79
  -1  -7  11  327.39    8.90
   1   7  11  290.90    8.12
  -1  -7  12  549.48   11.06
   1   7  12  537.14   11.03
  -1   8  12  120.35    4.07
  -1   8  11  227.80    6.77
  -1   8  10  191.44    6.47
  -1   8   9   78.73    4.25
   1   8  -8  395.01   20.23
   1   8  -7  114.26   10.97
   1   8  -6  545.15   23.83
  -1   8   6  401.64   17.67
  -1   8   5  107.10   10.33
  -1   8   5   94.44    9.04
   1   8  -5  108.29   10.18
  -1  -8  -5  109.81    4.78
  -1   8   4  723.00   26.79
  -1   8   4  725.21   27.00
  -1   8   3  252.14   15.59
  -1   8   3  249.36   14.58
  -1   8   3  246.85    7.90
  -1   8   2  505.52   20.36
   1   8  -2  490.15   16.54
  -1   8   2  497.90   11.83
  -1   8   2  504.90   22.64
   1   8  -1   33.64    4.74
  -1   8   1   25.44    4.51
  -1   8   1   37.38    2.85
  -1   8   0 1430.46   24.93
  -1   8   0 1420.33   41.60
   1   8   0 1433.29   24.04
   1   8   0 1460.86   36.35
   1   8   1   44.45    2.75
  -1   8  -1   38.40    4.43
   1   8   1   36.70    5.40
  -1   8  -1   43.09    6.81
   1   8   2  541.70   22.03
   1   8   2  528.70   11.88
  -1   8  -2  582.14   24.59
  -1   8  -3  308.10   17.39
   1   8   3  244.66   15.07
  -1   8  -4  761.42   28.51
   1   8   4  800.83   29.45
  -1   8  -5  114.74   10.14
  -1  -8   5  108.98    4.66
  -1   8  -5  100.92   10.15
  -1  -8   6  461.40   10.42
  -1   8  -6  487.25   22.83
   1   8   6  470.66   22.75
   1   8   7  105.74   10.70
   1   8   7  109.41    5.25
  -1   8  -7  110.09   10.99
   1   8   8  392.99   20.61
  -1   8  -8  399.98   20.95
   1   8   8  403.81   10.83
   1   8   9   79.06    4.19
   1   8  10  168.01    5.89
  -1  -8  11  193.12    5.87
   1   8  11  203.54    6.01
  -1  -8  12  153.88    4.99
   1   8  13   21.56    1.23
  -1  -8  13   21.70    1.28
  -1   9  12  133.25    3.64
   1  -9  12  154.96    4.16
  -1   9  11  131.88    4.39
  -1   9  10  447.84   10.27
  -1   9   8  327.69    9.87
  -1   9   7   37.75    3.29
  -1   9   6   93.59    5.11
   1   9  -5   89.37    9.56
  -1   9   5   86.34    4.81
  -1   9   5   66.79    8.53
  -1  -9  -5   73.18    4.02
  -1   9   5   65.27    8.05
  -1  -9  -4  832.67   17.70
  -1   9   4  829.19   30.19
  -1   9   4  780.01   29.33
  -1   9   4  852.00   18.06
  -1   9   3  588.27   24.13
  -1   9   3  601.93   14.11
  -1   9   3  584.75   25.70
  -1   9   2  830.30   28.33
  -1   9   2  877.53   18.13
  -1   9   2  872.39   32.53
   1   9  -1  459.65   18.14
  -1   9   1  473.53   19.53
  -1   9   1  514.22   12.27
   1   9   0  668.11   23.47
  -1   9   0  578.02   20.41
  -1   9   0  634.22   27.68
  -1   9  -1  502.27   24.21
   1   9   1  456.25   10.92
   1   9   1  486.82   20.67
   1   9   2  888.64   17.66
  -1   9  -2  935.44   34.10
   1   9   2  919.74   30.92
   1   9   3  586.73   24.87
  -1   9  -3  603.15   26.21
   1   9   3  557.10   13.03
  -1  -9   4  881.45   18.08
  -1   9  -4  916.26   32.20
   1   9   4  864.07   18.03
   1   9   4  888.45   32.20
   1   9   5   90.47    9.69
  -1  -9   5  117.32    5.01
  -1   9  -5  116.75   11.31
   1   9   5  106.61   10.90
  -1   9  -5  115.84   10.58
  -1  -9   6   84.24    3.88
  -1   9  -6   84.60    9.80
   1   9   7   24.95    5.55
   1   9   7   27.40    2.70
  -1   9  -7   35.73    6.66
   1   9   8  311.92    9.10
   1   9   9   41.30    2.91
   1   9  10  455.29   10.23
   1   9  11  120.38    4.05
   1   9  11  119.61    4.29
   1   9  12  129.10    3.60
  -1  10   9   81.42    3.95
  -1  10   8  775.09   16.25
  -1  10   7   96.44    4.89
  -1  10   6  953.01   19.40
  -1  10   6  946.60   19.72
  -1 -10  -5   85.97    4.30
   1  10  -5   78.48    9.21
  -1  10   5   96.38    5.00
  -1  10   4  767.95   29.56
   1  10  -4  903.95   32.61
  -1  10   4  853.19   18.18
  -1 -10  -4  821.09   17.73
  -1  10   3   36.59    6.97
  -1  10   3   43.33    3.38
  -1  10   3   39.23    6.37
  -1 -10  -3   37.42    3.27
  -1  10   2  492.96   21.18
  -1  10   2  539.04   13.25
  -1 -10  -2  555.11   14.01
  -1  10   2  526.56   25.38
   1  10   0  233.66   13.39
  -1  10   0  278.46   18.52
   1  10   1  235.48   14.37
  -1  10  -1  268.12   18.13
   1  10   1  251.15    7.61
   1  10   2  547.11   23.28
  -1  10  -2  600.84   27.42
  -1 -10   2  578.25   13.99
  -1 -10   3   55.13    3.76
  -1  10  -3   54.84    8.14
   1  10   3   61.42    3.71
   1  10   3   54.73    7.64
   1  10   4  799.17   30.99
   1  10   4  844.51   17.70
  -1 -10   4  889.74   18.08
   1  10   4  838.92   30.99
  -1  10  -4  890.40   32.01
  -1  10  -5   85.00    9.32
   1  10   5   82.53    9.52
  -1 -10   5   97.70    4.47
   1  10   5   87.03    4.55
   1  10   6  995.28   19.86
   1  10   6  941.72   33.34
   1  10   7  103.65    4.93
   1  10   7  103.81    4.91
   1  10   8  730.71   15.15
   1  10   8  682.67   14.72
   1  10   9   72.19    3.49
   1  10   9   77.22    3.72
   1  10  10  204.30    5.55
   1  10  10  216.42    5.90
   1  10  11   98.99    3.09
  -1  11  10   56.30    2.22
  -1  11   9   16.37    1.55
  -1  11   8   83.38    3.81
  -1  11   8   81.16    3.60
  -1  11   7   98.98    4.36
  -1  11   7  103.58    4.60
  -1  11   6  192.14    6.76
  -1  11   6  183.26    6.47
  -1  11   5   78.05    4.28
  -1 -11  -5   70.45    3.68
   1 -11   5   73.96    3.75
  -1  11   4  160.84    6.34
  -1 -11  -4  149.19    5.97
  -1 -11  -3  282.72    9.08
   1  11  -3  287.58   18.30
  -1  11   3  312.02    9.24
   1  11  -2   94.60   11.03
  -1  11   2   85.20   10.27
  -1 -11  -2   82.54    4.79
   1  11  -1   64.73    9.48
  -1 -11  -1   73.11    4.61
  -1  11   1   69.69    9.63
   1  11   0   18.43    5.57
  -1 -11   0   20.34    2.52
  -1  11   0   19.53    5.47
   1  11   1   52.97    8.75
  -1  11  -1   63.15    9.17
   1  11   2   71.55    9.83
   1  11   2   56.22    7.17
  -1  11  -2   62.06    9.29
  -1 -11   2   81.31    4.60
   1  11   3  260.83    7.80
  -1  11  -3  283.17   17.79
   1  11   3  239.50   16.89
  -1 -11   3  258.70    8.38
   1  11   3  244.94   15.25
  -1 -11   4  164.33    6.17
   1  11   4  172.25    6.19
   1 -11  -5   68.44    3.71
   1  11   5   70.35    3.83
  -1 -11   5   66.43    3.50
   1  11   6  204.58    6.72
   1  11   6  220.26    7.23
   1  11   7  109.37    4.50
   1  11   7  106.28    4.56
   1  11   8   85.94    3.68
   1  11   8   85.78    3.72
   1  11   9   12.55    1.35
   1  11   9   14.96    1.42
   1  11  10   50.35    1.95
  -1  12   7  189.80    5.45
  -1  12   6  934.46   17.22
  -1 -12  -5   53.00    2.78
  -1  12   5   51.09    3.09
   1 -12   4  955.34   17.98
  -1 -12  -4  933.27   17.92
   1 -12   3  115.18    5.03
  -1 -12  -3  108.23    4.90
  -1 -12  -2  229.10    7.78
  -1 -12  -1  232.31    7.98
  -1 -12   0  352.34   10.25
  -1 -12   2  219.95    7.47
   1 -12  -3  119.42    5.29
  -1 -12   3  131.68    5.29
  -1 -12   4  974.46   18.20
   1 -12  -4  962.46   18.43
   1 -12  -5   50.27    2.76
   1  12   6  802.55   15.31
   1  12   6  929.79   16.62
   1  12   7  164.87    4.81
   1  12   7  200.97    5.59
   1  12   8  516.93    9.90
  -1  13   5   89.11    3.40
  -1 -13  -4   52.34    2.63
  -1  13   4   57.29    2.85
  -1 -13  -3   67.23    3.29
   1 -13   3   73.55    3.40
  -1 -13  -2  174.84    5.86
   1 -13   2  171.24    5.79
  -1 -13  -1   87.75    4.11
   1 -13   0  333.37    9.00
  -1 -13   0  327.40    8.81
   1 -13  -1   91.13    4.26
  -1 -13   2  180.21    5.93
   1 -13  -2  185.89    6.10
   1 -13  -3   59.72    3.13
  -1 -13   3   65.19    3.16
   1 -13  -4   61.88    2.84
   1  13   5   97.77    3.73
   1  13   6   34.67    1.98
   1 -14   2   23.47    1.64
  -1 -14  -1  145.11    4.51
  -1 -14   0   18.33    1.61
   1 -14   0   21.22    1.67
   1 -14  -1  144.33    4.47
  -1 -14   2   28.13    1.81
  -2   0   0   25.38    2.21
  -2   0  -1 2520.07   39.57
  -2   0  -1 2403.87   38.78
  -2   0  -2 9999.00  139.85
  -2   0   2 9745.34  139.84
  -2   0   3   38.91    2.63
  -2   0  -3   39.00    2.58
  -2   0   4 1511.64   26.01
  -2   0  -4 1580.17   25.99
  -2   0   5 1468.68   25.44
  -2   0  -5 1567.49   25.46
   2   0   6   26.64    2.77
  -2   0   7 3471.86   50.83
   2   0   7 3327.10   49.67
  -2   0   8  391.51   11.01
  -2   0   9  533.53   13.86
  -2   0   9  544.81   14.07
  -2   0  10  566.57   14.97
  -2   0  10  579.52   14.87
  -2   0  11   32.48    3.38
  -2   0  11   37.84    3.64
  -2   0  12  713.90   16.53
  -2   0  13  119.23    5.17
  -2   0  14  254.32    6.64
  -2   1  14   40.19    2.21
  -2   1  13   66.21    3.60
   2  -1  13   58.32    3.23
  -2   1  12  121.81    5.60
  -2   1  11  432.20   12.07
  -2   1  10  987.62   21.51
  -2   1  10  990.24   21.00
  -2   1   9  366.93    9.71
  -2   1   9  380.13   11.24
  -2   1   9  371.31   10.82
  -2   1   8  613.30   12.93
  -2   1   8  576.65   13.83
  -2   1   8  578.95   14.10
  -2  -1  -5  584.24   12.04
  -2   1   5  607.44   10.97
   2  -1   5  585.44   12.03
  -2  -1  -4 1920.91   31.38
  -2   1   4 1942.66   31.88
  -2   1   3  328.87    8.93
  -2   1   3  300.19    8.64
   2   1  -2 1282.38   21.47
  -2   1   2 1275.42   23.52
  -2   1   0  610.87   13.39
  -2   1  -1  633.94   13.56
  -2   1  -2 1291.11   23.67
  -2   1  -2 1410.81   24.81
  -2   1  -3  287.94    8.32
  -2   1  -3  333.73    9.21
  -2  -1   4 1834.00   31.12
  -2   1  -4 1887.86   31.64
  -2   1  -4 1889.49   31.49
   2   1   5  562.02   15.34
  -2  -1   5  510.66   11.24
   2   1   6  463.81   14.27
   2   1   6  461.19    8.94
   2   1   7  350.99   12.43
   2   1   7  317.46    7.32
   2   1   8  641.30   12.59
  -2  -1   8  601.00   14.75
   2   1   9  361.55    8.81
  -2  -1   9  386.08   11.43
  -2  -1  10  982.31   21.38
  -2  -1  10  941.45   21.01
  -2  -1  11  424.55   12.63
  -2  -1  11  425.72   12.57
  -2  -1  12  132.67    6.32
  -2  -1  12  124.14    6.11
  -2  -1  13   62.73    3.86
  -2  -1  14   46.58    2.72
   2  -2  13  149.46    5.51
  -2   2  13  152.04    5.16
  -2   2  12  527.78   12.59
  -2   2  11  323.14    9.73
  -2   2  10  728.22   15.95
  -2   2  10  764.93   16.90
  -2   2   9  354.61    9.62
  -2   2   9  337.90   10.56
  -2   2   9  348.44   10.18
  -2   2   8  356.44    9.91
  -2   2   5 1895.38   28.97
  -2   2   5 1849.08   31.94
  -2   2   4  781.88   16.94
   2   2  -3  267.15    8.59
  -2   2   2 1241.90   24.35
   2   2  -2 1255.37   22.74
  -2   2   0 2199.36   37.31
  -2   2   0 2180.53   34.73
  -2   2  -1  652.16   15.41
  -2   2  -1  651.05   15.12
  -2   2  -2 1289.31   24.72
   2   2   5 1933.13   38.75
  -2   2  -5 1926.84   33.29
   2   2   6  744.76   20.74
   2   2   6  696.51   12.66
   2   2   7 2599.85   48.94
  -2  -2   7 2471.81   40.99
   2   2   7 2489.29   37.99
   2   2   8  392.41   14.91
   2   2   8  391.50    8.95
  -2  -2   8  366.16   10.81
   2   2   9  346.25    8.83
  -2  -2   9  363.70   11.11
   2   2  10  670.65   14.11
  -2  -2  10  727.42   17.44
  -2  -2  11  302.96   10.44
  -2  -2  11  307.64   10.35
  -2  -2  12  531.53   13.87
  -2  -2  12  541.27   14.19
  -2  -2  13  175.48    6.66
  -2  -2  14  182.96    5.68
  -2  -2  15   29.87    1.41
   2  -3  14    8.35    1.18
  -2   3  12   18.54    2.00
  -2   3  11  239.81    7.75
  -2   3  10  571.81   13.51
  -2   3  10  552.71   13.41
  -2   3   9  477.38   11.65
  -2   3   9  457.09   11.71
  -2   3   8 1779.73   30.52
   2   3  -8 1765.63   41.44
  -2   3   6  894.80   19.23
  -2   3   6 1029.18   17.55
   2   3  -5  438.76   14.94
  -2   3   5  451.67    9.29
  -2   3   4 1642.18   25.64
   2   3  -4 1716.79   33.41
  -2   3   3 1242.24   27.13
   2   3  -3 1228.20   25.34
  -2   3   3 1184.23   25.22
   2   3  -2 1136.03   22.82
  -2   3   2 1068.76   23.76
  -2   3   0  208.21    8.83
  -2   3   0  194.83    7.14
  -2   3  -1  795.78   19.29
  -2   3  -1  740.78   17.52
  -2   3  -2 1223.02   26.12
  -2   3  -3 1317.29   27.38
   2   3   5  473.59   16.88
   2   3   6 1045.36   27.68
   2   3   6 1015.90   17.57
   2   3   7  265.03   13.00
  -2  -3   7  239.31    8.13
   2   3   7  266.95    6.86
   2   3   8 1921.93   42.76
   2   3   8 1857.17   30.05
   2   3   9  472.05   18.05
   2   3   9  465.59   10.77
  -2  -3   9  460.24   12.96
  -2  -3  10  604.69   15.82
   2   3  10  604.67   13.30
  -2  -3  11  241.72    9.23
  -2  -3  11  257.77    9.35
  -2  -3  12   14.03    2.41
  -2  -3  12   17.07    2.42
  -2  -3  13  147.80    5.76
  -2  -3  13  151.15    6.05
  -2  -3  14   14.45    1.66
   2  -4  14   48.90    2.35
  -2   4  11   34.02    2.62
  -2   4  11   33.54    2.82
  -2   4  10   91.43    4.45
  -2   4  10   97.56    4.93
  -2   4   9   59.08    3.62
   2   4  -9   57.28    6.98
   2   4  -8  375.72   17.18
  -2   4   8  372.63    9.80
   2   4  -7 1050.53   29.53
  -2   4   7 1013.36   19.03
  -2   4   6  870.95   16.06
   2   4  -6  903.30   25.53
   2   4  -5 1257.08   30.35
  -2   4   5 1230.67   31.55
  -2   4   5 1228.76   20.82
  -2   4   4  985.52   26.14
   2   4  -4 1017.50   24.88
  -2   4   4  928.98   23.07
  -2   4   3  325.09   12.41
   2   4  -3  355.17   12.56
  -2   4   2  259.87   10.76
   2   4  -2  262.48   10.44
  -2   4   2  270.49   11.23
  -2   4   1  753.95   18.91
  -2   4   0  586.88   15.52
  -2   4   0  592.20   17.92
  -2   4  -1  837.08   20.56
  -2   4  -1  863.56   22.63
  -2   4  -2  301.86   11.70
  -2   4  -2  308.20   12.29
  -2   4  -3  425.60   14.71
  -2   4  -4 1084.14   25.86
   2   4   5 1216.35   31.95
   2   4   6  890.14   26.97
   2   4   7 1037.62   18.66
  -2  -4   7  999.52   20.75
   2   4   8  376.02   17.43
  -2  -4   8  343.86   10.70
   2   4   8  366.05    9.14
   2   4   9   63.46    7.02
  -2  -4   9   60.48    4.36
   2   4   9   55.92    3.29
   2   4  10   76.82    3.98
  -2  -4  10   82.62    5.10
   2   4  11   37.28    2.67
  -2  -4  11   38.36    3.51
  -2  -4  12  224.68    8.26
  -2  -4  12  223.32    7.89
  -2  -4  13  253.53    7.49
  -2  -4  13  269.16    8.11
  -2  -4  14   59.77    2.89
   2  -5  14   10.20    1.10
  -2   5  11  415.67   10.92
   2   5  -9  943.61   30.13
   2   5  -8 1345.40   37.07
  -2   5   7  101.03    4.57
   2   5  -7  102.38    8.82
  -2   5   6 1815.46   30.04
   2   5  -6 1840.42   42.68
   2   5  -5  552.82   19.82
  -2   5   5  548.58   20.63
  -2  -5  -4 1972.14   31.09
  -2   5   4 1985.98   41.37
  -2   5   3 1331.69   31.53
  -2  -5  -3 1298.64   21.64
  -2   5   2  357.93   14.00
  -2   5   2  388.10   15.26
  -2   5   1  597.88   17.61
  -2   5   0  114.58    6.92
  -2   5   0  112.59    8.14
  -2   5  -1  585.99   19.68
  -2   5  -1  587.67   17.74
  -2   5  -2  460.86   17.08
  -2   5  -2  435.57   15.84
  -2   5  -3 1430.55   33.77
  -2   5  -3 1456.91   33.79
  -2  -5   4 2021.93   31.71
   2   5   4 2020.00   46.20
   2   5   5  515.31   20.29
  -2  -5   5  481.04    9.85
  -2   5  -5  504.37   17.12
   2   5   6 1680.10   42.65
   2   5   7  104.09    9.45
   2   5   7  109.77    4.57
   2   5   8 1394.70   38.96
  -2  -5   8 1323.45   26.48
   2   5   8 1388.24   24.37
   2   5   9  918.60   18.07
  -2  -5   9  910.39   20.10
   2   5   9  921.88   29.94
  -2  -5  10  495.85   13.37
  -2   5 -10  515.99   24.18
   2   5  10  487.60   11.55
   2   5  11  391.32    9.95
  -2  -5  11  449.83   12.30
  -2  -5  12   36.98    2.98
  -2  -5  13   32.72    2.32
  -2  -5  13   35.49    2.68
  -2  -5  14   14.86    1.37
  -2   6  11  227.97    7.39
   2   6  -8  799.74   27.70
  -2   6   7  206.11    7.04
   2   6  -7  224.67   13.63
  -2   6   6 1196.95   22.10
   2   6  -6 1274.22   34.77
  -2   6   5   42.81    5.17
  -2  -6  -5   36.64    2.36
   2   6  -5   46.71    5.92
  -2  -6  -4  191.71    5.87
  -2   6   4  173.56   10.74
  -2  -6  -3  793.31   15.35
  -2   6   3  776.00   24.80
  -2   6   3  790.68   24.94
  -2   6   2  109.80    8.68
  -2   6   2   91.81    7.36
  -2   6   1  802.50   22.57
  -2   6   0    7.13    2.85
  -2   6  -1  831.43   26.53
  -2   6  -1  855.81   24.40
  -2   6  -2  100.05    8.55
  -2   6  -2   94.26    7.59
  -2   6  -3  898.71   27.13
  -2  -6   3  934.69   17.27
  -2   6  -3  961.67   28.55
  -2  -6   4  192.55    5.86
   2   6   4  189.32   12.41
  -2   6  -4  214.29   12.23
  -2  -6   5   30.50    2.13
  -2   6  -5   26.88    4.49
  -2  -6   6 1147.13   19.69
   2   6   6 1249.25   36.68
  -2   6  -7  209.42   14.74
   2   6   7  202.78    6.86
   2   6   7  212.85   14.30
  -2  -6   8  785.80   18.19
  -2   6  -8  821.53   31.43
   2   6   8  809.28   16.69
   2   6   8  853.18   30.00
   2   6   9   59.20    7.62
  -2   6  -9   55.97    8.11
  -2  -6   9   57.60    4.12
   2   6   9   53.55    3.39
  -2  -6  10    4.34    1.52
   2   6  10    3.39    1.15
   2   6  10    3.74    2.29
  -2   6 -10    2.64    2.29
   2   6  11  226.26    6.91
  -2  -6  11  249.96    8.35
  -2  -6  12  248.08    7.46
  -2  -6  13  246.44    6.07
   2   7  -8  578.31   23.93
  -2   7   8  592.51   13.85
   2   7  -7   67.24    8.32
  -2   7   7   64.99    3.91
   2   7  -6 1448.55   39.72
  -2   7   6 1368.82   25.03
  -2  -7  -5  976.69   18.16
   2   7  -5 1007.32   31.31
  -2   7   4  782.17   26.50
  -2   7   4  839.39   28.13
  -2  -7  -4  845.79   16.58
   2   7  -3  942.75   24.11
  -2  -7  -3  900.37   17.68
  -2   7   3  867.67   28.70
  -2   7   3  910.23   28.33
  -2   7   2  111.58    9.73
  -2   7   2  124.62    9.16
  -2  -7  -2  118.94    4.99
  -2   7   2  119.91    4.92
  -2   7   1  218.90   11.63
  -2   7   1  239.61    7.15
  -2   7   0   29.13    2.31
  -2   7   0   20.84    4.67
   2   7   1  239.50   13.64
  -2   7  -1  266.29   15.25
   2   7   2  145.69   10.84
  -2   7  -2  132.56   10.03
  -2  -7   2  138.39    5.41
  -2   7  -2  148.43   11.52
  -2   7  -3 1053.79   32.40
  -2   7  -3 1001.53   30.53
  -2  -7   3 1025.90   19.31
   2   7   3  979.55   31.58
  -2   7  -4  906.36   29.28
  -2   7  -4  840.29   28.98
  -2  -7   4  875.48   16.95
  -2   7  -5 1049.96   30.98
   2   7   5 1008.72   33.37
  -2  -7   5  998.26   18.53
   2   7   6 1371.44   40.85
  -2  -7   6 1339.70   22.87
   2   7   7   51.16    7.57
  -2   7  -7   48.44    7.55
   2   7   8  577.56   24.92
  -2  -7   8  577.58   14.47
   2   7   8  569.91   13.36
  -2   7  -8  613.78   26.73
  -2   7  -9 1124.54   37.34
  -2  -7   9 1120.14   22.20
   2   7   9 1130.53   35.38
   2   7   9 1104.29   21.04
   2   7  10  282.30    7.96
  -2  -7  11  591.27   13.36
  -2  -7  11  590.93   13.63
  -2  -7  12   71.62    3.63
  -2  -7  12   65.23    3.16
  -2  -7  13   16.85    1.44
  -2   8  11  145.24    5.06
  -2   8  10   49.79    3.30
  -2   8   9   68.02    3.89
  -2   8   8  461.92   11.77
  -2   8   7   86.14    4.56
  -2   8   6  954.43   19.30
  -2   8   5   11.97    3.32
  -2  -8  -5   11.26    1.67
  -2   8   4  251.10   15.10
  -2   8   4  266.20    8.57
  -2  -8  -4  253.10    7.93
  -2  -8  -3  263.57    8.24
  -2   8   3  263.07    8.30
  -2   8   3  240.52   15.21
  -2   8   2  825.38   16.92
  -2   8   2  758.29   28.75
   2   8  -2  801.24   24.00
  -2  -8  -2  783.13   16.96
   2   8  -1  295.31   14.65
  -2   8   1  313.23    8.84
  -2  -8  -1  294.06    8.97
  -2   8   0  808.69   16.62
  -2  -8   0  804.96   17.10
   2   8   0  867.74   27.49
  -2   8   0  787.16   29.88
   2   8   1  302.41   16.31
  -2   8  -1  354.90   19.07
  -2  -8   2  732.53   15.68
  -2   8  -2  768.30   28.88
   2   8   2  767.20   27.69
   2   8   2  698.33   14.24
  -2   8  -3  277.43   16.56
  -2   8  -3  278.61   16.14
  -2  -8   3  252.53    7.96
   2   8   3  263.16   16.02
  -2   8  -4  274.13   16.11
   2   8   4  235.94   15.66
  -2  -8   4  272.58    8.13
  -2   8  -4  281.16   16.57
  -2   8  -5   15.83    4.12
  -2  -8   5   12.56    1.69
  -2  -8   6  928.06   17.51
   2   8   6 1008.70   35.04
   2   8   7   80.92    4.42
   2   8   7   73.87    9.12
  -2  -8   7   79.17    4.65
  -2   8  -8  509.16   23.99
   2   8   8  516.10   23.57
   2   8   8  499.99   12.31
  -2  -8   8  496.49   12.62
  -2  -8   9   58.03    3.56
   2   8   9   58.29    3.46
   2   8  10   50.04    2.93
  -2  -8  11  161.04    5.42
  -2  -8  11  160.97    5.58
  -2  -8  12   91.12    3.00
  -2   9  11   98.04    3.56
  -2   9  10   51.44    3.06
  -2   9  10   52.43    2.95
  -2   9   9  646.33   13.88
  -2   9   9  678.16   14.65
  -2   9   8  468.71   11.55
  -2   9   7  350.51    9.87
  -2   9   6  507.91   12.64
  -2  -9  -5  429.17   11.01
  -2   9   5  478.99   12.45
  -2   9   4  149.75    6.35
  -2   9   4  140.05   11.81
  -2  -9  -4  142.81    5.96
  -2   9   3  789.49   17.06
  -2  -9  -3  730.95   16.50
  -2   9   2  148.07    6.18
  -2   9   2  137.86   12.38
  -2  -9  -2  148.43    6.31
  -2   9   1   61.93    3.85
  -2  -9  -1   58.66    3.98
   2   9   0  775.01   26.71
  -2  -9   0  788.61   17.48
  -2   9   0  757.31   30.58
  -2   9  -1   60.74    8.62
   2   9   1   57.00    7.42
  -2   9  -2  117.21   11.62
   2   9   2  131.47   11.33
  -2  -9   2  132.59    5.82
   2   9   2  119.79    4.80
  -2  -9   3  718.84   15.73
   2   9   3  660.66   14.39
  -2   9  -3  731.69   28.92
   2   9   3  698.33   27.85
  -2   9  -4  167.57   13.18
  -2   9  -4  159.37   12.89
  -2  -9   4  157.88    6.14
   2   9   4  144.85    5.74
   2   9   4  155.96   13.00
  -2  -9   5  523.44   12.18
  -2   9  -5  546.71   24.76
  -2  -9   6  491.33   11.09
   2   9   7  343.21    9.80
  -2  -9   7  333.53    9.55
   2   9   7  334.93   18.93
   2   9   8  445.54   11.07
   2   9   9  629.32   13.28
   2   9  10   41.43    2.44
   2   9  11   92.57    3.49
  -2  -9  11   89.86    3.20
   2   9  12   19.44    1.15
  -2  10  11    7.15    0.78
  -2  10  10  181.39    5.08
  -2  10  10  169.58    5.01
  -2  10   9   64.65    3.15
  -2  10   8  311.85    8.38
  -2  10   7  138.17    5.49
  -2  10   6  663.49   15.40
  -2  10   6  672.19   14.77
  -2  10   5  677.94   15.60
  -2  10   5  649.33   14.70
  -2  10   4  362.32   10.52
  -2 -10  -4  346.56    9.84
  -2 -10  -3  254.27    8.58
  -2  10   3  268.11    8.82
  -2  10   2  236.38    8.23
  -2 -10  -2  233.44    8.29
  -2  10   2  213.22   15.81
  -2 -10  -1  124.22    5.96
  -2  10   0 1232.47   41.39
  -2 -10   0 1304.40   25.12
   2  10   0 1207.37   35.12
   2  10   1  120.29   10.61
  -2  10  -1  126.17   12.42
  -2  10  -2  237.18   16.64
   2  10   2  216.10    6.78
   2  10   2  239.65   15.51
  -2 -10   2  242.36    8.35
  -2  10  -3  249.32   16.82
   2  10   3  251.52   16.46
  -2 -10   3  246.70    8.24
   2  10   3  228.58    7.19
   2  10   4  309.04   18.44
   2  10   4  292.35    8.40
  -2 -10   4  288.65    8.70
  -2  10  -4  273.36   16.87
   2  10   5  628.66   26.70
  -2 -10   5  638.94   13.66
   2  10   5  615.21   13.74
   2  10   6  676.17   14.68
   2  10   7  129.51    5.28
   2  10   7  138.21    5.56
   2  10   8  315.09    8.45
   2  10   8  324.80    8.57
   2  10   9   55.39    2.88
   2  10   9   53.83    2.90
  -2 -10  10  180.12    4.88
   2  10  10  193.92    5.11
   2  10  10  180.00    4.84
   2  10  11    4.89    0.64
  -2  11   9  273.12    6.37
  -2  11   8   59.47    3.13
  -2  11   8   58.69    2.87
  -2  11   7  156.40    5.73
  -2  11   7  156.51    5.33
  -2  11   6   48.71    3.28
  -2  11   6   47.00    3.01
  -2  11   5  501.91   12.22
  -2 -11  -5  464.03   10.96
  -2  11   5  478.22   11.48
  -2 -11  -4   50.11    3.33
  -2  11   4   54.34    3.70
  -2 -11  -3  222.12    7.68
  -2  11   2  192.30   14.89
  -2 -11  -2  249.68    8.35
  -2 -11  -1   20.40    2.51
  -2  11   1   21.39    5.29
  -2  11   0  169.38   14.53
  -2 -11   0  215.09    7.90
  -2  11  -1   12.99    4.42
  -2  11  -2  225.97   16.01
   2  11   2  205.40   13.80
  -2 -11   2  237.73    8.10
   2  11   3  209.37    6.45
  -2 -11   3  228.26    7.59
   2  11   4   48.64    2.93
  -2 -11   4   47.39    3.16
   2  11   5  458.72   10.60
   2  11   6   34.21    2.42
   2  11   7  147.24    4.94
   2  11   7  153.81    5.36
   2  11   8   59.01    2.75
   2  11   8   60.75    2.93
   2  11   9  202.27    4.88
  -2  12   7  279.27    6.55
  -2  12   6  150.82    4.83
  -2 -12  -5  306.71    7.41
  -2  12   5  316.57    7.94
  -2 -12  -4  232.35    6.91
  -2  12   4  229.40    6.81
   2 -12   4  238.64    6.97
  -2 -12  -3  153.61    5.78
  -2 -12  -2  799.51   16.82
  -2 -12  -1   15.64    2.10
  -2 -12   0  596.92   13.98
  -2 -12   2  782.91   16.44
  -2 -12   3  157.64    5.78
  -2 -12   4  232.24    6.76
   2 -12  -4  225.64    6.92
   2 -12  -5  290.98    7.22
   2  12   6  180.24    5.62
   2  12   7  262.27    6.49
  -2 -13  -4  186.68    5.08
   2 -13   3   74.10    3.32
  -2 -13  -3   62.53    3.10
  -2 -13  -2  101.73    4.21
   2 -13   2   99.77    4.21
  -2 -13  -1  191.87    6.22
  -2 -13   0   48.44    3.00
   2 -13  -1  204.92    6.54
  -2 -13   2  102.14    4.18
   2 -13  -2   99.52    4.26
   2 -13  -3   69.81    3.31
  -2 -13   3   70.99    3.23
   2 -13  -4  163.65    4.78
   2  13   5   97.06    3.58
  -2 -14  -1   66.91    2.81
   2 -14   0   71.93    3.01
  -2 -14   0   75.49    3.04
   2 -14  -1   70.23    2.91
  -2  14  -3  111.95    3.27
  -3   0   0    5.63    1.68
  -3   0   0    9.89    2.06
  -3   0  -1 5648.25   85.35
  -3   0   2 5876.15   88.45
  -3   0  -2 5851.86   88.16
  -3   0   3   94.75    5.16
  -3   0  -3  100.96    5.23
  -3   0  -4  298.06    9.42
  -3   0   4  285.22    9.46
  -3   0   5    2.09    1.08
  -3   0  -5    2.22    1.09
   3   0   6   36.75    3.60
  -3   0   6   31.88    2.85
  -3   0   7   17.92    2.22
  -3   0   7   16.47    2.18
  -3   0   8  252.45    8.64
  -3   0   9  153.81    6.97
  -3   0  10  229.51    8.74
  -3   0  10  215.05    8.57
  -3   0  11  352.88   11.00
  -3   0  11  347.25   11.26
  -3   0  12  409.56   11.43
  -3   0  13  656.06   14.28
  -3   0  14    1.64    0.81
  -3   1  14   71.41    2.89
  -3   1  13   91.08    4.20
  -3   1  12   57.19    3.90
  -3   1  11  730.49   16.97
  -3   1  10  171.06    7.27
  -3   1   9 1117.36   22.92
  -3   1   8  301.96    9.60
  -3   1   8  307.24    8.43
  -3   1   8  324.52    9.82
  -3   1   7  135.23    4.93
  -3   1   7  130.67    5.60
  -3   1   7  129.37    5.55
  -3   1   7  131.00    5.62
  -3   1   6  314.11    7.78
  -3  -1  -5 2146.04   37.36
  -3   1   5 2154.51   38.58
  -3   1   5 2205.98   33.33
  -3   1   4  569.09   14.60
  -3  -1  -4  581.91   14.27
  -3   1   3 2405.03   40.54
  -3  -1  -3 2532.48   41.02
  -3   1   3 2484.37   41.11
  -3   1   2 1606.74   30.80
  -3   1   2 1752.94   31.91
  -3   1   0  131.43    6.23
  -3   1   0  154.37    7.09
  -3   1  -1 1584.23   29.79
  -3   1  -1 1632.61   31.09
  -3   1  -2 1766.78   32.84
  -3   1  -2 1689.57   31.46
  -3   1  -3 2636.40   44.44
  -3  -1   3 2650.64   44.92
  -3   1  -3 2609.20   45.11
  -3   1  -4  573.84   14.62
  -3  -1   4  561.91   14.49
  -3   1  -5 2124.13   37.05
  -3  -1   5 2066.91   36.52
   3   1   6  342.37   12.66
  -3  -1   6  297.82    9.01
   3   1   7  115.70    7.18
  -3  -1   7  117.84    5.44
  -3  -1   8  255.63    8.82
  -3  -1   8  256.55    8.86
  -3  -1   9 1123.34   23.56
  -3  -1   9 1148.62   23.82
  -3  -1   9 1149.08   23.84
  -3  -1  10  185.82    7.97
  -3  -1  10  192.33    8.08
  -3  -1  11  755.96   18.09
  -3  -1  11  760.99   18.19
  -3  -1  12   58.48    4.20
  -3  -1  12   57.16    4.08
  -3  -1  13  105.62    4.84
  -3  -1  14   65.28    3.07
  -3   2  14   17.56    1.26
  -3   2  13  516.71   10.87
   3  -2  13  448.23   10.10
  -3   2  12  476.14   11.79
  -3   2  11  479.32   12.57
  -3   2  10  849.20   18.72
  -3   2   9  294.45    9.45
  -3   2   8   86.44    4.83
  -3   2   8   78.34    4.48
  -3   2   8   79.75    4.05
  -3   2   7 1190.72   21.15
  -3   2   7 1188.90   22.54
  -3   2   7 1161.31   22.13
  -3   2   6   38.40    2.33
   3   2  -6   30.83    3.56
  -3   2   5  357.37    7.82
  -3   2   5  353.21   11.54
  -3  -2  -5  375.55   11.52
  -3   2   4 1260.05   26.41
  -3   2   4 1299.26   26.25
  -3   2   3  870.96   20.41
  -3   2   3  843.94   20.33
   3   2  -3  844.83   17.24
  -3   2   2  589.24   16.04
  -3   2   2  594.77   15.98
  -3   2   0  728.91   14.69
  -3   2   0  772.89   18.37
  -3   2  -1 2854.51   48.71
  -3   2  -2  673.63   17.12
  -3   2  -3  854.96   20.19
  -3   2  -3  855.29   20.71
  -3   2  -4 1293.79   27.19
  -3   2  -4 1259.35   26.42
  -3   2  -5  376.06   12.23
  -3  -2   5  388.24   11.97
   3   2   6   28.31    4.21
  -3  -2   6   22.50    2.60
   3   2   6   23.63    1.58
   3   2   7 1138.53   28.70
  -3  -2   7 1127.93   22.11
   3   2   7 1094.23   18.62
   3   2   8   61.43    2.97
   3   2   8   58.11    5.88
  -3  -2   8   68.20    4.50
   3   2   9  248.03    6.86
  -3  -2   9  270.62    9.58
  -3  -2   9  251.02    9.20
  -3  -2  10  889.89   20.47
  -3  -2  10  880.78   20.38
  -3  -2  11  501.77   14.02
  -3  -2  11  511.03   14.08
  -3  -2  12  489.65   13.19
  -3  -2  12  503.74   13.29
  -3  -2  13  532.33   12.52
  -3  -2  14   17.54    1.72
  -3   3  13   95.28    3.61
  -3   3  12   86.03    4.11
  -3   3  11  394.93   10.67
  -3   3  10   39.00    3.28
  -3   3   9 1166.03   22.34
  -3   3   9 1164.02   22.88
  -3   3   8  265.64    8.04
  -3   3   8  278.97    8.70
  -3   3   7  324.88    8.42
   3   3  -7  296.40   12.89
  -3   3   7  314.94    9.00
  -3   3   6  175.49    5.43
  -3   3   6  158.94    7.55
   3   3  -6  163.23    8.76
   3   3  -5 1311.88   28.90
  -3   3   5 1353.44   28.85
  -3   3   5 1388.97   22.48
  -3   3   4  226.78    5.59
   3   3  -4  209.57    8.69
  -3   3   4  224.18    9.68
   3   3  -3 1893.57   34.50
  -3   3   2 1049.52   24.63
  -3   3   0 1482.43   30.93
  -3   3   0 1458.87   26.95
  -3   3  -1  387.10   11.79
  -3   3  -1  421.06   13.79
  -3   3  -2 1093.40   25.12
  -3   3  -4  246.14   10.55
  -3   3  -5 1333.54   29.15
  -3  -3   6  185.80    8.14
   3   3   6  190.45    5.27
   3   3   6  201.22   11.55
   3   3   7  315.35   14.84
   3   3   7  311.72    7.59
  -3  -3   7  328.14   10.09
   3   3   8  269.55   13.67
   3   3   8  244.64    6.80
  -3  -3   8  277.55    9.50
   3   3   9 1131.47   20.59
  -3  -3   9 1234.16   24.70
   3   3  10   50.01    2.93
  -3  -3  10   59.34    4.51
  -3  -3  10   66.60    4.72
  -3  -3  11  377.72   11.74
  -3  -3  11  369.97   11.62
  -3  -3  12   81.84    4.88
  -3  -3  12   81.12    4.74
  -3  -3  13  129.59    5.31
  -3  -3  13  126.38    5.20
  -3  -3  14  341.09    7.85
  -3   4  12  225.40    6.36
  -3   4  11  213.45    6.96
  -3   4  10  154.38    6.11
  -3   4   9  492.20   12.26
  -3   4   9  486.22   12.23
  -3   4   8   38.20    2.87
  -3   4   8   36.74    2.98
  -3   4   7 1661.05   27.73
  -3   4   7 1612.01   28.17
  -3   4   6  150.85    5.58
  -3   4   6  156.88    8.22
   3   4  -6  161.44    9.40
  -3   4   6  161.39    5.40
   3   4  -5 1429.79   32.54
  -3   4   5 1416.23   31.99
  -3   4   4  373.51    8.10
  -3  -4  -4  351.67    7.88
   3   4  -4  348.85   13.17
  -3  -4  -3  152.82    4.60
  -3  -4  -2 1026.31   17.48
  -3  -4  -1  864.33   15.18
  -3  -4   0  247.90    6.24
  -3   4   0  254.48    9.38
  -3   4   0  260.73   11.66
  -3   4  -1  941.21   22.54
  -3   4  -1  967.05   25.24
  -3   4  -2  973.20   23.86
  -3  -4   2  932.73   16.31
  -3   4  -3  175.67    4.76
  -3  -4   3  178.84    5.05
  -3  -4   4  356.37    7.90
  -3  -4   5 1423.49   23.03
  -3   4  -5 1496.33   32.94
   3   4   6  165.56   11.28
   3   4   7 1693.61   41.84
   3   4   7 1628.21   26.95
  -3  -4   8   34.48    3.47
   3   4   8   32.45    2.37
   3   4   9  456.56   10.67
   3   4   9  476.60   19.65
  -3  -4   9  499.77   13.73
   3   4  10  155.90    5.55
  -3  -4  10  172.78    7.52
  -3  -4  11  243.96    8.99
  -3  -4  12  247.80    8.32
  -3  -4  13  190.42    6.18
  -3  -4  13  188.37    6.27
  -3  -4  14   68.29    2.82
  -3   5  10   99.07    4.92
  -3   5  10   96.69    4.46
  -3   5   9  418.89   11.08
  -3   5   9  420.91   10.80
  -3   5   8   75.41    4.11
  -3   5   8   73.32    4.04
  -3   5   7  602.98   13.60
   3   5  -7  585.61   21.04
  -3   5   7  634.21   13.66
  -3   5   6   54.62    3.28
   3   5  -6   42.16    5.39
  -3   5   6   42.00    4.78
  -3   5   6   57.00    3.22
  -3  -5  -5 1394.68   23.37
  -3   5   5 1395.02   24.42
  -3   5   5 1462.73   24.14
   3   5  -5 1421.33   34.49
  -3  -5  -4  165.53    5.18
  -3   5   4  163.89    5.15
  -3  -5  -3 1061.49   18.65
  -3   5   2  634.50   21.32
  -3  -5  -2  676.19   13.01
  -3  -5  -2  641.14   11.90
  -3  -5  -1  139.91    4.77
  -3  -5  -1  139.17    4.16
  -3   5   0 2009.14   44.41
  -3  -5   0 2003.83   32.13
  -3   5  -1  163.82   10.25
  -3   5  -1  167.27    4.53
  -3   5  -1  175.57    9.06
  -3   5  -2  689.79   22.48
  -3   5  -2  680.19   12.16
  -3   5  -2  685.37   20.81
  -3  -5   2  656.91   13.01
  -3  -5   3 1041.51   18.43
  -3   5  -3 1073.14   28.74
  -3   5  -3 1054.70   17.58
  -3   5  -4  166.70    4.87
  -3  -5   4  162.40    5.13
  -3   5  -4  167.45   10.89
  -3   5  -5 1295.09   21.45
  -3  -5   5 1258.69   21.47
   3   5   5 1293.71   36.41
   3   5   6   53.94    7.17
   3   5   7  599.81   23.99
   3   5   7  590.65   12.66
   3   5   8   59.04    7.61
   3   5   8   67.11    3.55
  -3  -5   8   69.64    4.71
   3   5   9  399.84   18.83
   3   5   9  371.91    9.56
  -3  -5   9  418.68   12.27
   3   5  10   90.70    4.13
  -3  -5  10  110.84    5.80
  -3   5 -10  110.20   11.18
  -3  -5  10  113.37    5.97
  -3  -5  11  160.12    6.97
  -3  -5  11  161.92    6.97
  -3  -5  12  363.53    9.93
  -3  -5  13   26.21    2.04
  -3   6  11   19.34    1.98
  -3   6  10  188.39    6.82
  -3   6   9  793.80   16.76
  -3   6   8  405.13   10.67
   3   6  -7 2083.09   48.49
  -3   6   7 2210.56   36.27
   3   6  -6  225.81   12.96
  -3   6   6  213.83   11.50
  -3   6   6  245.95    7.41
  -3  -6  -5 1294.47   22.49
  -3   6   5 1311.02   23.03
  -3  -6  -4  138.53    5.05
  -3   6   4  129.91    5.27
  -3  -6  -3  411.55    9.68
  -3   6   3  383.60    9.82
  -3   6   3  376.35   16.76
  -3   6   2  885.96   27.74
  -3  -6  -2  925.12   17.27
  -3  -6  -2  875.08   15.54
  -3  -6  -1  192.91    6.19
  -3  -6  -1  192.38    5.31
  -3   6   0 1052.53   31.08
  -3  -6   0 1053.15   17.94
  -3  -6   0 1029.85   19.24
  -3   6  -1  218.25   12.97
  -3   6  -1  230.82   11.70
  -3   6  -2  918.37   28.77
  -3  -6   2  946.01   17.73
  -3   6  -2  969.61   27.18
  -3  -6   3  367.64    9.09
  -3   6  -3  364.26   16.43
  -3   6  -3  378.51   17.29
  -3   6  -4  124.55   10.01
  -3  -6   4  115.94    4.54
   3   6   4  115.78   10.45
   3   6   5 1265.61   37.43
  -3   6  -5 1225.75   36.21
  -3  -6   5 1222.91   21.47
   3   6   6  255.94   15.74
  -3   6  -6  243.44   15.61
  -3  -6   6  240.32    6.59
  -3   6  -7 2187.53   56.15
   3   6   7 2263.07   55.16
   3   6   7 2221.72   36.26
  -3  -6   8  391.24   11.80
   3   6   8  406.90   20.43
   3   6   8  379.47    9.86
   3   6   9  725.04   15.22
   3   6   9  784.81   27.95
  -3  -6   9  792.56   18.00
  -3  -6  10  206.97    7.72
  -3  -6  10  200.06    7.81
  -3  -6  11   23.30    2.60
  -3  -6  11   27.84    2.81
  -3  -6  12  182.56    6.19
  -3  -6  12  192.78    6.39
  -3  -6  13   17.19    1.57
  -3  -6  13   12.77    1.31
  -3   7  11   77.75    3.62
  -3   7  10   54.59    3.40
  -3   7  10   52.49    3.34
  -3   7   9  363.04    9.99
  -3   7   9  390.92   10.60
  -3   7   8    6.85    1.52
  -3   7   7  190.87    6.82
  -3   7   6   53.92    3.76
  -3   7   6   53.14    3.40
  -3   7   6   45.60    5.98
  -3  -7  -5  834.85   16.64
  -3   7   5  879.83   17.17
  -3   7   5  832.02   17.88
  -3  -7  -4  120.71    5.02
  -3   7   4  123.21    5.46
  -3  -7  -3 1391.81   24.51
  -3   7   3 1348.23   24.70
  -3   7   2  288.81   16.08
  -3  -7  -2  308.89    8.68
  -3  -7  -1  729.39   15.40
  -3  -7   0 1981.12   33.01
  -3   7   0 1964.67   48.44
  -3  -7   0 1943.18   30.88
  -3   7  -1  648.98   25.28
  -3   7  -2  331.56   17.39
  -3  -7   2  290.95    8.53
  -3   7  -2  315.83   15.61
  -3  -7   3 1310.28   23.67
  -3   7  -3 1318.59   36.42
  -3   7  -3 1376.31   38.37
   3   7   4  134.24   11.57
  -3  -7   4  136.10    5.27
  -3   7  -4  137.06   11.06
  -3  -7   5  824.83   16.31
  -3   7  -5  824.80   29.86
   3   7   5  848.42   31.18
   3   7   6   58.13    8.21
  -3  -7   6   56.48    3.10
  -3   7  -6   56.29    7.96
   3   7   7  162.59   13.18
  -3   7  -7  173.59   13.77
   3   7   7  158.51    6.05
  -3  -7   8   10.99    2.24
   3   7   8   11.69    3.98
   3   7   8    8.71    1.57
  -3  -7   9  409.50   11.31
   3   7   9  343.26    9.19
   3   7  10   42.52    2.62
  -3  -7  10   49.36    3.59
  -3  -7  10   41.46    3.20
  -3  -7  11   82.16    4.13
  -3  -7  11   81.78    4.24
  -3  -7  12  179.29    5.39
  -3  -7  12  173.67    5.36
  -3   8  11   36.30    2.24
  -3   8  10  156.28    5.52
  -3   8  10  148.56    5.38
  -3   8   9  476.91   11.38
  -3   8   9  483.86   11.89
  -3   8   8   91.18    4.48
  -3   8   8   89.85    4.81
  -3   8   7 1039.01   20.93
  -3   8   7  971.27   19.62
  -3   8   6  305.28    9.68
  -3   8   6  319.94    9.16
  -3  -8  -5 1089.41   20.74
  -3   8   5 1106.16   22.15
  -3   8   5 1110.29   21.09
  -3  -8  -4  321.47    9.26
  -3   8   4  331.89    9.90
  -3  -8  -3   68.50    3.98
  -3   8   3   59.28    7.59
  -3   8   2  346.68   18.81
   3   8  -2  388.53   17.11
  -3  -8  -2  358.81   10.08
  -3   8   1  267.19    8.35
  -3  -8  -1  259.44    8.36
  -3   8   0  412.10   21.10
  -3  -8   0  416.36   11.16
   3   8   1  239.07   15.11
  -3   8  -1  236.49   15.69
  -3  -8   1  230.01    6.63
  -3   8  -2  327.78   18.63
  -3  -8   2  355.09    9.99
   3   8   2  374.22   19.48
   3   8   3   48.23    7.41
  -3  -8   3   44.79    3.25
  -3   8  -3   54.65    7.23
  -3   8  -3   38.75    6.56
  -3  -8   4  347.98    9.56
  -3   8  -4  342.98   18.56
   3   8   5 1164.42   38.20
  -3   8  -5 1128.73   36.35
  -3  -8   5 1131.89   21.08
  -3   8  -6  349.44   19.55
  -3  -8   6  341.60    8.74
   3   8   6  355.12   20.13
   3   8   7 1013.60   35.26
  -3   8  -7  995.67   34.49
   3   8   7  942.23   19.02
   3   8   8   73.80    8.88
  -3   8  -8   77.11    9.28
  -3  -8   8   77.28    4.59
   3   8   8   71.68    3.88
  -3  -8   9  483.95   11.89
  -3  -8   9  472.41   11.76
   3   8   9  444.30   10.55
   3   8  10  133.07    4.48
  -3  -8  11   51.63    2.97
  -3  -8  12   85.56    2.94
   3   8  12   99.68    3.11
  -3   9  10   27.63    2.02
  -3   9  10   24.47    1.92
  -3   9   9  218.38    6.54
  -3   9   9  220.03    6.86
  -3   9   8   81.05    4.03
  -3   9   8   85.76    4.43
  -3   9   7   93.47    4.91
  -3   9   7   85.15    4.27
  -3   9   6  111.67    5.54
  -3   9   6  112.18    5.02
  -3  -9  -5  347.80    9.55
  -3   9   5  349.42    9.68
  -3  -9  -4  231.86    7.76
  -3  -9  -3  500.33   12.78
  -3   9   2  263.71    8.68
  -3  -9  -2  263.49    8.73
   3   9  -1  696.03   25.07
  -3  -9  -1  671.71   15.70
  -3   9   0  532.44   25.30
   3   9   0  566.83   23.48
  -3  -9   0  553.65   13.81
  -3   9  -1  692.56   29.15
   3   9   1  752.38   28.34
   3   9   2  236.52   15.81
  -3  -9   2  270.33    8.66
  -3  -9   2  244.69    7.19
  -3   9  -2  263.84   17.33
   3   9   3  504.54   23.93
  -3  -9   3  501.53   12.58
  -3  -9   4  234.22    7.62
   3   9   4  240.66   16.51
   3   9   4  201.85    6.62
  -3   9  -4  228.08   15.23
  -3   9  -5  356.40   19.36
  -3  -9   5  321.51    9.00
   3   9   6  100.42   10.82
  -3   9  -6  119.53   11.71
   3   9   7   71.20    3.97
  -3  -9   7   83.11    4.62
  -3  -9   8   75.57    4.11
   3   9   8   80.39    3.89
   3   9   9  184.95    5.73
  -3  -9   9  211.89    6.23
   3   9  10   26.52    1.77
   3   9  10   29.55    2.06
   3   9  11  173.10    4.53
  -3  -9  11  201.32    5.05
  -3  10   9  190.33    5.39
  -3  10   9  176.97    5.48
  -3  10   8  184.82    5.74
  -3  10   8  186.31    6.23
  -3  10   7  512.12   12.22
  -3  10   7  488.88   11.25
  -3  10   6  179.16    6.20
  -3 -10  -5  174.91    6.16
  -3  10   5  169.48    6.12
  -3 -10  -4   57.56    3.66
  -3  10   4   53.99    3.42
  -3  10   3  577.33   14.23
  -3 -10  -3  563.62   13.81
  -3 -10  -2  113.05    5.58
  -3 -10  -1  325.53   10.07
  -3  10   1  262.34   17.66
   3  10   0  289.51   16.15
  -3 -10   0  306.95    9.71
   3  10   1  333.12   17.97
  -3  10  -1  282.02   18.29
   3  10   2  134.32   11.90
  -3 -10   2  136.52    6.12
   3  10   3  553.29   24.78
  -3 -10   3  554.90   13.53
   3  10   4   47.45    7.55
  -3 -10   4   47.77    3.29
   3  10   5  183.69   14.32
   3  10   5  166.15    5.72
  -3 -10   5  196.56    6.42
   3  10   6  193.01    6.20
  -3  10  -6  212.28    6.49
  -3 -10   7  492.74   11.33
   3  10   7  488.23   11.26
   3  10   7  468.40   10.70
   3  10   8  191.67    5.80
   3  10   8  184.67    5.58
   3  10   9  154.92    4.56
   3  10   9  162.90    4.66
   3  10  10   75.90    2.52
  -3 -10  10   97.13    3.29
  -3  11   6  169.83    5.47
  -3 -11  -5   79.06    3.69
  -3  11   5   84.93    3.87
  -3 -11  -4  306.02    8.68
  -3  11   4  297.73    8.14
  -3 -11  -3  694.99   15.27
  -3  11   3  662.12   14.09
  -3 -11  -2    9.55    1.84
  -3 -11  -1  626.40   14.91
  -3 -11   0   96.82    5.11
  -3 -11   2   14.10    2.03
  -3 -11   3  656.87   14.70
  -3 -11   4  321.18    8.85
   3  11   6  134.03    4.32
   3  11   6  174.46    5.74
   3  11   7    2.37    0.88
  -3 -11   7    2.31    0.78
   3  11   7    3.06    0.76
   3  11   8  131.86    3.61
   3  11   8  178.61    4.70
  -3 -12  -4  163.02    5.35
  -3 -12  -3  274.14    7.86
  -3 -12  -2  120.41    5.15
  -3 -12  -1  648.80   14.49
  -3 -12   0  121.56    5.30
  -3 -12   2  119.97    5.07
  -3 -12   3  262.07    7.54
  -3 -12   4  162.85    5.30
  -3  12  -5   58.18    2.81
   3  12   6  117.19    4.05
   3 -13   3  227.15    6.05
  -3 -13  -3  224.28    5.97
  -3  13   3  225.43    6.19
  -3 -13  -2  108.56    4.15
  -3 -13  -1  178.81    5.71
  -3 -13   0    2.69    0.95
  -3 -13   2  119.61    4.35
   3 -13  -3  208.74    5.89
  -3 -13   3  218.77    5.85
  -3  13  -4  337.42    7.32
  -3  14   2   98.56    3.10
  -3  14   1  412.31    8.33
  -3  14   0    5.50    1.01
  -3  14  -1  419.74    8.50
  -3  14  -2  111.10    3.34
  -4   0   0   30.73    3.49
  -4   0  -1 1345.25   28.44
  -4   0   2   37.20    3.88
  -4   0  -2   35.11    3.68
  -4   0   3   53.09    4.55
  -4   0  -3   46.56    4.22
  -4   0  -4  833.28   20.52
  -4   0   4  810.50   20.55
  -4   0   5  830.08   20.61
  -4   0  -5  819.24   20.22
  -4   0   6  528.48   15.24
  -4   0   6  533.09   12.71
  -4   0   7  125.49    5.75
  -4   0   7  115.51    5.53
  -4   0   7  128.98    5.77
  -4   0   8  144.89    6.56
  -4   0   8  146.59    6.58
  -4   0   8  138.72    6.44
  -4   0   9  523.53   14.17
  -4   0   9  527.39   14.16
  -4   0  10  163.97    7.46
  -4   0  10  195.44    7.95
  -4   0  11  199.14    7.87
  -4   0  12    9.94    1.88
  -4   0  13   15.46    1.88
  -4   0  14    6.97    1.05
  -4   1  14   97.04    3.18
  -4   1  13   68.15    3.44
  -4   1  12   23.76    2.57
  -4   1  11  909.95   19.71
  -4   1  10   18.61    2.73
  -4   1  10   20.46    2.84
  -4   1   9 1346.20   26.70
  -4   1   9 1359.23   26.61
  -4   1   8   79.96    4.76
  -4   1   8   84.04    4.83
  -4   1   7  709.37   16.11
  -4   1   7  728.65   16.29
  -4   1   7  731.97   16.16
  -4   1   6   15.30    1.59
  -4   1   6   16.03    2.00
  -4   1   6   16.12    2.73
  -4   1   5 2035.69   31.79
  -4  -1  -5 2077.73   38.71
  -4   1   5 2055.31   39.85
  -4  -1  -4  122.55    6.92
  -4   1   4  121.68    3.79
  -4   1   4  118.85    7.02
  -4   1   3 3974.74   66.97
  -4  -1  -3 4039.58   66.79
  -4  -1  -2   34.91    3.89
  -4   1   2   36.47    3.91
  -4   1   2   29.78    3.72
  -4  -1  -1 1080.01   25.14
  -4   1   0 1698.90   35.22
  -4  -1   0 1827.60   35.67
  -4   1   0 1763.62   34.89
  -4   1  -1  997.56   24.31
  -4   1  -1  994.39   23.32
  -4  -1   2   32.85    3.75
  -4   1  -2   27.41    3.73
  -4  -1   3 4148.99   68.80
  -4   1  -3 4157.87   70.45
  -4   1  -3 4128.91   68.54
  -4   1  -4  120.22    6.90
  -4  -1   4  107.22    6.58
  -4  -1   5 2045.66   37.97
  -4   1  -5 2097.22   38.43
  -4  -1   6   11.13    2.20
  -4  -1   6   11.53    1.85
  -4  -1   6   11.94    1.89
  -4  -1   7  669.70   15.82
  -4  -1   9 1421.08   28.32
  -4  -1   9 1465.17   28.55
  -4  -1  10   23.07    3.03
  -4  -1  11  933.02   20.42
  -4  -1  12   27.16    2.85
  -4  -1  12   24.31    2.70
  -4  -1  13   62.77    3.53
  -4  -1  14  112.10    3.76
  -4   2  13  238.33    6.58
  -4   2  12   39.56    2.98
  -4   2  11  215.98    7.80
  -4   2  10   98.81    5.39
  -4   2   9  146.44    6.72
  -4   2   9  149.87    6.69
  -4   2   8  120.45    5.14
  -4   2   8  132.09    6.09
  -4   2   8  138.77    6.21
  -4   2   7  312.25    8.33
  -4   2   7  286.20    9.01
  -4   2   7  304.09    9.31
  -4   2   6  211.16    6.28
  -4   2   6  205.75    7.09
  -4   2   6  208.12    6.91
  -4   2   5  614.77   11.81
  -4  -2  -5  583.82   16.92
  -4   2   5  574.88   11.21
  -4   2   5  607.80   18.10
  -4   2   4  886.72   15.01
  -4   2   4  896.13   23.28
  -4   2   4  864.28   15.26
  -4   2   4  865.96   22.73
  -4  -2  -4  915.76   22.78
  -4  -2  -4  846.33   14.92
  -4   2   3 2289.73   35.31
  -4   2   3 2360.06   45.04
  -4   2   3 2368.59   45.05
  -4  -2  -3 2336.39   35.19
  -4  -2  -2    8.87    1.13
  -4  -2  -2   10.89    1.17
  -4   2   2   12.37    2.60
  -4   2   2   10.03    1.19
  -4   2   2   13.10    2.98
  -4  -2  -1 2005.10   30.91
  -4   2   1 1961.13   30.93
  -4  -2  -1 2068.80   31.09
  -4   2   1 2076.70   30.80
  -4  -2   0  432.15    8.65
  -4   2   0  423.49    8.77
  -4   2   0  480.70   15.13
  -4   2   0  442.38   10.11
  -4   2   0  458.42   15.62
  -4  -2   0  399.98    8.58
  -4   2  -1 1898.36   29.66
  -4   2  -1 2007.46   38.64
  -4   2  -1 2008.47   29.63
  -4  -2   1 1844.47   29.57
  -4   2  -1 2117.79   40.35
  -4   2  -2   11.11    1.23
  -4  -2   2   10.44    1.15
  -4   2  -2   12.60    1.27
  -4   2  -2   15.00    2.81
  -4   2  -2   10.10    2.65
  -4  -2   3 2160.40   33.50
  -4   2  -3 2208.16   33.55
  -4  -2   4  857.28   22.07
  -4   2  -4  876.49   22.27
  -4  -2   4  795.93   14.23
  -4   2  -4  807.46   14.28
  -4   2  -4  838.07   22.56
  -4  -2   5  549.08   16.32
  -4  -2   5  521.93   10.14
  -4  -2   6  204.94    7.34
  -4  -2   6  197.92    8.91
   4   2   7  277.54   13.46
  -4  -2   7  273.59    9.10
  -4  -2   8  125.16    6.27
  -4  -2   9  125.80    6.54
  -4  -2  11  230.06    8.77
  -4  -2  11  248.75    9.01
  -4  -2  12   50.23    3.71
  -4  -2  12   45.08    3.53
  -4  -2  13  293.09    8.15
  -4  -2  14   43.80    2.25
  -4   3  12   29.02    2.44
  -4   3  11  818.26   17.31
  -4   3  10   10.15    1.96
  -4   3   9  765.44   16.45
  -4   3   9  795.44   17.70
  -4   3   8   79.36    4.61
  -4   3   8   79.30    4.16
  -4   3   7  236.93    7.18
  -4   3   7  230.71    7.87
  -4   3   6  479.59   10.63
  -4   3   6  476.62   11.74
  -4   3   5  897.84   15.81
  -4  -3  -5  839.29   15.18
  -4   3   5  901.50   17.34
  -4  -3  -5  933.51   23.82
  -4   3   5  807.41   22.66
  -4   3   4  100.30    3.52
  -4  -3  -4   99.32    3.64
  -4   3   4  106.33    3.90
  -4   3   4   96.31    7.10
  -4   3   3 2554.03   39.63
  -4   3   3 2711.34   51.01
  -4   3   3 2632.75   50.55
  -4  -3  -3 2660.28   39.57
  -4   3   2  477.89   16.68
  -4   3   2  492.95   16.81
  -4  -3  -2  470.68    9.68
  -4  -3  -2  470.23    9.66
  -4   3   2  451.95    9.65
  -4   3   1  803.23   14.77
  -4  -3  -1  832.68   14.69
  -4  -3  -1  844.03   14.85
  -4  -3   0  729.68   13.18
  -4  -3   0  697.00   13.30
  -4   3   0  741.21   13.17
  -4   3   0  720.70   13.38
  -4   3   0  735.14   15.99
  -4   3  -1  828.14   19.43
  -4   3  -1  819.55   14.94
  -4   3  -1  846.30   14.74
  -4   3  -1  868.12   24.03
  -4  -3   2  456.81    9.66
  -4   3  -2  468.02    9.51
  -4   3  -2  490.56   16.62
  -4   3  -2  466.61    9.65
  -4   3  -2  495.08   17.24
  -4  -3   3 2496.08   38.67
  -4   3  -3 2576.83   38.76
  -4   3  -3 2655.21   49.68
  -4   3  -3 2571.89   38.87
  -4   3  -3 2627.30   50.59
  -4   3  -4   95.14    3.58
  -4  -3   4   91.30    3.51
  -4   3  -4   97.56    7.42
  -4   3  -5  876.19   23.90
  -4  -3   5  871.42   15.51
  -4  -3   6  462.65   12.00
  -4  -3   6  476.15   15.20
   4   3   7  230.56   13.31
  -4  -3   7  229.57    8.35
  -4  -3   7  247.97    8.85
   4   3   8   65.96    7.10
  -4  -3   8   77.03    4.98
  -4  -3   8   78.39    5.07
  -4  -3   9  756.66   18.35
  -4  -3   9  761.84   18.48
  -4  -3  10   12.01    2.40
  -4  -3  11  830.62   18.99
  -4  -3  12   35.96    3.12
  -4  -3  13  124.23    4.82
  -4  -3  13  122.67    4.71
  -4  -3  14   37.97    1.97
  -4   4  11  861.73   17.26
  -4   4  10   76.82    4.34
  -4   4   9  234.04    7.72
  -4   4   9  236.10    8.14
  -4   4   8  136.35    5.60
  -4   4   8  138.27    6.02
  -4   4   7   19.69    1.97
  -4   4   7   17.22    2.25
  -4   4   6  181.65    5.82
  -4   4   6  183.40    6.57
  -4   4   5   55.63    2.88
  -4   4   5   62.51    3.56
  -4  -4  -5   51.59    2.68
  -4   4   5   49.45    5.43
  -4  -4  -4  288.16    7.26
  -4   4   4  271.97   12.92
  -4   4   4  282.60    6.89
  -4  -4  -3 1410.77   23.51
  -4   4   3 1404.89   22.39
  -4   4   3 1376.55   33.76
  -4  -4  -2  248.43    6.65
  -4   4   2  249.92    6.79
  -4  -4  -2  244.53    6.44
  -4  -4  -1 3370.92   50.18
  -4  -4  -1 3413.81   50.72
  -4  -4   0  350.93    8.38
  -4   4   0  364.33    7.94
  -4  -4   0  359.00    8.10
  -4   4   0  354.75    8.45
  -4   4   0  352.14   11.48
  -4   4  -1 3378.68   49.71
  -4   4  -1 3320.34   50.32
  -4   4  -1 3450.74   57.89
  -4   4  -2  248.65    6.67
  -4  -4   2  241.09    6.59
  -4   4  -2  239.94    6.26
  -4   4  -2  242.37   10.91
  -4   4  -3 1279.98   21.50
  -4  -4   3 1292.78   21.85
  -4  -4   4  304.03    9.06
  -4  -4   4  272.42    7.11
  -4   4  -4  278.46    7.29
  -4   4  -4  296.37   13.85
  -4  -4   5   59.30    2.87
  -4   4  -5   63.27    6.36
  -4  -4   5   50.36    3.41
   4   4   6  184.22   12.57
  -4  -4   6  174.26    6.84
  -4  -4   6  183.60    9.76
   4   4   7   29.43    5.30
  -4  -4   7   30.42    3.11
   4   4   8  132.50   10.60
  -4  -4   8  142.44    6.91
  -4  -4   8  141.43    6.71
  -4  -4   9  260.08    9.56
  -4  -4   9  277.03    9.89
  -4  -4  10   74.76    4.90
  -4  -4  10   76.82    4.99
  -4  -4  11  888.57   18.99
  -4  -4  11  908.67   19.46
  -4  -4  12   68.91    4.01
  -4  -4  13  866.23   16.21
  -4   5  10   21.10    2.21
  -4   5   9  116.65    5.25
  -4   5   9  111.63    5.19
  -4   5   8  224.38    7.43
  -4   5   8  229.07    7.79
  -4   5   7   45.79    3.04
  -4   5   7   42.73    3.22
  -4   5   6  305.02    8.22
  -4   5   6  307.48    8.94
  -4   5   5   83.70    4.19
  -4   5   5   74.02    3.88
  -4   5   5   81.02    3.89
  -4   5   5   81.65    7.40
  -4  -5  -5   84.34    3.70
  -4   5   5   83.17    3.72
  -4   5   4   44.74    2.97
  -4  -5  -4   49.11    2.86
  -4   5   4   42.73    5.55
  -4   5   4   48.76    2.65
  -4  -5  -3  426.13    9.95
  -4   5   3  415.73    8.91
  -4  -5  -2  345.59    8.72
  -4   5   2  334.83    7.37
  -4  -5  -2  343.31    8.15
  -4  -5  -1 1749.25   28.37
  -4  -5  -1 1784.07   29.15
  -4  -5   0   59.57    3.22
  -4  -5   0   62.57    3.03
  -4   5  -1 1805.08   28.65
  -4   5  -1 1836.09   37.55
  -4   5  -2  338.21    7.92
  -4   5  -2  334.97   14.04
  -4  -5   2  337.89    8.54
  -4  -5   3  462.17   10.70
  -4   5  -3  475.38   18.31
  -4   5  -3  470.49   10.23
  -4   5  -4   48.46    2.73
  -4   5  -4   48.42    6.10
  -4  -5   4   50.20    2.91
  -4   5  -5   77.98    3.67
  -4  -5   5   95.16    3.94
  -4   5  -5   96.13    9.03
  -4   5  -5  101.04    8.50
  -4   5  -6  292.46    7.92
  -4  -5   6  287.37    7.32
   4   5   7   50.69    7.31
  -4   5  -7   52.80    3.17
  -4  -5   7   51.57    3.92
   4   5   7   50.23    2.88
   4   5   8  208.63   14.00
  -4  -5   8  217.20    8.73
  -4   5  -8  212.86    6.76
  -4  -5   8  210.66    8.29
  -4   5  -9  105.93   11.12
  -4  -5   9  126.22    6.49
  -4   5  -9  118.34    4.79
  -4  -5   9  120.03    6.15
  -4  -5  10   19.32    2.55
  -4  -5  10   21.61    2.79
  -4   5 -10   17.12    1.80
  -4  -5  11  283.31    9.21
  -4  -5  11  274.99    8.80
  -4  -5  12   24.34    2.27
  -4  -5  12   22.10    2.26
  -4  -5  13  270.33    6.69
  -4  -5  13  266.34    6.55
  -4   6  10   60.76    3.47
  -4   6   9  171.83    6.39
  -4   6   9  158.76    6.08
  -4   6   8   47.19    3.24
  -4   6   8   46.28    3.31
  -4   6   7   73.60    3.95
  -4   6   7   76.98    4.34
  -4   6   6   75.69    4.25
  -4   6   6   66.92    6.91
  -4   6   6   74.40    3.84
  -4  -6  -5   55.41    3.21
  -4   6   5   56.52    3.43
  -4   6   5   57.77    3.66
  -4   6   5   51.53    6.35
  -4  -6  -4  195.35    6.41
  -4   6   4  196.59    6.81
  -4   6   4  197.47    6.01
  -4  -6  -3  733.62   15.28
  -4   6   3  735.57   15.49
  -4   6   3  757.87   14.22
  -4   6   2  242.10    7.39
  -4  -6  -2  249.44    7.54
  -4  -6  -2  240.67    6.74
  -4   6   1 4592.11   67.21
  -4  -6  -1 4507.97   67.33
  -4  -6  -1 4402.07   65.97
  -4  -6   0  235.85    7.26
  -4  -6   0  223.85    6.49
  -4  -6   1 4788.14   70.27
  -4  -6   1 4548.00   68.43
  -4   6  -1 4588.74   80.55
  -4  -6   2  261.47    8.28
  -4  -6   2  241.61    7.41
  -4   6  -2  237.70   12.45
  -4   6  -3  738.04   14.25
  -4  -6   3  781.17   16.99
  -4   6  -3  771.96   25.33
  -4  -6   3  737.85   15.28
  -4  -6   4  193.33    6.33
  -4   6  -4  183.91   12.44
  -4   6  -4  185.56    5.68
  -4  -6   5   78.43    3.75
   4   6   5   70.98    8.67
  -4  -6   5   64.83    3.89
  -4   6  -5   79.32    8.02
  -4   6  -5   76.84    3.54
  -4   6  -5   69.57    8.05
   4   6   6   74.49    9.02
  -4   6  -6   75.65    3.58
  -4  -6   6   70.93    3.44
  -4  -6   6   67.42    4.26
  -4   6  -6   81.52    9.20
   4   6   7   80.80    9.33
  -4   6  -7   76.48    9.22
  -4  -6   7   79.55    4.78
  -4   6  -7   80.30    3.70
   4   6   7   79.81    3.81
   4   6   8   34.49    6.16
  -4   6  -8   45.66    7.25
  -4  -6   8   38.84    3.49
  -4  -6   8   43.67    3.92
   4   6   8   31.13    2.40
   4   6   9  139.91   11.34
  -4  -6   9  164.20    6.92
  -4   6  -9  139.43   12.58
  -4  -6   9  160.32    7.14
  -4  -6  10   67.26    4.19
  -4  -6  10   73.38    4.49
  -4  -6  11  462.38   11.83
  -4  -6  11  452.62   11.14
  -4  -6  12   51.77    2.84
  -4  -6  12   49.25    2.94
  -4  -6  13  873.78   14.56
  -4   7  10   27.87    2.24
  -4   7   9   72.68    3.90
  -4   7   9   77.50    3.98
  -4   7   8  295.34    8.54
  -4   7   8  301.50    9.02
  -4   7   7  420.51   10.70
  -4   7   7  426.08   11.40
  -4   7   6  116.67    5.45
  -4   7   6  104.31    4.60
  -4   7   6  112.42    4.87
  -4  -7  -5  166.92    5.99
  -4   7   5  172.54    6.71
  -4   7   5  175.58    6.04
  -4   7   5  166.46   11.64
  -4   7   4  103.13    5.04
  -4  -7  -4  112.90    4.99
  -4   7   4  111.72    4.52
  -4   7   3  506.17   12.48
  -4  -7  -3  509.68   12.28
  -4   7   3  497.33   11.01
  -4   7   2  439.23   11.30
  -4  -7  -2  455.22   11.37
  -4  -7  -2  430.60    9.98
  -4  -7  -1  621.71   14.14
  -4  -7  -1  635.61   14.31
  -4  -7  -1  620.17   12.83
  -4  -7   0   45.35    3.31
  -4  -7   0   44.54    3.31
  -4  -7   0   48.72    2.91
  -4  -7   1  654.13   14.67
  -4  -7   1  606.82   13.16
  -4  -7   2  483.90   12.38
  -4  -7   2  453.72   11.54
  -4   7  -2  432.83   18.76
  -4  -7   3  522.19   12.49
  -4   7  -3  531.59   21.40
   4   7   4  100.15   10.59
  -4  -7   4   88.14    4.37
  -4   7  -4   94.57    9.40
   4   7   5  136.86   12.41
  -4  -7   5  149.52    5.57
  -4   7  -5  140.14   11.73
  -4   7  -5  151.40   11.46
   4   7   6  111.94   11.23
  -4  -7   6  111.76    5.23
  -4  -7   6  106.18    4.40
  -4   7  -6   96.92   10.18
   4   7   7  422.51   21.69
  -4  -7   7  425.00   11.41
  -4   7  -7  432.60   21.77
   4   7   7  402.02   10.11
   4   7   8  321.44   18.42
  -4  -7   8  318.14    9.66
   4   7   8  300.14    8.14
  -4   7  -8  312.40   18.34
  -4  -7   8  320.90   10.42
  -4  -7   9   76.08    4.29
  -4  -7   9   75.69    4.65
  -4  -7  10   34.32    2.86
  -4  -7  11  247.01    7.48
  -4  -7  12   16.40    1.57
  -4   8  10   30.74    2.12
  -4   8   9   87.29    4.01
  -4   8   9   83.65    3.98
  -4   8   8   43.94    2.91
  -4   8   8   44.49    3.20
  -4   8   7  133.91    5.30
  -4   8   7  125.41    5.64
  -4   8   6   30.59    2.89
  -4   8   6   29.47    2.51
  -4   8   5   84.00    4.69
  -4  -8  -5   86.68    4.31
  -4   8   5   83.12    4.13
  -4  -8  -4   13.72    1.87
  -4   8   4   13.02    1.68
  -4   8   4    9.21    1.81
  -4   8   3  271.53    8.79
  -4  -8  -3  277.47    8.79
  -4   8   3  265.75    7.58
  -4   8   2  257.80    8.52
  -4  -8  -2  262.38    8.58
  -4  -8  -1 2439.61   40.85
  -4  -8   0  345.36   10.14
  -4  -8   0  330.56    8.68
  -4  -8   1 2309.12   38.91
  -4  -8   1 2329.90   37.36
   4   8   2  278.10   17.52
  -4  -8   2  276.86    8.14
  -4  -8   2  284.54    8.84
   4   8   3  235.73   16.42
  -4   8  -3  256.06   15.19
  -4  -8   3  238.89    8.03
  -4  -8   4   15.14    1.97
  -4   8  -4   15.38    4.21
   4   8   5   82.41   10.03
  -4   8  -5   80.97    8.99
  -4   8  -5   87.89    9.51
  -4  -8   5   99.78    4.56
   4   8   6   22.61    5.51
  -4  -8   6   26.78    2.18
  -4   8  -6   27.59    5.66
   4   8   7  115.29   11.32
  -4   8  -7  125.30   11.36
   4   8   7  119.72    4.89
  -4  -8   8   55.42    3.95
   4   8   8   45.14    2.77
  -4  -8   9   76.29    4.20
  -4  -8  10   42.78    2.74
  -4  -8  11  320.68    7.86
  -4  -8  12   34.93    1.56
  -4   9   8   11.38    1.54
  -4   9   8   11.94    1.69
  -4   9   7  674.84   13.89
  -4   9   7  658.43   14.75
  -4   9   6  128.12    5.74
  -4   9   6  127.30    5.03
  -4   9   5  772.95   17.07
  -4   9   5  769.68   16.37
  -4  -9  -5  816.95   16.25
  -4   9   5  753.02   15.50
  -4   9   4    6.81    1.36
  -4  -9  -4    4.88    1.46
  -4   9   4    7.78    1.67
  -4   9   3  246.44    8.54
  -4  -9  -3  255.92    8.52
  -4   9   3  239.88    7.18
   4   9  -2  517.82   21.42
  -4  -9  -2  599.50   14.44
   4   9  -1  465.82   21.29
  -4  -9  -1  513.38   13.33
   4   9   0  126.43   11.43
  -4  -9   0  132.34    6.13
   4   9   1  510.61   23.54
  -4  -9   1  475.33   11.15
   4   9   2  499.32   23.95
  -4  -9   2  531.45   13.19
  -4  -9   2  477.72   11.53
  -4  -9   3  232.69    7.47
   4   9   3  248.27   17.01
  -4  -9   3  248.99    8.32
   4   9   4    7.94    3.65
  -4  -9   4    9.20    1.75
  -4  -9   5  784.89   16.11
  -4   9  -5  788.89   29.15
   4   9   6  127.99   12.06
  -4   9  -6  151.83    5.63
   4   9   7  615.73   13.39
  -4  -9   7  717.59   15.76
  -4  -9   8   13.31    1.92
   4   9   8   12.91    1.47
   4   9   9  187.20    5.36
  -4  -9   9  223.32    6.38
   4   9  10   29.15    1.64
  -4  -9  11   72.11    2.58
  -4  10   7  156.72    5.68
  -4  10   6   31.03    2.70
  -4 -10  -5  224.86    6.94
  -4 -10  -4  287.28    8.62
  -4 -10  -3  433.20   11.59
  -4 -10  -2  110.07    5.48
  -4 -10  -1  787.82   17.64
  -4 -10   0   12.07    2.00
   4  10   0    8.26    3.18
   4  10   1  747.97   28.30
   4  10   2   98.08   10.36
  -4 -10   2   98.05    5.08
   4  10   3  451.05   22.38
  -4 -10   3  458.58   11.85
  -4 -10   3  453.53   10.68
  -4 -10   4  312.95    8.96
  -4 -10   4  317.80    8.55
  -4 -10   5  246.05    7.34
  -4  10  -5  250.45    7.78
  -4 -10   5  238.34    7.15
  -4 -10   6   21.09    2.06
   4  10   6   19.84    2.05
  -4 -10   7  182.98    5.70
  -4 -10   7  163.93    5.84
  -4 -10   8   24.50    1.92
  -4 -10   8   23.29    1.93
  -4 -10   9   50.16    2.40
  -4 -10  10   22.99    1.44
  -4 -11  -5  637.22   12.61
  -4 -11  -4  156.70    5.64
  -4  11   4  153.49    5.81
  -4 -11  -3  469.60   11.59
  -4 -11  -2  217.70    7.51
  -4 -11  -1  184.97    7.00
  -4 -11   0   99.31    5.04
  -4 -11   2  183.31    6.76
  -4 -11   3  497.21   11.93
  -4 -11   4  147.67    5.43
  -4  11  -4  175.15    6.29
  -4  11  -5  693.00   14.00
  -4 -11   6   38.76    2.23
  -4 -11   6   42.59    2.61
   4  11   6   36.67    2.36
  -4 -11   7  528.67    9.99
  -4 -11   7  565.92   10.20
  -4 -11   9  255.31    5.37
  -4 -12  -4   20.76    1.74
  -4 -12  -3  168.63    5.58
  -4  12   3  159.31    5.71
  -4 -12  -2   65.55    3.54
  -4 -12  -1  115.64    4.92
  -4 -12   0    2.12    1.06
  -4 -12   2   60.51    3.36
  -4 -12   3  172.19    5.63
  -4  12  -3  188.05    6.25
  -4  12  -4   20.10    1.91
  -4  12  -5  195.31    4.94
   4  12   5  179.22    5.13
  -4  13   2  167.47    5.25
  -4 -13  -2  182.60    5.17
  -4 -13  -1   76.02    3.30
  -4 -13   0   29.00    2.10
  -4  13   0   33.82    2.39
  -4  13  -1   89.77    3.84
  -4 -13   2  178.87    5.17
  -4  13  -2  191.80    5.60
  -4  13  -3  389.60    8.30
  -4  13  -4   19.97    1.30
  -4  14   1   51.52    1.96
  -4  14   0   14.99    1.13
  -4  14  -1   50.42    1.96
  -5   0   0    4.18    1.85
  -5   0   0    3.45    0.93
  -5   0   0    2.30    0.79
  -5   0   0    3.03    0.86
  -5   0  -1  564.15   10.89
  -5   0  -1  543.86   11.01
  -5   0  -1  591.01   18.54
  -5   0   1  564.58   10.96
  -5   0   1  557.24   10.67
  -5   0  -2    4.87    0.95
  -5   0  -2    3.16    0.96
  -5   0   2    3.01    1.95
  -5   0   2    2.70    0.83
  -5   0  -2    4.71    1.94
  -5   0   2    2.76    0.85
  -5   0   3 1761.11   37.54
  -5   0  -3 1781.85   37.40
  -5   0   3 1688.93   27.26
  -5   0  -3 1753.66   27.34
  -5   0   3 1675.62   27.10
  -5   0  -4   68.29    5.90
  -5   0   4   67.00    5.93
  -5   0   4   64.55    3.00
  -5   0   5  390.16   10.36
  -5   0   5  397.98   14.97
  -5   0   5  403.19    8.82
  -5   0  -5  389.17   14.59
  -5   0  -5  402.30    8.70
  -5   0   6   24.50    2.57
  -5   0   6   27.66    3.89
  -5   0   6   24.86    2.62
  -5   0   6   24.65    2.59
  -5   0   7   75.64    4.49
  -5   0   7   70.02    4.40
  -5   0   8   67.03    4.43
  -5   0   8   65.45    4.47
  -5   0   9  169.90    7.33
  -5   0   9  171.35    7.47
  -5   0  10  124.51    6.24
  -5   0  10  129.27    6.31
  -5   0  11  161.75    6.78
  -5   0  11  161.65    6.82
  -5   0  12  114.46    5.12
  -5   0  13   11.42    1.54
  -5   0  14   35.14    1.69
  -5   1  13  825.83   15.31
  -5   1  12  223.73    7.24
  -5   1  11 1059.93   21.47
  -5   1  10  217.98    8.33
  -5   1  10  225.57    8.43
  -5   1   9  798.33   18.57
  -5   1   9  809.88   18.46
  -5   1   8   51.92    4.03
  -5   1   8   53.10    3.91
  -5   1   7  135.67    6.19
  -5   1   7  130.23    5.95
  -5   1   7  127.28    5.77
  -5   1   6   66.73    3.88
  -5   1   6   57.43    5.70
  -5   1   6   69.20    4.06
  -5   1   6   62.54    2.92
  -5  -1  -5  441.85   15.73
  -5   1   5  461.03   16.58
  -5   1   5  432.14    9.41
  -5   1   5  420.56    9.05
  -5  -1  -4  167.28    5.08
  -5   1   4  174.05    5.31
  -5   1   4  168.67    9.68
  -5   1   4  172.22    4.89
  -5  -1  -4  176.27    9.68
  -5  -1  -3 2990.12   55.01
  -5   1   3 3018.19   55.66
  -5   1   3 2930.76   43.93
  -5   1   3 2822.07   43.08
  -5  -1  -3 2953.71   43.76
  -5   1   2 1409.76   23.21
  -5   1   2 1446.14   33.14
  -5  -1  -2 1412.07   23.24
  -5   1   2 1389.58   22.58
  -5  -1  -1 3032.25   44.43
  -5  -1  -1 2951.98   44.95
  -5   1   1 3045.88   44.73
  -5  -1  -1 3064.97   56.45
  -5   1   1 2958.11   44.39
  -5   1   0  163.40    4.87
  -5  -1   0  173.94    4.75
  -5   1   0  182.54    9.87
  -5  -1   0  176.77    9.74
  -5  -1   0  168.90    5.05
  -5  -1   0  169.23    5.06
  -5  -1   1 2963.08   44.87
  -5   1  -1 3105.29   56.55
  -5  -1   1 3023.39   44.18
  -5   1  -2 1521.69   33.69
  -5  -1   2 1425.71   23.50
  -5  -1   2 1427.28   23.62
  -5  -1   2 1499.43   33.52
  -5   1  -2 1432.68   23.58
  -5   1  -3 3127.65   56.28
  -5  -1   3 3056.37   56.02
  -5   1  -3 2950.91   44.49
  -5  -1   3 2918.47   44.60
  -5  -1   4  162.48    9.32
  -5   1  -4  147.02    8.84
  -5  -1   4  152.63    4.87
  -5   1  -4  149.57    4.78
  -5  -1   5  490.78   16.77
  -5   1  -5  493.36   16.95
  -5  -1   5  461.83   11.54
  -5   1  -5  470.10    9.82
  -5  -1   5  455.93    9.78
  -5  -1   6   82.31    4.58
  -5  -1   6   71.02    6.00
  -5  -1   6   73.55    4.43
  -5  -1   7  103.38    5.47
  -5  -1   7  108.50    5.70
  -5  -1   8   42.78    3.70
  -5  -1   8   47.63    3.92
  -5  -1   9  861.67   19.77
  -5  -1   9  870.21   19.97
  -5  -1  10  235.30    8.78
  -5  -1  11 1129.69   22.65
  -5  -1  11 1094.23   22.58
  -5  -1  12  224.73    7.44
  -5  -1  13  827.62   15.16
  -5   1 -13  761.30   14.40
  -5  -1  14   39.59    1.82
  -5   2  13   59.57    2.77
  -5   2  12  144.92    5.49
  -5   2  11  146.17    6.12
  -5   2  10   39.89    3.45
  -5   2   9 1518.60   28.85
  -5   2   8  165.37    6.86
  -5   2   8  160.58    6.97
  -5   2   7  531.64   13.07
  -5   2   7  510.42   13.32
  -5   2   6   78.65    4.44
  -5   2   6   82.47    4.27
  -5   2   5 1462.02   24.00
  -5   2   5 1499.27   26.33
  -5  -2  -5 1423.64   33.36
  -5   2   5 1476.48   34.84
  -5  -2  -5 1453.67   23.96
  -5   2   5 1443.79   24.20
  -5   2   4  199.95    5.30
  -5  -2  -4  214.09   11.00
  -5   2   4  212.18   11.47
  -5  -2  -4  192.74    5.67
  -5   2   4  207.37    5.97
  -5  -2  -3  284.37   13.04
  -5  -2  -3  263.92    6.87
  -5   2   3  292.67   13.40
  -5   2   3  273.43    7.08
  -5   2   3  254.58    6.05
  -5   2   3  286.86   13.53
  -5   2   2   79.94    6.79
  -5  -2  -2   82.15    3.50
  -5   2   2   95.51    7.60
  -5   2   2   83.93    3.56
  -5  -2  -2   83.09    6.99
  -5  -2  -1  145.42    4.29
  -5  -2  -1  149.19    4.87
  -5  -2  -1  152.67    4.97
  -5   2   0   30.73    2.04
  -5   2   0   28.60    2.09
  -5  -2   0   27.57    2.00
  -5  -2   0   32.39    4.58
  -5  -2   0   26.69    1.67
  -5   2   0   24.47    3.86
  -5  -2   0   31.11    2.11
  -5   2   0   23.46    4.27
  -5   2  -1  145.55    9.16
  -5   2  -1  153.46    4.82
  -5   2  -1  141.12    9.35
  -5   2  -1  145.46    4.86
  -5   2  -2  102.26    3.91
  -5  -2   2  100.59    3.93
  -5  -2   2   96.66    7.47
  -5   2  -2   99.58    7.55
  -5   2  -2   96.08    3.78
  -5   2  -2   99.66    7.92
  -5  -2   2   97.24    3.89
  -5   2  -3  299.71    7.77
  -5   2  -3  326.86   14.00
  -5  -2   3  304.43    7.60
  -5  -2   3  306.37   13.66
  -5   2  -3  307.92    7.60
  -5   2  -3  313.11   14.47
  -5  -2   4  197.95    7.09
  -5  -2   4  195.74    5.75
  -5  -2   4  202.45   10.71
  -5   2  -4  195.27   10.74
  -5   2  -4  201.80    5.80
  -5   2  -5 1499.42   34.83
  -5  -2   5 1537.55   34.50
  -5  -2   5 1466.19   24.49
  -5  -2   5 1491.65   26.79
  -5   2  -5 1519.74   24.59
  -5  -2   6   73.15    4.36
  -5  -2   6   63.02    5.77
   5   2   7  495.15   19.61
  -5  -2   7  526.10   13.71
  -5  -2   7  526.12   14.06
  -5  -2   8  144.73    6.82
  -5  -2   8  142.38    6.97
  -5  -2   9 1452.51   28.73
  -5  -2   9 1459.20   28.57
  -5  -2  10   39.29    3.58
  -5  -2  11  128.44    6.02
  -5   2 -12  149.71    5.27
  -5  -2  13   63.45    3.08
  -5   2 -13   52.25    2.50
  -5  -2  14   31.62    1.57
  -5   3  12  228.09    6.64
  -5   3  11  607.11   13.89
  -5   3  10  178.38    7.04
  -5   3   9  323.66   10.16
  -5   3   8   31.64    3.09
  -5   3   7  376.54    9.54
  -5   3   7  369.56   10.78
  -5   3   6  192.92    6.08
  -5   3   6  192.22    7.15
  -5   3   5  276.69    7.25
  -5   3   5  277.38    8.55
  -5  -3  -5  278.73    7.22
  -5   3   5  296.68    7.91
  -5   3   4   98.07    3.61
  -5   3   4   86.26    7.55
  -5   3   4   96.73    4.55
  -5   3   4   95.69    4.04
  -5  -3  -4   97.19    7.82
  -5  -3  -4   93.38    3.85
  -5   3   3 1136.36   21.07
  -5   3   3 1196.56   31.63
  -5   3   3 1165.37   20.49
  -5   3   3 1126.81   30.72
  -5  -3  -3 1160.20   20.30
  -5   3   2  486.62   18.86
  -5  -3  -2  508.25   10.88
  -5   3   2  538.87   19.77
  -5   3   2  501.95   10.97
  -5  -3  -2  494.95   10.94
  -5  -3  -1 2041.70   31.69
  -5  -3  -1 2054.12   31.54
  -5   3   0   20.96    1.92
  -5  -3   0   14.58    1.59
  -5   3   0   27.39    4.55
  -5   3   0   27.80    2.39
  -5   3   0   23.78    5.04
  -5   3   0    8.47    1.46
  -5  -3   0   16.68    1.67
  -5   3  -1 2072.93   32.13
  -5   3  -1 1998.37   32.32
  -5   3  -1 1928.24   36.44
  -5  -3   1 2051.72   32.37
  -5   3  -1 2150.99   45.23
  -5   3  -1 1980.15   45.32
  -5   3  -2  492.69   10.72
  -5  -3   2  494.89   10.82
  -5   3  -2  509.36   19.08
  -5   3  -2  519.45   11.00
  -5   3  -2  476.94   18.93
  -5  -3   3 1214.32   31.32
  -5   3  -3 1146.36   20.30
  -5   3  -3 1177.53   30.89
  -5   3  -3 1170.99   20.13
  -5   3  -3 1067.13   30.54
  -5  -3   3 1100.49   19.93
  -5  -3   4  107.39    8.23
  -5  -3   4  105.22    4.11
  -5   3  -4   97.42    4.26
  -5   3  -4  100.00    4.06
  -5   3  -4  105.61    8.55
  -5  -3   5  307.91    7.62
  -5  -3   5  308.95   13.73
  -5  -3   6  195.65    7.32
  -5  -3   6  192.84   10.34
  -5  -3   6  188.42    5.58
   5   3   7  341.75   17.03
  -5  -3   7  372.03   11.12
  -5  -3   8   44.83    3.83
  -5  -3   9  301.81   10.19
  -5  -3  10  187.16    7.76
  -5  -3  10  174.01    7.38
  -5  -3  10  177.20    7.70
  -5   3 -11  579.62   12.89
  -5  -3  11  599.67   14.30
  -5   3 -12  206.99    5.93
  -5   4  10   11.27    1.93
  -5   4   9  840.94   18.31
  -5   4   8   33.97    2.67
  -5   4   8   34.88    3.25
  -5   4   7 1706.05   28.95
  -5   4   7 1680.92   30.77
  -5   4   6   55.55    3.15
  -5   4   6   54.39    3.74
  -5   4   5 2070.14   32.63
  -5   4   5 2068.33   34.93
  -5  -4  -5 2105.24   45.85
  -5   4   5 2049.04   33.61
  -5  -4  -5 2024.65   32.80
  -5   4   5 1936.52   45.02
  -5  -4  -5 2072.80   34.44
  -5   4   4   67.08    2.99
  -5   4   4   65.32    6.94
  -5   4   4   75.97    4.07
  -5  -4  -4   70.29    3.50
  -5   4   4   73.50    3.83
  -5  -4  -4   75.21    4.01
  -5  -4  -3 1825.17   30.06
  -5   4   3 1829.09   30.28
  -5   4   3 1789.00   30.57
  -5  -4  -3 1857.72   30.87
  -5   4   3 1775.07   43.09
  -5  -4  -2  146.91    4.38
  -5  -4  -2  166.85    5.67
  -5   4   2  176.04    5.90
  -5   4   2  170.53    6.04
  -5  -4  -2  176.12    5.77
  -5   4   2  168.93   11.26
  -5  -4  -1  345.53    8.89
  -5  -4  -1  345.09    8.61
  -5  -4   0 1028.95   18.90
  -5   4   0 1008.21   18.86
  -5  -4   0 1012.79   18.60
  -5   4   0  992.36   29.93
  -5   4  -1  312.95    7.98
  -5   4  -1  320.24    8.37
  -5   4  -1  297.50   11.11
  -5  -4   1  317.56    8.20
  -5   4  -1  294.16   15.27
  -5  -4   2  178.16    6.70
  -5   4  -2  174.40    5.64
  -5   4  -2  181.31    5.93
  -5   4  -2  182.34    9.53
  -5   4  -2  167.48    6.22
  -5  -4   2  177.46    5.88
  -5   4  -2  171.69   11.53
  -5  -4   3 1846.92   30.89
  -5   4  -3 1889.54   30.94
  -5   4  -3 1917.35   30.75
  -5   4  -3 1823.64   40.88
  -5   4  -3 1812.89   31.69
  -5   4  -3 1776.08   44.22
  -5  -4   4   81.76    4.75
  -5   4  -4   67.77    3.55
  -5  -4   4   65.20    3.37
  -5   4  -4   68.50    3.82
  -5   4  -4   67.86    7.35
  -5   4  -5 2194.43   34.89
  -5  -4   5 2193.71   46.85
  -5  -4   5 2081.68   33.67
  -5  -4   5 2070.68   35.41
  -5   4  -5 1998.59   47.04
  -5   4  -6   41.35    2.95
  -5  -4   6   40.49    3.34
  -5  -4   6   34.79    4.69
  -5  -4   6   36.37    2.38
  -5   4  -7 1666.32   28.77
  -5  -4   7 1608.25   30.19
   5   4   8   29.32    5.35
  -5   4  -8   39.31    3.04
  -5  -4   8   34.54    3.33
  -5  -4   8   33.13    3.63
  -5   4  -9  813.45   16.96
  -5  -4   9  864.64   19.66
  -5  -4   9  817.26   18.74
  -5  -4  10    6.75    2.08
  -5  -4  10    7.61    1.91
  -5   4 -10    7.14    1.47
  -5  -4  11  104.71    4.96
  -5   4 -11   92.14    3.91
  -5  -4  12   58.31    3.24
  -5  -4  13   14.80    1.36
  -5   5   8   67.18    3.78
  -5   5   7  627.08   13.48
  -5   5   7  555.64   12.86
  -5   5   6  242.77    7.17
  -5   5   6  250.35    7.54
  -5   5   5  181.49    5.73
  -5  -5  -5  181.28    6.49
  -5   5   5  192.69    6.44
  -5  -5  -5  186.13    6.11
  -5  -5  -5  200.43   12.24
  -5   5   5  184.97    6.46
  -5   5   5  177.88   11.54
  -5   5   4  220.32    6.09
  -5  -5  -4  227.70    7.35
  -5   5   4  220.34    6.95
  -5   5   4  228.06    7.40
  -5  -5  -4  224.26    6.93
  -5   5   4  215.63   13.24
  -5   5   3  187.76    6.26
  -5  -5  -3  204.17    6.63
  -5  -5  -3  198.61    6.79
  -5   5   3  197.43    6.92
  -5   5   3  188.06   12.47
  -5  -5  -2  396.30   10.26
  -5   5   2  355.79    9.97
  -5  -5  -2  381.44    9.86
  -5  -5  -2  383.44    9.56
  -5   5   2  392.47   18.41
  -5  -5  -1   81.32    4.11
  -5  -5  -1   92.02    4.56
  -5  -5  -1   81.52    3.89
  -5  -5   0   24.08    2.27
  -5  -5   0   26.61    2.57
  -5  -5   0   26.68    2.27
  -5   5   0   25.84    5.12
  -5  -5   1   95.50    4.89
  -5  -5   1   80.21    3.90
  -5   5  -1   77.94    6.17
  -5   5  -1   87.37    8.69
  -5  -5   2  403.94   11.18
  -5   5  -2  402.25    9.62
  -5   5  -2  391.99   15.37
  -5  -5   2  415.15   10.24
  -5   5  -2  390.21   10.59
  -5   5  -2  363.70   18.15
  -5  -5   2  393.01   10.03
  -5  -5   3  200.14    7.65
  -5   5  -3  193.44    7.04
  -5  -5   3  201.58    6.61
  -5   5  -3  198.87   11.53
  -5   5  -3  205.27    6.38
  -5   5  -3  187.44   12.73
  -5  -5   4  253.72    8.93
  -5  -5   4  239.79    7.26
  -5   5  -4  220.70   13.11
  -5   5  -4  234.15    7.77
  -5   5  -4  227.97    7.01
  -5   5  -4  242.52   14.51
  -5  -5   5  209.37   12.37
  -5  -5   5  174.92    6.56
  -5  -5   5  188.94    6.19
  -5   5  -5  189.75   12.85
  -5   5  -5  199.35    6.90
  -5   5  -5  193.64    6.40
  -5   5  -5  188.52   12.40
   5   5   6  267.40   16.76
  -5  -5   6  245.07    6.93
  -5   5  -6  264.59    7.79
  -5  -5   6  226.44   12.34
  -5  -5   6  248.11    8.36
  -5   5  -6  248.47   15.66
   5   5   7  534.01   23.93
  -5   5  -7  570.07   12.86
  -5  -5   7  544.54   13.95
  -5   5  -7  558.56   24.74
   5   5   8   65.09    8.01
  -5   5  -8   71.93    3.84
  -5  -5   8   77.51    4.73
  -5   5  -8   67.38    8.83
  -5  -5   8   69.42    4.89
  -5  -5   9  171.10    6.95
  -5   5  -9  160.27    5.72
  -5  -5   9  161.85    7.31
  -5  -5  10   64.62    4.01
  -5   5 -10   60.86    3.15
  -5  -5  11  144.01    5.50
  -5  -5  12   12.30    1.46
  -5  -5  12   11.11    1.59
  -5   6   8  135.60    5.37
  -5   6   7 2056.33   33.84
  -5   6   7 2030.59   34.19
  -5   6   6  155.75    5.55
  -5   6   6  159.35    6.12
  -5   6   6  154.53    5.72
  -5   6   5 2212.07   35.44
  -5   6   5 2172.05   36.88
  -5  -6  -5 2320.84   36.49
  -5   6   5 2249.04   37.02
  -5   6   5 2110.30   50.43
  -5   6   4   57.33    2.99
  -5   6   4   62.44    3.72
  -5  -6  -4   67.33    3.78
  -5   6   4   59.96    3.83
  -5   6   4   55.35    7.15
  -5   6   3  612.61   13.52
  -5   6   3  579.17   13.90
  -5  -6  -3  595.44   13.54
  -5  -6  -3  558.68   13.36
  -5   6   3  565.47   23.58
  -5  -6  -2  130.69    5.64
  -5  -6  -2  131.58    5.52
  -5  -6  -2  131.57    5.20
  -5   6   2  131.11   11.12
  -5  -6  -1  404.85   10.70
  -5  -6  -1  413.49   10.21
  -5  -6   0  430.17   11.59
  -5  -6   0  409.19   10.85
  -5  -6   0  400.17   10.23
  -5  -6   1  419.41   11.44
  -5  -6   1  378.97    9.97
  -5  -6   2  161.97    6.81
  -5  -6   2  165.47    6.24
  -5   6  -2  161.78   10.17
  -5  -6   2  158.07    6.01
  -5   6  -2  147.60   12.14
  -5  -6   3  647.54   15.58
  -5   6  -3  588.13   21.71
  -5   6  -3  612.58   12.95
  -5  -6   3  603.93   13.70
  -5   6  -3  588.42   14.40
  -5   6  -3  542.09   23.75
  -5  -6   4   58.19    3.53
  -5   6  -4   61.86    3.40
  -5   6  -4   53.79    6.83
  -5   6  -4   62.19    4.01
  -5   6  -4   58.20    7.56
   5   6   5 2284.18   58.90
  -5   6  -5 2431.15   38.32
  -5  -6   5 2349.71   38.42
  -5   6  -5 2369.08   55.74
  -5   6  -5 2447.30   39.85
  -5   6  -5 2348.97   54.94
   5   6   6  159.05   13.38
  -5   6  -6  170.67    5.86
  -5  -6   6  158.86    5.50
  -5   6  -6  170.23   13.10
  -5  -6   6  164.54    6.38
   5   6   7 1988.02   52.75
  -5   6  -7 2080.36   33.81
  -5   6  -7 2089.83   53.64
  -5  -6   7 2073.71   35.56
   5   6   8  127.41   11.36
  -5   6  -8  138.48    5.09
  -5  -6   8  148.25    6.23
  -5   6  -8  137.73   12.38
  -5  -6   8  156.41    7.20
  -5  -6   9  756.23   16.37
  -5  -6   9  768.27   17.71
  -5  -6  10  169.31    6.04
  -5  -6  10  169.52    6.66
  -5  -6  11  212.58    6.91
  -5  -6  12  209.10    5.74
  -5   7   8  278.62    7.83
  -5   7   7  403.74    9.90
  -5   7   7  376.31   10.20
  -5   7   6  101.72    4.38
  -5   7   6  107.01    5.03
  -5   7   5  306.06    8.13
  -5   7   5  327.43    9.52
  -5  -7  -5  321.02    8.92
  -5   7   5  304.94    9.11
  -5   7   4   27.76    2.66
  -5  -7  -4   30.13    2.71
  -5   7   4   26.42    2.78
  -5   7   4   25.18    5.25
  -5   7   4   22.98    1.98
  -5   7   3  147.61    6.11
  -5  -7  -3  153.60    6.21
  -5   7   3  138.85   11.86
  -5  -7  -2   44.18    3.35
  -5   7   2   44.62    6.98
  -5  -7  -1  224.32    8.12
  -5  -7  -1  243.22    8.14
  -5  -7  -1  239.08    7.41
  -5  -7   0    4.01    1.47
  -5  -7   0    4.51    1.74
  -5  -7   0    2.92    1.20
  -5  -7   1  252.19    8.68
  -5  -7   1  244.13    7.71
  -5  -7   2   58.66    4.24
  -5  -7   2   64.75    3.99
  -5  -7   2   58.82    3.66
  -5  -7   3  157.18    6.25
  -5  -7   3  159.88    6.33
  -5   7  -3  157.30   11.33
  -5   7  -3  147.44   12.52
  -5   7  -4   32.64    3.10
   5   7   4   21.75    5.67
  -5   7  -4   20.42    4.55
  -5  -7   4   29.47    2.66
  -5   7  -4   23.86    5.39
   5   7   5  307.54   19.15
  -5  -7   5  295.32    8.54
  -5   7  -5  308.12   17.03
  -5   7  -5  318.14    9.48
  -5   7  -5  286.05   16.69
   5   7   6  116.10   11.92
  -5  -7   6  140.84    5.14
  -5   7  -6  143.08   12.05
   5   7   7  375.08   20.38
  -5   7  -7  404.54   20.52
  -5  -7   8  288.46    9.78
  -5  -7   9   57.57    3.91
  -5  -7  10   10.64    1.78
  -5  -7  11  132.91    4.77
  -5  -7  11  128.31    4.21
  -5  -7  12   19.35    1.38
  -5   8   7 1149.50   21.46
  -5   8   6   24.37    2.44
  -5   8   5  820.20   17.62
  -5  -8  -5  857.98   17.07
  -5   8   5  838.32   17.47
  -5  -8  -4  246.66    8.01
  -5   8   4  244.53    8.38
  -5  -8  -3  680.47   15.50
  -5   8   3  613.29   26.35
  -5  -8  -2  158.98    6.51
  -5  -8  -2  172.94    6.89
  -5  -8  -1  138.47    6.15
  -5  -8  -1  136.12    5.34
  -5  -8   0  703.25   16.35
  -5  -8   0  737.70   16.63
  -5  -8   0  703.88   15.08
  -5  -8   1  121.69    5.91
  -5  -8   1  120.99    5.29
  -5  -8   2  159.92    6.61
  -5  -8   2  153.22    6.04
   5   8   3  625.23   28.16
  -5  -8   3  666.53   15.27
  -5  -8   3  673.68   15.10
  -5   8  -3  646.27   27.60
  -5  -8   4  230.23    7.74
  -5  -8   4  234.69    7.93
  -5   8  -4  215.98   14.05
  -5   8  -4  244.56    8.51
  -5   8  -4  215.81   15.18
  -5  -8   5  833.44   16.90
   5   8   5  824.72   32.46
  -5   8  -5  892.83   18.25
  -5   8  -5  762.73   28.46
  -5   8  -5  766.82   28.72
   5   8   6   26.33    5.77
  -5   8  -6   27.27    2.50
  -5   8  -6   18.34    4.55
  -5  -8   8   81.30    4.62
  -5  -8   9  348.97    9.36
  -5  -8  10    9.60    1.27
  -5  -8  10    6.91    1.42
  -5  -8  11  106.59    3.58
  -5  -9  -5  124.30    5.03
  -5   9   5  117.17    5.15
  -5  -9  -4   61.03    3.74
  -5   9   4   59.37    3.90
  -5  -9  -3  500.55   12.61
  -5   9   3  478.35   12.85
  -5  -9  -2   62.91    4.11
  -5   9   2   50.06    7.88
   5   9  -1  838.87   30.73
  -5  -9  -1 1001.77   20.56
  -5  -9   0   18.24    2.43
   5   9   0   14.75    4.37
  -5  -9   0   15.95    1.92
   5   9   1  920.59   33.57
  -5  -9   1  928.38   18.19
   5   9   2   80.62    9.80
  -5  -9   2   80.81    4.63
  -5  -9   2   83.05    4.26
  -5   9  -2   63.42    9.12
   5   9   3  531.58   25.39
  -5  -9   3  541.58   13.26
  -5   9  -3  558.55   14.25
  -5  -9   3  531.34   12.67
  -5   9  -3  497.86   24.04
   5   9   4   36.45    6.99
  -5  -9   4   53.81    3.47
  -5  -9   4   49.78    3.38
  -5   9  -4   50.78    3.74
  -5   9  -4   43.15    7.20
  -5  -9   5  126.60    5.07
  -5   9  -5  137.99    5.72
  -5  -9   5  140.89    5.69
  -5  -9   6   34.18    2.78
  -5   9  -6   31.32    2.39
  -5  -9   7  403.00   10.08
  -5  -9   7  395.86   10.82
  -5  -9   8   79.68    4.07
  -5  -9   8   87.31    3.90
  -5  -9   9  199.80    5.89
  -5  -9   9  222.06    5.97
  -5  -9  10   55.11    2.62
  -5 -10  -5  227.51    6.60
  -5 -10  -4   53.56    3.33
  -5  10   4   51.03    3.44
  -5  10   3  185.06    7.13
  -5 -10  -3  178.70    6.70
  -5 -10  -2   92.07    4.84
  -5  10   2   98.37    5.33
  -5 -10  -1  124.16    5.75
  -5 -10   0   87.43    4.80
  -5 -10   2   92.95    4.83
  -5 -10   2   90.86    4.07
  -5 -10   3  184.96    6.71
  -5  10  -3  194.11    7.38
  -5 -10   3  174.24    6.03
  -5 -10   4   54.22    3.31
  -5  10  -4   60.21    3.83
  -5 -10   4   58.25    3.32
  -5  10  -5  235.32    7.19
  -5 -10   5  235.22    6.97
  -5 -10   6  168.88    5.57
  -5 -10   7  305.13    8.21
  -5 -10   7  321.99    7.80
  -5 -10   8  118.01    4.05
  -5 -10   8  128.81    4.10
  -5 -11  -4   60.44    3.13
  -5 -11  -3  539.63   12.21
  -5  11   3  552.35   12.76
  -5 -11  -2   51.99    3.33
  -5  11   2   45.25    3.39
  -5 -11  -1 1270.34   23.67
  -5 -11   0    6.50    1.45
  -5  11   0    8.51    2.00
  -5  11  -1 1325.53   25.19
  -5 -11   2   49.45    3.22
  -5  11  -2   50.67    3.60
  -5 -11   3  550.93   12.36
  -5  11  -3  577.07   13.23
  -5  11  -4   82.87    3.98
  -5 -11   4   78.74    3.55
  -5  11  -5  145.01    4.69
  -5 -11   6   29.98    2.16
  -5 -11   7  139.64    3.84
  -5 -12  -3   50.26    2.63
  -5  12   3   44.47    2.66
  -5  12   2    2.17    1.11
  -5 -12  -2    1.15    0.85
  -5 -12  -1    5.72    1.21
  -5 -12   0  129.20    4.91
  -5  12   0  137.97    5.43
  -5  12  -1    8.90    1.67
  -5 -12   2    1.29    0.81
  -5  12  -2    2.33    1.16
  -5 -12   3   46.04    2.50
  -5  12  -3   52.61    2.89
  -5  12  -4  154.39    4.58
  -5 -12   5   20.99    1.42
  -5  13   2   71.93    2.82
  -5  13   0    0.90    0.84
  -5  13  -1  529.08   10.44
  -5  13  -2   80.12    2.98
  -5  13  -3  306.59    6.15
  -6   0   0  523.26   10.90
  -6   0   0  522.39   19.35
  -6   0   0  494.90   11.25
  -6   0   0  507.19   11.19
  -6   0  -1   48.88    5.71
  -6   0  -1   50.82    2.82
  -6   0  -1   40.84    2.69
  -6   0   1   43.12    2.63
  -6   0  -2   59.42    3.13
  -6   0  -2   63.10    6.52
  -6   0   2   55.20    6.12
  -6   0  -2   64.82    3.32
  -6   0   2   63.80    3.33
  -6   0   2   60.52    3.16
  -6   0   3  490.63   11.53
  -6   0  -3  506.17   11.27
  -6   0   3  499.28   19.15
  -6   0  -3  497.54   18.99
  -6   0   3  498.05   10.97
  -6   0   4    3.28    1.33
  -6   0   4    5.61    2.25
  -6   0  -4    4.33    2.25
  -6   0   4    1.67    1.05
  -6   0   4    6.37    1.16
  -6   0  -4    3.08    0.97
  -6   0   4    2.89    0.98
  -6   0   5  234.36    7.42
  -6   0   5  226.26    7.81
  -6   0  -5  223.46   12.12
  -6   0   5  231.47    6.77
  -6   0   5  242.77    6.89
  -6   0  -5  231.50    6.71
  -6   0   5  222.78    7.70
  -6   0   5  228.68   12.43
  -6   0   6   13.09    2.34
  -6   0   6   15.54    2.50
  -6   0   6   11.74    3.22
  -6   0   6   16.47    1.73
  -6   0   6   13.21    1.96
  -6   0   6   11.15    1.58
  -6   0   7  298.02    9.38
  -6   0   7  292.68    9.74
  -6   0   7  287.05    9.54
  -6   0   7  286.15    7.83
  -6   0   8  192.74    7.51
  -6   0   8  183.30    5.88
  -6   0   8  194.22    7.79
  -6   0   9    2.26    1.47
  -6   0  10   40.94    3.35
  -6   0  10   39.69    3.43
  -6   0  11  187.85    6.90
  -6   0 -12    5.03    1.20
  -6   0  12    5.54    1.33
  -6   0  13   22.83    1.65
  -6   1  12   97.20    4.17
  -6   1  11   30.92    2.82
  -6   1  10  667.63   15.73
  -6   1   9  807.36   17.89
  -6   1   9  822.62   18.62
  -6   1   8  546.09   13.75
  -6   1   7 2907.82   47.18
  -6   1   6  107.05    4.24
  -6   1   6  111.90    5.30
  -6   1   6   97.30    8.14
  -6   1   6  112.13    5.05
  -6   1   6  103.08    4.08
  -6   1   5 1912.89   33.20
  -6   1   5 1956.18   44.27
  -6   1   5 1894.08   32.25
  -6   1   5 1939.04   31.15
  -6   1   5 1859.17   30.42
  -6  -1  -5 1920.20   30.86
  -6  -1  -5 1883.04   42.67
  -6   1   4 1177.09   21.62
  -6   1   4 1114.12   21.59
  -6   1   4 1167.46   20.56
  -6  -1  -4 1099.23   20.06
  -6   1   4 1102.81   19.66
  -6  -1  -4 1173.56   31.15
  -6   1   4 1164.96   31.70
  -6   1   3  648.68   14.17
  -6  -1  -3  689.79   13.68
  -6  -1  -3  678.43   22.64
  -6   1   3  668.42   13.72
  -6  -1  -3  664.34   13.57
  -6   1   3  675.33   22.84
  -6   1   3  618.39   12.70
  -6  -1  -2  420.56    9.58
  -6  -1  -2  440.64   17.91
  -6  -1  -2  416.44    9.92
  -6   1   2  420.12   17.58
  -6   1   2  434.36   10.09
  -6   1   2  411.68    9.42
  -6  -1  -1   83.15    3.91
  -6  -1  -1   85.12    3.55
  -6  -1  -1   86.30    7.61
  -6   1   0  529.51   11.58
  -6  -1   0  531.00   10.87
  -6   1   0  543.48   11.41
  -6  -1   0  514.72   11.54
  -6   1   0  517.47   19.77
  -6  -1   0  522.69   19.72
  -6  -1   0  524.44   11.57
  -6   1  -1   66.79    3.30
  -6   1  -1   65.37    6.78
  -6   1  -1   69.43    3.49
  -6  -1   1   73.83    3.55
  -6  -1   2  510.29   19.54
  -6   1  -2  514.26   19.47
  -6  -1   2  503.68   11.37
  -6   1  -2  530.04   11.49
  -6  -1   2  507.95   12.07
  -6  -1   2  520.60   11.42
  -6  -1   3  671.91   15.08
  -6   1  -3  647.45   22.28
  -6   1  -3  646.66   13.63
  -6  -1   3  664.93   13.79
  -6  -1   3  700.84   14.89
  -6  -1   3  694.16   23.03
  -6  -1   3  675.37   13.75
  -6  -1   4 1214.94   22.82
  -6  -1   4 1113.14   21.28
  -6   1  -4 1126.12   30.91
  -6   1  -4 1107.09   20.22
  -6  -1   4 1103.66   20.19
  -6  -1   4 1136.09   20.57
  -6  -1   4 1151.16   31.14
  -6  -1   5 1887.04   33.86
  -6  -1   5 1982.30   44.00
  -6  -1   5 1938.84   33.64
  -6  -1   5 1956.22   31.56
  -6   1  -5 1952.87   31.54
  -6  -1   5 2001.45   32.38
  -6   1  -5 1927.86   43.89
  -6  -1   6  113.83    5.63
  -6  -1   6  109.70    8.39
  -6  -1   6  116.77    4.43
  -6  -1   6  135.01    5.22
  -6  -1   6  116.93    5.83
  -6  -1   7 2943.86   48.64
  -6  -1   7 2931.08   48.98
  -6  -1   7 2992.96   46.47
  -6  -1   7 2937.20   49.19
  -6  -1   8  545.37   14.44
  -6  -1   8  553.00   14.70
  -6  -1   8  546.12   14.19
  -6  -1   8  546.10   12.36
  -6  -1   9  799.11   18.23
  -6  -1   9  801.89   18.67
  -6  -1   9  818.50   18.64
  -6  -1  10  680.61   15.90
  -6  -1  11   34.82    2.88
  -6   1 -11   34.82    2.72
  -6  -1  12   92.50    4.10
  -6   1 -12   90.87    3.83
  -6  -1  13   18.36    1.51
  -6   2  11  317.51    9.06
  -6   2  10  243.25    8.43
  -6   2   9   91.58    5.22
  -6   2   8  276.08    9.50
  -6   2   7  254.43    8.98
  -6   2   6  316.45    8.91
  -6   2   6  307.39    8.04
  -6   2   5  136.86   10.03
  -6  -2  -5  126.22    9.17
  -6  -2  -5  125.10    4.72
  -6   2   5  137.97    5.11
  -6   2   4  127.73    5.58
  -6  -2  -4  131.60    9.54
  -6   2   4  145.66   10.55
  -6  -2  -4  141.97    5.15
  -6   2   4  135.88    5.18
  -6   2   3  496.68   11.96
  -6  -2  -3  484.81   10.88
  -6   2   3  515.29   20.25
  -6  -2  -3  494.18   11.19
  -6  -2  -3  486.40   19.19
  -6   2   3  506.90   11.48
  -6  -2  -2   98.97    3.94
  -6  -2  -2  112.04    8.87
  -6  -2  -2  103.93    4.43
  -6   2   2  102.86    4.45
  -6   2   2  106.25    4.90
  -6   2   2  105.56    8.81
  -6  -2  -1  863.04   15.72
  -6  -2  -1  853.37   16.76
  -6   2   1  870.41   17.68
  -6  -2  -1  870.49   17.10
  -6  -2  -1  907.86   17.90
  -6  -2  -1  894.37   27.28
  -6  -2   0  141.32    4.63
  -6  -2   0  168.64   10.95
  -6   2   0  162.35    5.65
  -6  -2   0  168.31    5.79
  -6   2   0  172.33    6.28
  -6   2   0  176.20   11.19
  -6   2  -1  823.81   16.01
  -6   2  -1  839.12   16.33
  -6   2  -1  828.73   17.17
  -6  -2   1  833.67   17.08
  -6   2  -1  839.56   26.55
  -6  -2   2   95.99    4.89
  -6   2  -2   93.61    4.17
  -6  -2   2   87.08    7.93
  -6   2  -2   85.47    7.93
  -6  -2   2   89.38    4.17
  -6   2  -2   87.12    4.08
  -6   2  -2   94.64    4.67
  -6  -2   2   98.88    4.75
  -6  -2   2   91.54    4.15
  -6  -2   3  506.21   12.65
  -6   2  -3  478.95   11.17
  -6  -2   3  460.30   18.67
  -6   2  -3  474.96   19.17
  -6  -2   3  449.02   10.74
  -6   2  -3  466.94   10.86
  -6  -2   3  463.45   11.01
  -6  -2   4  172.88    7.10
  -6  -2   4  169.80    6.21
  -6   2  -4  164.54    6.09
  -6  -2   4  172.62   11.02
  -6   2  -4  172.58   11.22
  -6  -2   4  174.87    5.83
  -6   2  -4  166.03    5.73
  -6  -2   4  177.14    6.15
  -6  -2   5  124.84    5.55
  -6   2  -5  128.84    5.48
  -6  -2   5  112.56    8.76
  -6   2  -5  121.67    9.26
  -6  -2   5  118.03    4.66
  -6   2  -5  131.77    4.89
  -6  -2   6  353.50   10.49
  -6   2  -6  374.07   10.30
  -6  -2   6  350.69    8.54
  -6  -2   6  344.45   15.07
  -6  -2   6  351.78   11.04
  -6  -2   7  265.18    9.17
  -6  -2   7  258.05    9.43
  -6  -2   8  250.30    9.10
  -6  -2   8  257.84    9.49
  -6  -2   8  262.44    9.27
  -6  -2   9   87.82    5.13
  -6  -2   9   83.67    5.20
  -6  -2   9   92.38    5.25
  -6  -2   9   80.37    4.04
  -6  -2  10  248.17    8.52
  -6   2 -10  237.92    7.86
  -6  -2  10  245.58    8.48
  -6  -2  11  303.52    8.87
  -6  -2  11  313.39    8.97
  -6   2 -11  284.91    8.15
  -6   2 -12   24.38    1.92
  -6  -3 -12  112.23    4.06
  -6   3  10  410.55   11.08
  -6   3   9  451.02   12.20
  -6  -3  -9  407.47   10.92
  -6   3   8  209.67    8.08
  -6   3   7 1983.00   35.42
  -6   3   6  115.26    5.71
  -6   3   5 1143.67   22.44
  -6  -3  -5 1099.29   30.94
  -6  -3  -5 1108.35   20.27
  -6   3   5 1112.74   20.65
  -6  -3  -4  568.38   12.54
  -6   3   4  586.25   12.88
  -6  -3  -3   25.68    2.05
  -6  -3  -3   29.68    2.42
  -6   3   3   28.54    5.05
  -6   3   3   33.02    2.61
  -6   3   3   30.84    2.71
  -6  -3  -3   24.54    4.67
  -6  -3  -3   27.46    2.70
  -6   3   3   19.80    4.36
  -6  -3  -2  263.46    6.80
  -6   3   2  268.13   14.98
  -6  -3  -2  282.26   14.99
  -6  -3  -2  262.49    7.74
  -6   3   2  264.44    7.81
  -6   3   2  267.93    8.32
  -6   3   2  265.66   14.96
  -6  -3  -2  274.01    8.43
  -6  -3  -1   10.43    1.26
  -6  -3  -1   12.75    1.73
  -6  -3  -1   10.07    3.31
  -6   3   1   10.88    1.85
  -6  -3  -1   10.11    1.76
  -6  -3  -1   12.98    1.76
  -6  -3   0   39.14    2.79
  -6   3   0   27.91    4.91
  -6   3   0   27.99    2.41
  -6  -3   0   27.30    1.81
  -6   3   0   30.73    2.75
  -6  -3   0   29.32    2.69
  -6   3   0   30.94    5.49
  -6  -3   0   27.05    2.35
  -6  -3   0   25.62    4.83
  -6   3  -1   13.66    1.69
  -6   3  -1   13.48    3.66
  -6   3  -1   10.41    1.60
  -6   3  -1   13.81    2.04
  -6  -3   1   10.43    1.61
  -6   3  -1    9.62    3.38
  -6   3  -2  265.98   14.65
  -6   3  -2  257.17    7.52
  -6  -3   2  269.43   14.62
  -6  -3   2  243.20    7.40
  -6   3  -2  261.17    7.63
  -6   3  -2  244.02    8.08
  -6   3  -2  236.87   14.42
  -6   3  -3   40.25    2.85
  -6  -3   3   36.92    5.47
  -6  -3   3   35.21    2.63
  -6   3  -3   36.27    5.53
  -6   3  -3   38.11    2.76
  -6   3  -3   34.89    3.01
  -6   3  -3   35.31    5.76
  -6  -3   4  608.42   15.03
  -6  -3   4  554.80   12.80
  -6   3  -4  575.28   13.07
  -6  -3   4  566.15   12.59
  -6  -3   4  568.41   21.33
  -6   3  -4  545.62   13.45
  -6   3  -4  573.93   12.69
  -6  -3   4  608.43   13.50
  -6  -3   5 1108.23   21.58
  -6  -3   5 1127.05   31.23
  -6  -3   5 1127.47   20.40
  -6   3  -5 1175.91   21.70
  -6  -3   6  107.14    5.36
  -6   3  -6  116.38    5.34
  -6  -3   6   94.40    7.99
  -6  -3   6  103.00    4.19
  -6  -3   7 1895.61   33.82
  -6   3  -7 1931.40   33.18
  -6  -3   7 1913.94   35.08
  -6  -3   8  217.85    8.16
  -6   3  -8  207.15    7.51
  -6  -3   8  205.54    8.48
  -6  -3   9  445.32   12.29
  -6   3  -9  446.58   11.55
  -6  -3   9  423.72   12.65
  -6  -3  10  417.81   11.29
  -6   3 -10  394.06   10.29
  -6  -3  10  414.74   11.44
  -6  -3  10  403.45    9.84
  -6   3 -11    4.56    1.16
  -6  -3  11    3.89    1.34
  -6  -3  11    6.28    1.53
  -6  -3  12  124.85    4.51
  -6  -3  12  118.70    4.30
  -6  -3  13   13.98    1.13
  -6   4   8  614.18   14.47
  -6  -4  -8  506.60   12.67
  -6   4   7  286.10    9.48
  -6  -4  -7  293.69    9.11
  -6  -4  -6  822.00   17.85
  -6  -4  -5  632.18   22.97
  -6  -4  -5  657.06   13.79
  -6  -4  -5  640.40   15.11
  -6  -4  -4  558.65   12.12
  -6  -4  -4  607.31   23.00
  -6  -4  -4  576.06   12.99
  -6   4   4  582.26   13.66
  -6   4   4  587.74   23.30
  -6  -4  -4  613.13   14.25
  -6  -4  -3 1285.74   22.57
  -6  -4  -3 1461.06   39.17
  -6  -4  -3 1423.79   24.65
  -6   4   3 1399.40   24.74
  -6   4   3 1374.20   25.36
  -6   4   3 1276.59   37.44
  -6  -4  -3 1337.52   25.30
  -6  -4  -2   74.60    8.09
  -6  -4  -2   58.56    2.77
  -6  -4  -2   67.40    3.79
  -6   4   2   69.00    3.86
  -6   4   2   63.80    3.96
  -6  -4  -2   64.89    3.99
  -6   4   2   64.79    7.68
  -6  -4  -1 1045.63   32.23
  -6  -4  -1  972.88   19.64
  -6  -4  -1 1008.83   20.22
  -6  -4  -1 1008.34   19.49
  -6  -4   0   49.75    3.36
  -6   4   0   65.54    7.61
  -6   4   0   54.43    3.51
  -6  -4   0   50.85    3.60
  -6   4   0   51.89    3.71
  -6  -4   0   55.93    3.44
  -6   4   0   47.30    6.91
  -6  -4   1  986.18   20.42
  -6  -4   1  988.74   20.07
  -6   4  -1  957.61   18.88
  -6   4  -1  922.83   19.55
  -6  -4   1  983.13   19.01
  -6   4  -1  929.57   31.43
  -6   4  -1  940.79   18.38
  -6  -4   2   65.08    4.35
  -6   4  -2   61.29    3.63
  -6   4  -2   65.61    3.61
  -6  -4   2   50.70    6.78
  -6  -4   2   58.14    3.51
  -6   4  -2   56.93    3.82
  -6  -4   2   60.54    3.64
  -6   4  -2   49.55    6.91
  -6  -4   3 1472.04   27.23
  -6   4  -3 1437.02   24.84
  -6  -4   3 1356.41   24.64
  -6   4  -3 1376.94   24.66
  -6   4  -3 1344.75   25.71
  -6   4  -3 1301.68   32.60
  -6  -4   3 1316.64   24.86
  -6   4  -3 1247.21   37.82
  -6  -4   3 1470.81   39.20
  -6  -4   4  630.94   16.04
  -6  -4   4  663.64   24.14
  -6  -4   4  640.70   13.92
  -6   4  -4  637.64   14.95
  -6   4  -4  611.69   21.93
  -6   4  -4  600.10   24.70
  -6   4  -4  677.02   14.42
  -6   4  -5  675.98   14.46
  -6  -4   5  590.64   13.90
  -6  -4   5  600.21   22.18
  -6  -4   5  628.23   13.46
  -6   4  -5  635.20   14.57
  -6   4  -5  571.78   22.65
  -6  -4   6  846.48   18.10
  -6  -4   6  828.91   16.32
  -6  -4   6  833.02   25.71
  -6  -4   7  314.02    9.75
  -6   4  -7  320.22    9.37
  -6  -4   8  542.23   13.72
  -6   4  -8  545.62   13.03
  -6  -4   9  632.70   14.76
  -6   4  -9  598.79   13.61
  -6  -4  10   34.03    2.85
  -6   4 -10   29.07    2.35
  -6  -4  10   33.45    3.05
  -6  -4  10   31.00    2.42
  -6  -4  11  656.55   13.47
  -6  -4  11  690.57   14.16
  -6  -4  12   17.85    1.67
  -6  -4  12   17.31    1.53
  -6  -5  -6   44.49    3.37
  -6  -5  -5  248.44    7.52
  -6  -5  -5  243.41    8.20
  -6   5   5  247.16    8.03
  -6  -5  -5  248.88   14.34
  -6  -5  -4  101.56    9.68
  -6  -5  -4  105.16    4.81
  -6  -5  -4   98.02    3.88
  -6   5   4  100.49    5.07
  -6  -5  -4  103.46    5.18
  -6   5   4   83.51    8.92
  -6  -5  -3   63.83    3.79
  -6  -5  -3   66.86    7.99
  -6   5   3   58.91    3.94
  -6  -5  -3   62.61    4.07
  -6   5   3   55.03    7.46
  -6  -5  -2  326.60    9.32
  -6  -5  -2  320.22    9.80
  -6   5   2  314.77    9.73
  -6  -5  -1   31.06    2.74
  -6  -5  -1   39.89    3.31
  -6  -5  -1   31.26    2.74
  -6  -5   0   62.56    3.86
  -6  -5   0   65.95    4.26
  -6   5   0   56.31    3.95
  -6  -5   0   62.66    3.77
  -6   5   0   54.95    7.71
  -6  -5   1   34.64    3.32
  -6   5  -1   32.60    3.04
  -6  -5   1   33.12    2.82
  -6   5  -1   27.86    5.74
  -6  -5   2  333.32   10.61
  -6   5  -2  321.54    8.87
  -6  -5   2  335.07    9.47
  -6   5  -2  312.31    9.89
  -6  -5   2  333.33    9.51
  -6  -5   3   61.08    4.43
  -6   5  -3   60.16    3.57
  -6  -5   3   64.91    7.82
  -6   5  -3   52.99    3.90
  -6   5  -3   45.49    5.47
  -6  -5   3   58.07    3.77
  -6  -5   3   57.81    3.60
  -6   5  -3   53.39    7.59
  -6  -5   4  125.64    6.47
  -6   5  -4  121.76    5.16
  -6  -5   4  124.94    5.23
  -6  -5   4  118.65   10.34
  -6   5  -4  120.48    5.75
  -6   5  -4  102.45    8.86
  -6  -5   4  121.23    5.59
  -6   5  -4   93.97    9.78
  -6   5  -5  261.28    8.12
  -6  -5   5  261.34   14.58
  -6  -5   5  263.61    7.81
  -6   5  -5  259.92    8.55
  -6   5  -5  253.00   14.77
  -6   5  -5  243.91   15.30
   6   5   6   42.77    7.24
  -6  -5   6   50.99    3.05
  -6  -5   6   53.40    3.57
  -6   5  -6   60.81    3.75
  -6   5  -6   55.36    7.43
   6   5   7  153.14   12.82
  -6  -5   7  181.06    6.80
  -6   5  -7  176.28    6.45
  -6   5  -7  159.05   12.72
  -6  -5   8  144.65    6.01
  -6   5  -8  147.36    5.69
  -6  -5   8  144.72    7.01
  -6  -5   9  100.33    4.73
  -6   5  -9   88.35    4.07
  -6  -5   9  100.94    5.46
  -6  -5  10  270.03    8.31
  -6  -5  10  253.48    8.26
  -6  -5  10  253.66    7.22
  -6  -5  11   10.27    1.59
  -6  -5  12  170.61    4.73
  -6  -6  -5  241.98   14.66
  -6  -6  -5  254.39    7.75
  -6   6   5  260.80    8.29
  -6  -6  -5  231.05    7.90
  -6   6   5  223.26   14.52
  -6  -6  -4  273.61   16.36
  -6  -6  -4  277.61    8.47
  -6  -6  -4  255.22    8.55
  -6   6   4  284.56    9.03
  -6   6   4  241.78   15.28
  -6  -6  -3 1321.61   24.33
  -6  -6  -3 1240.57   24.42
  -6   6   3 1267.60   24.77
  -6   6   3 1203.50   38.34
  -6  -6  -2   26.73    2.65
  -6  -6  -2   25.40    2.81
  -6   6   2   28.19    2.90
  -6   6   2   29.58    6.01
  -6  -6  -1 1485.32   27.42
  -6  -6  -1 1477.18   26.81
  -6  -6   0  133.06    6.46
  -6  -6   0  140.99    6.13
  -6   6   0  120.60    6.06
  -6  -6   0  134.99    5.72
  -6   6   0  113.89   11.18
  -6  -6   1 1403.80   27.26
  -6  -6   1 1433.98   25.90
  -6  -6   2   27.20    3.24
  -6  -6   2   31.05    2.84
  -6   6  -2   29.80    3.07
  -6  -6   2   26.68    2.65
  -6   6  -2   29.42    5.99
  -6  -6   3 1322.27   26.56
  -6  -6   3 1283.58   24.23
  -6  -6   3 1341.32   24.76
  -6   6  -4  290.77    8.41
  -6  -6   4  283.27   16.33
  -6  -6   4  273.49    8.40
  -6   6  -4  288.67    9.36
  -6   6  -4  241.96   13.83
  -6  -6   4  285.57    9.11
  -6   6  -4  234.56   15.63
  -6   6  -5  271.54    8.04
  -6  -6   5  241.40   14.54
  -6  -6   5  252.94    7.76
  -6   6  -5  263.03    8.68
  -6   6  -5  232.98   14.33
  -6  -6   5  280.66    9.07
  -6   6  -5  228.49   15.13
   6   6   6  781.51   31.04
  -6   6  -6  856.90   16.76
  -6  -6   6  776.23   15.70
  -6   6  -6  818.57   28.72
   6   6   7  145.31   12.54
  -6   6  -7  145.31    5.43
  -6   6  -7  128.57   11.08
  -6   6  -8  493.42   11.10
  -6  -6   8  537.15   14.13
  -6  -6   9  513.15   13.15
  -6  -6   9  523.72   12.08
  -6  -6  10  136.39    5.52
  -6  -6  10  129.70    5.30
  -6  -6  10  132.37    4.78
  -6  -6  11  739.27   13.49
  -6  -6  11  799.50   14.53
  -6  -6  12   15.30    1.14
  -6  -7  -5  122.82    5.15
  -6   7   5  124.07    5.47
  -6  -7  -4   17.50    2.16
  -6  -7  -4   11.01    3.83
  -6   7   4   14.17    2.21
  -6   7   4   12.31    4.30
  -6  -7  -3  387.98   10.72
  -6   7   3  360.31   10.96
  -6   7   3  344.15   19.54
  -6  -7  -2   85.83    5.12
  -6  -7  -2   90.03    4.92
  -6   7   2   96.92    5.45
  -6  -7  -1  134.93    6.45
  -6  -7  -1  132.20    6.11
  -6  -7  -1  130.48    5.66
  -6  -7   0  279.18    9.69
  -6  -7   0  304.12    9.57
  -6   7   0  275.86    9.78
  -6  -7   0  301.37    9.05
  -6   7   0  261.79   17.58
  -6  -7   1  143.33    6.77
  -6   7  -1  150.09    6.95
  -6  -7   1  147.97    6.18
  -6   7  -1  130.16   12.57
  -6  -7   2  102.57    5.79
  -6  -7   2  106.25    5.32
  -6   7  -2  102.69    5.69
  -6  -7   2  110.36    5.34
  -6   7  -2   94.76   10.77
  -6  -7   3  396.84   10.92
  -6   7  -3  397.15   11.83
  -6  -7   3  403.98   11.14
  -6   7  -3  371.71   20.88
  -6  -7   4   16.62    2.03
  -6  -7   4   14.66    4.26
  -6   7  -4   19.59    2.55
  -6  -7   4   13.22    2.09
   6   7   5  111.85   12.00
  -6  -7   5  137.89   10.97
  -6   7  -5  133.53    5.93
  -6  -7   5  138.81    6.10
  -6   7  -5  111.91   10.64
  -6  -7   5  130.48    5.27
   6   7   6   41.10    7.15
  -6  -7   6   48.70    3.59
  -6  -7   7   25.31    2.55
  -6  -7   7   26.49    3.17
  -6  -7   8    6.88    1.91
  -6  -7   8    7.20    1.55
  -6  -7   9  101.17    4.79
  -6  -7  10   46.69    2.83
  -6  -7  10   41.65    2.72
  -6  -7  10   43.67    2.45
  -6  -8  -5  245.25    8.02
  -6  -8  -5  273.97    7.87
  -6   8   5  259.19    8.11
  -6  -8  -4  332.86    9.93
  -6  -8  -4  338.33   18.62
  -6  -8  -4  371.85   10.02
  -6   8   4  359.19   10.33
  -6  -8  -3  904.67   18.83
  -6   8   3  918.51   19.52
  -6  -8  -2   35.76    3.27
  -6  -8  -2   39.37    3.32
  -6   8   2   39.38    3.57
  -6   8   2   30.70    6.59
  -6  -8  -1  448.55   12.52
  -6  -8  -1  496.86   12.96
  -6  -8   0  126.06    6.03
  -6   8   0  121.68    6.29
  -6  -8   0  133.07    5.63
  -6  -8   1  426.75   12.42
  -6   8  -1  451.74   13.03
  -6  -8   1  471.68   11.80
  -6   8  -1  424.20   22.74
  -6  -8   2   47.52    3.61
  -6   8  -2   48.55    4.04
  -6  -8   2   52.31    3.60
  -6   8  -2   46.33    7.87
  -6  -8   3  899.86   18.95
  -6   8  -3  928.02   20.15
  -6  -8   3  932.33   19.15
   6   8   4  377.27   21.65
  -6  -8   4  396.86   19.86
  -6  -8   4  412.05   10.80
  -6   8  -4  427.23   11.72
  -6  -8   4  423.49   11.28
  -6   8  -4  369.93   20.00
  -6  -8   5  255.28    7.62
  -6   8  -5  270.50    8.52
  -6  -8   5  273.71    8.57
  -6  -8   6  680.97   15.14
  -6  -8   7   82.72    4.20
  -6  -8   7   76.04    4.57
  -6  -8   8  381.62   10.28
  -6  -8   8  395.17    9.64
  -6  -8   9  473.54   10.72
  -6  -8   9  483.24   10.27
  -6  -9  -5  558.90   11.98
  -6  -9  -4    8.91    1.56
  -6   9   4    9.17    1.77
  -6  -9  -3  421.07   11.15
  -6   9   3  422.20   11.65
  -6  -9  -2  512.88   12.69
  -6   9   2  509.24   13.29
  -6  -9  -1   93.50    4.82
  -6   9   1   85.27   10.36
   6   9   0   25.62    5.52
  -6  -9   0   40.96    3.36
  -6   9   0   40.86    3.70
  -6   9   0   33.62    6.72
   6   9   1  102.87   11.03
  -6   9  -1  123.50    6.21
  -6  -9   1  122.56    5.19
  -6   9  -1  102.70   11.27
  -6  -9   2  569.25   13.72
  -6   9  -2  549.08   14.44
  -6  -9   2  553.11   12.90
  -6  -9   3  429.19   11.23
  -6   9  -3  420.97   11.91
  -6  -9   3  449.41   11.26
  -6  -9   4    6.15    1.32
  -6   9  -4    6.24    1.66
  -6  -9   4    6.75    1.60
  -6   9  -5  603.71   13.53
  -6  -9   5  630.88   13.80
  -6  -9   6  125.04    5.01
  -6  -9   7  274.92    7.47
  -6  -9   7  267.85    8.09
  -6  -9   8   40.17    2.63
  -6  -9   8   35.76    2.27
  -6  -9   9  248.35    5.97
  -6 -10  -4  105.27    4.32
  -6 -10  -3  166.73    6.03
  -6  10   3  171.37    6.44
  -6 -10  -2  118.57    5.21
  -6  10   2  119.83    5.60
  -6 -10  -1   41.96    3.20
  -6 -10   0   56.96    3.72
  -6  10   0   56.18    4.00
  -6  10  -1   56.43    4.03
  -6 -10   2  136.28    5.55
  -6  10  -2  134.62    6.05
  -6 -10   2  129.82    4.90
  -6 -10   3  168.57    5.98
  -6  10  -3  159.95    6.37
  -6 -10   3  165.27    5.61
  -6 -10   4   83.06    3.78
  -6 -10   4   84.66    3.83
  -6  10  -5  259.45    7.06
  -6 -10   5  272.17    7.22
  -6 -10   6  232.14    6.27
  -6 -10   6  225.59    6.90
  -6 -10   7   13.84    1.62
  -6 -10   7    9.36    1.18
  -6 -10   8   84.59    2.89
  -6 -11  -4   61.09    2.74
  -6 -11  -3  257.25    6.93
  -6  11   3  250.54    7.20
  -6 -11  -2  165.92    5.65
  -6  11   2  171.91    6.09
  -6 -11  -1   38.75    2.74
  -6 -11   0  265.31    7.75
  -6  11   0  275.18    8.37
  -6  11  -1   54.93    3.53
  -6 -11   2  158.11    5.46
  -6  11  -2  166.59    6.05
  -6 -11   3  251.71    6.80
  -6  11  -3  255.85    7.39
  -6  11  -4   79.98    3.46
  -6 -11   5  624.38   12.41
  -6 -11   6   94.48    3.30
  -6 -12  -2   54.50    2.55
  -6  12   2   55.34    2.78
  -6 -12  -1   56.58    2.74
  -6 -12   0    6.26    1.07
  -6  12   0    5.10    1.22
  -6  12  -1   55.48    2.96
  -6 -12   2   66.29    2.82
  -6  12  -2   65.93    3.07
  -6  12  -3   26.05    1.79
  -6 -12   4   28.57    1.64
  -7   0   0    1.75    1.19
  -7   0   0    1.24    0.87
  -7   0   0    0.58    1.82
  -7   0  -1  135.85    5.23
  -7   0  -1  150.08   11.13
  -7   0   1  137.84    5.82
  -7   0  -1  141.75    6.05
  -7   0   2  429.61   11.46
  -7   0  -2  411.98   10.25
  -7   0   2  393.90   18.63
  -7   0  -2  400.90   10.41
  -7   0   2  426.84   11.12
  -7   0  -2  401.72   18.79
  -7   0   2  393.91   10.15
  -7   0   2  389.31   10.32
  -7   0   3  266.98    8.24
  -7   0   3  276.36    8.89
  -7   0  -3  281.56    8.25
  -7   0   3  272.86   15.27
  -7   0  -3  280.44   15.35
  -7   0   3  269.33    8.10
  -7   0  -3  277.54    8.19
  -7   0   3  266.82    7.88
  -7   0   4   70.61    4.47
  -7   0   4   74.04    4.28
  -7   0   4   69.70    7.60
  -7   0  -4   76.32    4.22
  -7   0  -4   66.99    7.37
  -7   0   4   77.60    4.07
  -7   0  -4   75.83    4.00
  -7   0   4   62.64    3.86
  -7   0   4   74.89    3.84
  -7   0   5    6.49    1.69
  -7   0  -5    5.46    3.10
  -7   0  -5    7.89    1.69
  -7   0   5    3.63    2.56
  -7   0   5    7.07    1.85
  -7   0   5    5.62    1.38
  -7   0  -5    5.38    1.32
  -7   0   5    6.38    1.36
  -7   0   6  521.13   13.60
  -7   0   6  515.15   13.06
  -7   0   6  508.60   11.41
  -7   0   6  507.96   12.19
  -7   0   6  506.92   11.70
  -7   0   7  123.83    6.13
  -7   0   7  128.90    6.02
  -7   0   7  124.67    5.51
  -7   0   7  124.46    4.86
  -7   0   8  367.64   11.02
  -7   0   8  351.70    9.99
  -7   0   9   67.94    4.37
  -7   0 -10   41.02    3.00
  -7   0 -11   19.21    1.93
  -7   0 -12    2.43    0.68
  -7   0 -12    3.79    0.87
  -7   1  11  235.48    6.81
  -7  -1 -11  179.86    5.70
  -7   1  10  301.40    9.05
  -7  -1  -9   20.88    2.36
  -7  -1  -8  605.08   14.51
  -7   1   7   12.93    2.36
  -7  -1  -7   10.26    1.87
  -7   1   6 1107.09   22.74
  -7  -1  -6 1113.19   21.87
  -7   1   6 1083.57   19.99
  -7   1   5   38.98    3.38
  -7  -1  -5   31.94    2.82
  -7   1   5   31.07    5.43
  -7  -1  -5   25.39    4.85
  -7  -1  -5   31.45    2.55
  -7   1   5   36.07    2.76
  -7   1   5   31.36    2.40
  -7   1   4 1379.11   26.26
  -7  -1  -4 1458.27   25.72
  -7  -1  -4 1432.16   25.28
  -7  -1  -4 1365.48   37.70
  -7   1   4 1460.46   39.38
  -7   1   4 1450.06   25.55
  -7   1   4 1376.83   24.38
  -7   1   3   95.26    4.83
  -7  -1  -3   90.85    4.37
  -7  -1  -3  101.23    9.23
  -7   1   3   96.57    9.18
  -7   1   3  101.99    4.81
  -7   1   3   99.80    4.68
  -7   1   3   90.65    4.13
  -7   1   2  303.17    9.01
  -7  -1  -2  299.79    8.31
  -7   1   2  301.67   16.34
  -7  -1  -2  293.98   15.89
  -7   1   2  308.29    8.92
  -7  -1  -2  297.58    8.63
  -7   1   2  303.59    8.91
  -7  -1  -1 2633.76   41.23
  -7  -1  -1 2586.65   57.78
  -7  -1  -1 2591.01   42.17
  -7   1   1 2710.94   42.73
  -7  -1  -1 2590.18   43.36
  -7  -1   0   33.94    2.43
  -7   1   0   30.12    2.44
  -7   1   0   24.73    5.00
  -7  -1   0   29.50    5.27
  -7   1   0   27.51    2.59
  -7  -1   0   27.69    2.53
  -7  -1   0   32.65    2.91
  -7   1   0   27.83    2.70
  -7   1  -1 2810.73   43.93
  -7   1  -1 2874.51   60.33
  -7   1  -1 2757.37   44.41
  -7  -1   1 2759.07   45.22
  -7  -1   1 2735.65   44.27
  -7  -1   2  341.51   10.26
  -7   1  -2  317.68    8.86
  -7   1  -2  317.38   16.57
  -7  -1   2  301.17   16.19
  -7   1  -2  321.47    9.14
  -7  -1   2  299.05    8.83
  -7  -1   2  328.05    9.75
  -7  -1   2  310.73    8.86
  -7  -1   3   87.02    4.37
  -7  -1   3   91.52    5.10
  -7  -1   3   89.32    8.64
  -7   1  -3   87.68    8.67
  -7   1  -3   91.23    4.50
  -7  -1   3   92.00    4.46
  -7  -1   4 1442.18   27.48
  -7  -1   4 1385.13   25.82
  -7  -1   4 1374.15   37.91
  -7  -1   4 1425.40   25.19
  -7   1  -4 1401.37   25.17
  -7  -1   4 1442.38   25.58
  -7  -1   5   24.22    2.68
  -7  -1   5   21.17    4.53
  -7   1  -5   26.51    5.15
  -7  -1   5   26.87    2.33
  -7   1  -5   28.82    2.48
  -7  -1   5   32.71    2.71
  -7  -1   5   24.95    2.81
  -7  -1   6 1092.56   22.22
  -7   1  -6 1071.99   21.84
  -7  -1   6 1094.95   19.91
  -7  -1   6 1110.45   22.63
  -7  -1   6 1074.73   21.40
  -7  -1   6 1127.71   21.08
  -7  -1   7   10.50    2.09
  -7  -1   7   11.14    1.96
  -7  -1   7   12.68    2.25
  -7   1  -7   10.93    2.06
  -7  -1   7   14.65    1.91
  -7  -1   8  619.78   15.21
  -7   1  -8  622.49   14.88
  -7  -1   8  635.13   15.43
  -7  -1   8  617.64   14.57
  -7  -1   9   21.27    2.59
  -7  -1   9   23.59    2.50
  -7   1  -9   20.89    2.38
  -7  -1  10  304.13    8.90
  -7   1 -10  278.06    8.36
  -7  -1  11  255.53    7.33
  -7   1 -11  248.52    7.01
  -7   1 -12    5.95    0.99
  -7   1 -12    8.03    1.09
  -7  -2 -11  247.64    6.82
  -7   2  10   46.68    3.28
  -7  -2 -10   40.63    2.86
  -7  -2 -10   38.82    2.83
  -7   2   9  112.02    5.61
  -7  -2  -9  109.72    5.11
  -7   2   8  693.07   16.51
  -7  -2  -7  159.00    6.45
  -7  -2  -6  592.67   14.05
  -7   2   5  130.23    6.11
  -7  -2  -5  128.00    5.49
  -7  -2  -5  123.05   10.00
  -7   2   5  120.82   10.30
  -7   2   5  143.39    5.52
  -7  -2  -4   26.97    2.45
  -7   2   4   32.21    5.77
  -7  -2  -4   21.55    4.47
  -7  -2  -4   28.98    2.53
  -7   2   4   36.57    2.92
  -7  -2  -3  238.87    7.33
  -7  -2  -3  255.18   14.91
  -7   2   3  257.66   15.29
  -7  -2  -3  263.83    8.04
  -7   2   3  262.31    8.07
  -7  -2  -3  246.21    8.71
  -7  -2  -2  558.10   12.27
  -7  -2  -2  583.16   23.29
  -7  -2  -2  579.78   13.42
  -7   2   2  569.09   13.33
  -7   2   2  582.01   13.04
  -7   2   2  572.49   23.57
  -7  -2  -2  568.98   14.23
  -7  -2  -1   70.53    3.44
  -7  -2  -1   63.97    7.57
  -7  -2  -1   68.33    3.94
  -7   2   1   55.75    3.51
  -7  -2   0  487.42   21.11
  -7   2   0  501.91   21.81
  -7  -2   0  465.13   11.81
  -7   2   0  482.03   11.91
  -7   2   0  491.45   11.97
  -7   2  -1   63.71    7.73
  -7   2  -1   59.28    3.70
  -7  -2   1   68.12    4.30
  -7  -2   1   64.51    3.82
  -7  -2   2  534.93   14.05
  -7  -2   2  532.34   22.29
  -7   2  -2  531.76   22.39
  -7  -2   2  525.05   12.67
  -7   2  -2  515.65   12.55
  -7  -2   2  554.16   13.79
  -7  -2   2  544.60   12.85
  -7  -2   3  272.10    9.36
  -7  -2   3  236.14    7.42
  -7   2  -3  265.81    8.29
  -7  -2   3  271.95   15.32
  -7   2  -3  242.69   14.78
  -7  -2   3  256.17    8.00
  -7   2  -3  248.54    7.85
  -7  -2   3  256.14    8.16
  -7  -2   4   29.76    3.31
  -7  -2   4   27.74    2.64
  -7   2  -4   30.64    2.75
  -7  -2   4   26.84    5.04
  -7   2  -4   36.78    5.98
  -7  -2   4   27.64    2.49
  -7   2  -4   29.90    2.66
  -7  -2   4   31.05    2.75
  -7  -2   5  128.54    5.65
  -7   2  -5  123.32    5.72
  -7  -2   5  114.19    9.62
  -7   2  -5  107.48    9.51
  -7   2  -5  123.69    5.12
  -7  -2   5  125.51    5.49
  -7  -2   6  569.59   14.07
  -7   2  -6  578.44   14.18
  -7  -2   6  564.05   12.30
  -7  -2   6  586.98   13.61
  -7  -2   6  589.76   15.02
  -7  -2   7  143.15    6.37
  -7   2  -7  134.82    6.11
  -7  -2   7  143.44    6.30
  -7  -2   7  150.16    6.85
  -7  -2   7  150.68    5.93
  -7  -2   8  707.16   16.37
  -7   2  -8  724.28   16.21
  -7  -2   8  697.94   16.11
  -7  -2   8  735.05   17.13
  -7  -2   8  707.40   15.00
  -7  -2   9  110.25    5.27
  -7   2  -9  107.20    5.08
  -7  -2   9  111.55    5.58
  -7  -2   9  110.76    5.17
  -7  -2  10   48.17    3.27
  -7  -2  10   52.37    3.24
  -7   2 -10   46.40    3.07
  -7  -2  11  255.24    7.10
  -7   2 -11  246.60    6.75
  -7  -2  12   90.04    3.23
  -7  -3 -11   36.39    2.29
  -7  -3 -10  227.45    6.62
  -7  -3 -10  175.48    5.51
  -7  -3  -9    6.21    1.53
  -7  -3  -9    5.28    1.36
  -7  -3  -8  505.92   12.21
  -7  -3  -8  473.75   12.47
  -7  -3  -7  121.61    5.37
  -7  -3  -7  113.31    5.74
  -7  -3  -6  501.66   12.17
  -7  -3  -6  481.37   13.25
  -7  -3  -5  123.50    5.20
  -7  -3  -5  111.49    9.60
  -7  -3  -5  128.02    5.15
  -7  -3  -5  122.45    6.13
  -7  -3  -4  532.24   12.30
  -7  -3  -4  542.04   22.45
  -7  -3  -4  548.33   12.89
  -7   3   4  569.75   13.24
  -7  -3  -4  570.96   14.50
  -7  -3  -3   99.60    4.30
  -7  -3  -3  103.92    9.65
  -7   3   3  106.78   10.06
  -7   3   3  105.17    5.02
  -7  -3  -3  111.00    5.09
  -7  -3  -3  100.45    5.44
  -7  -3  -2  170.13    5.58
  -7  -3  -2  181.96   12.81
  -7   3   2  175.27   12.95
  -7  -3  -2  179.46    6.66
  -7   3   2  185.71    6.80
  -7  -3  -2  180.53    7.24
  -7  -3  -1 1494.00   40.75
  -7  -3  -1 1448.89   26.08
  -7  -3  -1 1466.53   27.10
  -7   3   1 1440.09   24.92
  -7  -3   0   11.16    1.88
  -7  -3   0    8.89    3.68
  -7   3   0   13.20    4.15
  -7   3   0    9.32    1.90
  -7   3   0   12.95    2.35
  -7  -3   0    8.89    1.81
  -7   3   0   16.02    2.10
  -7  -3   0   10.19    2.11
  -7   3  -1 1451.41   41.49
  -7   3  -1 1460.93   25.84
  -7   3  -1 1446.65   26.26
  -7   3  -1 1388.95   27.32
  -7  -3   2  165.77    7.31
  -7   3  -2  185.05    6.70
  -7  -3   2  178.26   12.65
  -7   3  -2  165.82   12.53
  -7  -3   2  180.88    6.65
  -7   3  -2  167.08    6.48
  -7  -3   3  105.04    5.83
  -7   3  -3   98.92    4.89
  -7  -3   3   91.54    9.14
  -7   3  -3   91.84    9.27
  -7  -3   3   96.84    4.75
  -7   3  -3   96.92    4.75
  -7  -3   3  106.42    5.17
  -7  -3   4  585.70   15.59
  -7  -3   4  574.75   13.20
  -7   3  -4  609.41   14.29
  -7  -3   4  605.79   23.70
  -7  -3   4  584.08   13.63
  -7   3  -4  601.21   13.72
  -7  -3   4  624.71   14.41
  -7  -3   5  106.98    5.03
  -7   3  -5  109.84    5.29
  -7  -3   5  102.07    9.20
  -7  -3   5  109.94    4.78
  -7  -3   5  108.32    5.29
  -7  -3   6  492.47   12.59
  -7   3  -6  513.65   12.90
  -7  -3   6  484.71   11.11
  -7  -3   6  529.67   12.94
  -7  -3   6  509.52   14.08
  -7  -3   7  116.34    5.53
  -7   3  -7  125.09    5.74
  -7  -3   7  136.01    6.72
  -7  -3   7  120.77    5.42
  -7  -3   8  553.31   13.46
  -7   3  -8  541.55   13.22
  -7  -3   8  557.61   13.84
  -7  -3   8  558.18   14.52
  -7  -3   8  553.59   12.87
  -7  -3   9    6.88    1.79
  -7   3  -9    9.04    1.66
  -7  -3   9    9.46    1.77
  -7  -3   9    7.62    1.66
  -7  -3   9    7.49    1.45
  -7  -3  10  246.04    7.33
  -7   3 -10  230.95    7.00
  -7  -3  11   33.59    2.24
  -7   3 -11   32.54    2.14
  -7  -4  -9  180.62    5.95
  -7  -4  -8  194.93    6.42
  -7  -4  -8  166.85    6.34
  -7  -4  -7  197.09    6.64
  -7  -4  -7  196.82    7.33
  -7  -4  -6  268.34    7.89
  -7  -4  -6  256.95    8.83
  -7  -4  -5  461.29   11.00
  -7  -4  -5  452.74   20.09
  -7  -4  -5  473.88   11.46
  -7  -4  -5  477.79   12.87
  -7  -4  -4  296.48    8.73
  -7  -4  -4  279.04   15.95
  -7  -4  -4  289.28    9.60
  -7  -4  -4  277.84    7.73
  -7  -4  -3  850.61   29.78
  -7  -4  -3  901.77   18.06
  -7   4   3  849.36   18.72
  -7   4   3  881.48   18.13
  -7  -4  -3  864.60   18.97
  -7  -4  -2 1173.20   36.09
  -7  -4  -2 1162.18   21.99
  -7   4   2 1104.08   22.67
  -7   4   2 1170.46   22.16
  -7  -4  -2 1141.63   22.88
  -7  -4  -1  437.33   21.14
  -7  -4  -1  433.36   11.57
  -7  -4  -1  436.48   12.41
  -7  -4   0 1060.20   34.78
  -7  -4   0 1060.77   21.08
  -7  -4   0 1053.17   22.14
  -7   4   0 1064.68   21.25
  -7   4   0 1019.36   21.95
  -7   4   0 1006.37   35.43
  -7  -4   0 1076.12   21.39
  -7  -4   1  450.40   13.18
  -7   4  -1  465.91   12.01
  -7   4  -1  436.31   12.60
  -7  -4   1  454.37   11.96
  -7  -4   2 1079.97   23.16
  -7   4  -2 1104.24   21.07
  -7  -4   2 1088.33   34.78
  -7  -4   2 1070.81   21.32
  -7   4  -2 1041.05   22.37
  -7   4  -2 1070.27   21.38
  -7  -4   2 1105.74   21.84
  -7   4  -3  894.59   18.24
  -7  -4   3  876.07   30.00
  -7  -4   3  877.75   18.08
  -7   4  -3  835.81   19.05
  -7   4  -3  843.13   17.95
  -7   4  -4  318.47    9.38
  -7  -4   4  284.02   16.05
  -7  -4   4  300.55    8.91
  -7  -4   5  437.56   11.00
  -7   4  -5  482.31   12.18
  -7  -4   5  452.68   19.93
  -7  -4   5  453.85   11.28
  -7  -4   5  502.24   12.67
  -7  -4   6  265.66    8.26
  -7   4  -6  279.51    8.87
  -7  -4   6  297.05    9.26
  -7  -4   7  218.36    7.50
  -7   4  -7  239.81    7.99
  -7  -4   7  243.54    8.05
  -7  -4   7  246.55    9.16
  -7  -4   8  197.41    6.85
  -7   4  -8  199.58    6.95
  -7  -4   8  204.81    7.55
  -7  -4   8  202.56    7.98
  -7  -4   8  203.32    6.99
  -7   4  -9  180.29    6.16
  -7  -4   9  190.80    7.27
  -7  -4   9  195.98    6.93
  -7  -4   9  189.29    6.25
  -7   4 -10  333.38    8.19
  -7  -4  10  368.55    9.12
  -7  -5  -7   24.60    2.52
  -7  -5  -6  348.81   10.21
  -7  -5  -5  104.11    9.57
  -7  -5  -5  119.42    5.11
  -7  -5  -5  113.86    5.66
  -7  -5  -4  481.89   21.68
  -7  -5  -4  507.58   12.42
  -7  -5  -4  490.46   13.22
  -7  -5  -3   89.98    9.50
  -7  -5  -3   86.63    4.65
  -7   5   3   83.47    4.99
  -7  -5  -3   86.65    5.12
  -7   5   3   74.78    9.35
  -7  -5  -2  189.57   14.16
  -7  -5  -2  186.03    7.09
  -7  -5  -2  193.68    7.78
  -7   5   2  178.89    7.52
  -7   5   2  156.49   13.36
  -7  -5  -1  278.17   17.25
  -7  -5  -1  281.51    9.04
  -7  -5  -1  269.68    9.49
  -7  -5   0   17.82    2.78
  -7  -5   0   12.35    2.03
  -7  -5   0   14.84    4.13
  -7   5   0   14.21    2.48
  -7  -5   0   12.94    2.16
  -7   5   0   10.24    4.15
  -7  -5   1  310.23   10.62
  -7   5  -1  291.03   10.05
  -7  -5   1  299.18    9.45
  -7  -5   2  158.47    7.36
  -7  -5   2  142.07   12.21
  -7  -5   2  148.36    6.27
  -7   5  -2  147.73    6.86
  -7   5  -2  126.01   12.14
  -7  -5   2  151.75    6.54
  -7  -5   3   92.28    5.73
  -7   5  -3   80.26    4.36
  -7  -5   3   83.29    9.07
  -7  -5   3   77.60    4.38
  -7   5  -3   74.47    4.84
  -7   5  -3   63.65    8.90
  -7  -5   3   82.58    4.79
  -7   5  -4  543.23   13.02
  -7  -5   4  509.19   22.07
  -7  -5   4  529.08   12.77
  -7   5  -4  541.03   14.00
  -7  -5   4  491.21   13.14
  -7   5  -5  111.91    5.23
  -7  -5   5  110.67    4.88
   7   5   6  322.48   19.16
  -7   5  -6  372.59   10.15
  -7   5  -7   36.71    2.84
  -7  -5   7   32.66    2.89
  -7  -5   7   39.03    3.63
  -7   5  -8   56.49    3.30
  -7  -5   8   66.47    3.76
  -7  -5   9   35.36    2.80
  -7   5  -9   33.58    2.35
  -7  -5   9   35.95    2.55
  -7  -5  10  126.08    4.59
  -7  -5  10  124.47    4.21
  -7  -6  -6   55.39    3.56
  -7  -6  -5  367.89    9.64
  -7  -6  -5  339.40   10.07
  -7  -6  -4  226.15   14.82
  -7  -6  -4  231.97    7.72
  -7  -6  -4  208.45    7.89
  -7   6   4  222.23    8.05
  -7  -6  -3  841.46   30.71
  -7  -6  -3  823.75   17.62
  -7  -6  -3  764.44   17.92
  -7   6   3  832.98   18.54
  -7   6   3  727.07   29.54
  -7  -6  -2  957.92   33.99
  -7  -6  -2  954.85   19.76
  -7   6   2  924.64   20.51
  -7  -6  -1  100.57    5.86
  -7  -6  -1  108.11   11.27
  -7  -6  -1   98.82    5.27
  -7  -6   0  822.75   19.78
  -7  -6   0  937.34   33.63
  -7  -6   0  914.25   19.19
  -7   6   0  857.83   19.84
  -7  -6   0  900.28   19.03
  -7  -6   1   90.86    5.63
  -7   6  -1   92.14    5.51
  -7  -6   1   93.84    5.05
  -7  -6   2  905.24   20.99
  -7  -6   2  955.54   33.57
  -7  -6   2  936.42   19.52
  -7   6  -2  883.92   20.31
  -7  -6   2  968.30   20.00
  -7  -6   3  758.42   18.95
  -7  -6   3  786.10   29.61
  -7  -6   3  801.11   17.25
  -7   6  -3  784.27   18.42
  -7  -6   3  835.01   18.03
  -7  -6   4  203.99   13.95
  -7  -6   4  208.53    7.26
  -7   6  -4  220.03    8.24
  -7  -6   4  214.29    7.98
  -7  -6   5  349.00   17.41
  -7  -6   5  381.69    9.98
  -7   6  -6   65.53    3.59
  -7   6  -7   94.69    4.12
  -7  -6   8  132.47    5.28
  -7  -6   9  320.47    8.61
  -7  -6   9  332.62    8.31
  -7  -6  10  406.43    8.88
  -7  -6  10  411.10    8.67
  -7  -7  -5  170.03    5.98
  -7  -7  -4  290.48    8.64
  -7   7   4  270.23    8.92
  -7  -7  -3  132.83    6.43
  -7  -7  -3  136.13   12.05
  -7  -7  -3  139.51    5.97
  -7   7   3  128.67    6.19
  -7  -7  -2  137.59    6.71
  -7  -7  -2  146.10   12.99
  -7  -7  -2  143.69    6.26
  -7   7   2  150.72    6.89
  -7   7   2  116.44   11.67
  -7  -7  -1   61.82    4.51
  -7  -7  -1   66.91    8.89
  -7  -7  -1   63.34    4.23
  -7  -7   0    5.94    2.02
  -7  -7   0    4.36    3.15
  -7  -7   0    4.10    1.64
  -7   7   0    6.11    1.93
  -7  -7   0    4.98    1.56
  -7   7   0    1.64    2.90
  -7  -7   1   61.87    4.63
  -7   7  -1   61.82    4.57
  -7   7  -1   50.01    8.11
  -7  -7   1   62.72    4.15
  -7  -7   2  138.68    6.89
  -7  -7   2  145.50   12.78
  -7  -7   2  148.86    6.36
  -7   7  -2  142.48    6.84
  -7   7  -2  121.25   12.12
  -7  -7   2  167.00    6.75
  -7  -7   3  111.58   10.83
  -7  -7   3  121.60    5.51
  -7   7  -3  123.58    6.22
  -7   7  -3  101.40   11.16
  -7  -7   3  126.10    5.89
  -7  -7   4  266.79    8.27
  -7   7  -4  284.86    9.39
  -7  -7   4  291.60    9.24
  -7  -7   5  153.40    5.60
  -7  -7   5  169.58    6.67
  -7  -7   6  241.03    7.92
  -7  -7   7   76.46    4.02
  -7  -7   7   72.58    4.42
  -7  -7   8  139.46    5.70
  -7  -7   9  110.52    4.17
  -7  -7   9  106.52    4.39
  -7  -7   9  107.45    3.99
  -7  -8  -6   48.72    2.97
  -7  -8  -5  149.80    5.86
  -7  -8  -5  168.00    5.53
  -7  -8  -4  314.61    8.81
  -7   8   4  332.52    9.49
  -7  -8  -3  626.53   14.13
  -7   8   3  611.13   14.69
  -7  -8  -2  612.12   14.19
  -7   8   2  579.12   14.68
  -7  -8  -1  170.00    7.11
  -7  -8  -1  179.70   14.27
  -7  -8  -1  187.74    7.20
  -7  -8   0  589.88   15.08
  -7  -8   0  635.80   27.17
  -7  -8   0  662.07   15.11
  -7   8   0  616.17   15.65
  -7  -8   1  168.03    7.27
  -7  -8   1  179.08   14.11
  -7   8  -1  181.51    7.72
  -7  -8   1  194.68    7.05
  -7  -8   2  567.81   13.75
  -7   8  -2  549.29   14.56
  -7  -8   2  575.21   13.68
  -7  -8   3  635.89   14.45
  -7   8  -3  641.17   15.58
  -7  -8   3  640.61   14.70
  -7  -8   4  340.62    9.28
  -7   8  -4  361.00   10.33
  -7  -8   4  370.37   10.21
  -7  -8   5  174.09    6.47
  -7  -8   6   59.05    3.50
  -7  -8   7   60.60    3.73
  -7  -8   7   61.37    3.32
  -7  -8   8   51.85    3.03
  -7  -8   8   42.30    2.49
  -7  -8   9  184.95    5.14
  -7  -9  -4  334.72    8.68
  -7   9   4  352.13    9.25
  -7  -9  -3  346.14    9.00
  -7   9   3  325.54    9.30
  -7  -9  -2  116.71    5.15
  -7   9   2  113.97    5.51
  -7  -9  -1  150.95    6.04
  -7  -9  -1  184.17    6.71
  -7  -9   0   71.72    4.18
  -7   9   0   73.30    4.60
  -7   9  -1  189.83    7.52
  -7  -9   2  133.56    5.57
  -7   9  -2  128.54    6.01
  -7  -9   2  140.23    5.48
  -7  -9   3  307.79    8.67
  -7   9  -3  313.21    9.47
  -7  -9   3  327.28    8.94
  -7  -9   4  304.07    8.11
  -7   9  -4  313.19    8.90
  -7  -9   5  127.27    4.89
  -7  -9   6  435.78    9.84
  -7  -9   6  432.17   10.64
  -7  -9   7   37.58    2.57
  -7  -9   7   39.46    2.30
  -7  -9   8  253.54    6.10
  -7 -10  -4   31.68    2.11
  -7 -10  -3  213.77    6.32
  -7  10   3  211.91    6.67
  -7 -10  -2   55.88    3.21
  -7  10   2   56.81    3.55
  -7 -10  -1   90.27    4.23
  -7 -10   0  362.20    9.45
  -7  10   0  344.06    9.92
  -7  10  -1   91.64    4.70
  -7 -10   2   47.73    2.95
  -7  10  -2   51.38    3.43
  -7 -10   3  203.65    6.07
  -7  10  -3  199.52    6.56
  -7 -10   4   34.64    2.25
  -7 -10   5   51.65    2.59
  -7 -10   6  148.10    4.72
  -7 -10   7   48.10    2.11
  -7 -11  -2   76.20    3.18
  -7  11   2   73.37    3.40
  -7 -11  -1  348.80    8.23
  -7 -11   0   97.02    3.87
  -7  11   0  105.45    4.35
  -7  11  -1  353.79    8.79
  -7 -11   2   79.70    3.24
  -7  11  -2   81.47    3.62
  -7 -11   5    6.49    1.02
  -8   0   0  439.40   21.42
  -8   0   0  454.23   11.95
  -8   0   0  433.94   12.23
  -8   0   1  149.20    6.71
  -8   0  -1  148.08    5.80
  -8   0  -1  136.08   11.85
  -8   0  -1  134.93    6.03
  -8   0   1  149.94    6.61
  -8   0  -1  147.87    6.67
  -8   0   2 1327.07   25.82
  -8   0  -2 1294.04   24.21
  -8   0   2 1275.86   38.91
  -8   0  -2 1306.68   39.24
  -8   0   2 1331.18   25.02
  -8   0  -2 1318.29   24.95
  -8   0   2 1328.80   25.59
  -8   0  -2 1303.99   26.13
  -8   0   3  567.80   14.55
  -8   0  -3  567.29   13.52
  -8   0   3  545.49   23.74
  -8   0  -3  552.37   23.86
  -8   0   3  589.07   13.95
  -8   0  -3  577.85   13.85
  -8   0  -4    7.90    1.68
  -8   0   4   -0.33    2.94
  -8   0  -4   -0.33    3.36
  -8   0   4    1.09    1.10
  -8   0  -4    1.39    1.10
  -8   0   4    1.92    1.07
  -8   0   5    2.46    2.69
  -8   0  -5    1.83    2.71
  -8   0   5    5.84    1.37
  -8   0  -5    6.22    1.31
  -8   0  -5    3.28    1.32
  -8   0   5    4.09    1.20
  -8   0  -6    9.65    1.82
  -8   0   6    8.03    1.92
  -8   0  -7    5.00    1.51
  -8   0   7    8.00    1.84
  -8   0   8   25.47    2.62
  -8   0   9   30.93    2.66
  -8   0 -10   12.52    1.83
  -8   0 -11    8.94    1.18
  -8  -1 -11   25.50    1.76
  -8  -1 -11   14.36    1.20
  -8  -1 -10  222.36    6.36
  -8  -1 -10  198.03    6.21
  -8  -1  -9   94.72    4.38
  -8  -1  -9   91.91    4.66
  -8  -1  -8   70.83    4.05
  -8  -1  -7  304.50    9.19
  -8  -1  -6  152.08    6.23
  -8  -1  -5  359.56   10.14
  -8  -1  -5  332.23   17.30
  -8   1   5  317.07   17.29
  -8  -1  -5  348.63    9.51
  -8   1   5  363.30    9.66
  -8  -1  -4   51.74    3.49
  -8  -1  -4   36.54    6.36
  -8   1   4   44.51    7.13
  -8  -1  -4   47.54    3.36
  -8   1   4   50.75    3.49
  -8  -1  -4   44.64    3.96
  -8   1   3   25.13    2.79
  -8  -1  -3   25.07    2.51
  -8  -1  -3   21.26    5.03
  -8   1   3   19.97    4.94
  -8  -1  -3   22.43    2.55
  -8   1   3   26.58    2.68
  -8  -1  -3   24.49    3.08
  -8   1   2 1692.98   30.66
  -8  -1  -2 1708.18   29.57
  -8  -1  -2 1642.73   45.73
  -8   1   2 1710.92   46.93
  -8  -1  -2 1703.74   30.58
  -8   1   2 1734.71   30.74
  -8   1   2 1748.38   30.84
  -8   1   1   13.57    2.31
  -8  -1  -1   16.54    1.95
  -8  -1  -1   13.91    4.15
  -8   1   1   10.70    2.06
  -8  -1   0 2638.94   61.90
  -8   1   0 2678.77   62.64
  -8   1   0 2716.73   44.35
  -8  -1   0 2644.49   45.10
  -8   1   0 2690.79   44.50
  -8  -1   1   16.71    2.57
  -8   1  -1   21.02    5.08
  -8   1  -1   20.24    2.52
  -8  -1   1   19.07    2.64
  -8   1  -1   16.92    2.41
  -8  -1   2 1628.51   30.81
  -8   1  -2 1626.65   29.07
  -8  -1   2 1590.89   44.60
  -8   1  -2 1603.46   45.14
  -8  -1   2 1624.92   29.37
  -8  -1   2 1627.67   30.39
  -8   1  -2 1654.52   29.53
  -8  -1   2 1618.32   29.37
  -8   1  -2 1638.85   30.60
  -8  -1   3   21.21    2.86
  -8   1  -3   26.78    2.63
  -8  -1   3   23.36    5.22
  -8   1  -3   29.40    5.84
  -8  -1   3   26.66    2.66
  -8   1  -3   25.53    2.64
  -8  -1   3   25.89    2.62
  -8  -1   4   66.52    4.62
  -8  -1   4   61.49    7.89
  -8   1  -4   55.86    7.78
  -8  -1   4   66.04    3.95
  -8   1  -4   67.75    4.04
  -8  -1   4   61.62    3.98
  -8  -1   4   68.37    4.07
  -8  -1   5  363.43   10.29
  -8  -1   5  333.17   17.43
  -8   1  -5  326.78   17.35
  -8  -1   5  354.92    9.52
  -8   1  -5  340.18    9.38
  -8  -1   5  348.44   10.15
  -8  -1   5  348.87    9.77
  -8  -1   6  157.07    6.48
  -8  -1   6  148.43    6.26
  -8  -1   6  149.14    5.77
  -8  -1   7  321.12    9.72
  -8  -1   7  325.34    9.64
  -8  -1   8   88.72    4.59
  -8   1  -8   77.49    4.31
  -8  -1   9  102.24    4.65
  -8   1  -9  101.26    4.58
  -8   1 -10  211.67    6.33
  -8   1 -11   19.35    1.58
  -8   1 -11   18.15    1.62
  -8  -2 -10  126.24    4.38
  -8  -2 -10  106.66    4.02
  -8  -2  -9   29.37    2.39
  -8  -2  -9   26.68    2.49
  -8  -2  -8  196.29    6.69
  -8  -2  -8  198.41    7.36
  -8  -2  -7  121.84    5.32
  -8  -2  -7  117.90    5.96
  -8  -2  -6   78.97    4.30
  -8  -2  -6   83.45    5.16
  -8  -2  -5  136.47    5.68
  -8  -2  -5  128.50   10.71
  -8  -2  -5  144.49    5.63
  -8   2   5  138.46    5.60
  -8  -2  -5  129.45    6.57
  -8  -2  -4  359.84    9.99
  -8  -2  -4  338.44   18.09
  -8   2   4  368.03   19.24
  -8  -2  -4  377.96   10.36
  -8   2   4  392.28   10.58
  -8  -2  -4  383.59   11.82
  -8  -2  -3  376.26    9.92
  -8  -2  -3  384.06   19.73
  -8   2   3  371.18   20.08
  -8   2   3  394.29   10.89
  -8  -2  -3  395.20   11.96
  -8  -2  -2  435.91   21.20
  -8   2   2  410.80   21.26
  -8   2   2  428.91   11.60
  -8  -2  -2  422.10   11.40
  -8   2   2  430.48   11.09
  -8  -2  -2  402.69   12.13
  -8  -2  -2  390.41   10.13
  -8  -2  -1   38.51    6.54
  -8  -2  -1   45.09    3.48
  -8   2   1   48.37    3.53
  -8   2   0 1666.29   29.57
  -8  -2   0 1630.46   45.74
  -8   2   0 1740.62   47.62
  -8  -2   0 1687.30   30.24
  -8   2   0 1703.80   30.27
  -8   2   0 1693.57   30.04
  -8  -2   1   48.64    4.13
  -8   2  -1   43.89    7.16
  -8   2  -1   48.60    3.60
  -8  -2   1   50.04    4.07
  -8  -2   1   42.51    3.47
  -8   2  -1   44.27    3.56
  -8  -2   2  405.90   12.37
  -8  -2   2  392.97   20.17
  -8   2  -2  416.39   21.24
  -8  -2   2  415.06   11.25
  -8   2  -2  402.84   11.25
  -8  -2   2  410.03   11.43
  -8  -2   3  407.48   12.38
  -8  -2   3  392.36   19.88
  -8   2  -3  372.31   20.00
  -8   2  -3  400.61   10.99
  -8  -2   3  395.96   11.11
  -8  -2   4  376.83   12.00
  -8   2  -4  388.31   11.00
  -8  -2   4  390.24   19.36
  -8   2  -4  398.27   19.84
  -8  -2   4  405.56   10.70
  -8   2  -4  397.91   10.73
  -8  -2   4  396.41   10.99
  -8  -2   5  137.28    5.78
  -8   2  -5  146.62    6.31
  -8  -2   5  119.91   10.34
  -8  -2   5  147.67    5.67
  -8   2  -5  142.86    5.67
  -8  -2   5  142.17    6.37
  -8  -2   5  141.06    6.01
  -8  -2   6   78.74    4.35
  -8   2  -6   81.24    4.69
  -8  -2   6   82.79    4.80
  -8  -2   6   78.30    4.25
  -8  -2   7  121.25    5.40
  -8   2  -7  124.12    5.65
  -8  -2   7  127.79    5.85
  -8  -2   7  127.32    5.19
  -8  -2   8  204.67    6.99
  -8   2  -8  210.05    7.21
  -8  -2   8  213.76    7.42
  -8  -2   9   36.95    2.66
  -8   2  -9   31.46    2.56
  -8   2 -10  123.94    4.49
  -8   2 -11  107.28    3.79
  -8  -3  -9   76.15    3.49
  -8  -3  -9   71.55    3.58
  -8  -3  -8  109.39    4.55
  -8  -3  -8  100.33    4.83
  -8  -3  -7  148.95    5.63
  -8  -3  -7  146.30    6.40
  -8  -3  -6  233.73    7.35
  -8  -3  -6  227.84    8.45
  -8  -3  -5  133.26    5.38
  -8  -3  -5  130.13    5.32
  -8  -3  -5  133.88    6.53
  -8  -3  -4  252.65    7.61
  -8   3   4  266.43    8.43
  -8  -3  -4  257.99    9.35
  -8  -3  -3   10.91    1.49
  -8  -3  -3   10.70    3.72
  -8  -3  -3    9.45    1.80
  -8   3   3   10.72    1.96
  -8  -3  -3   11.04    2.29
  -8  -3  -2  812.20   16.43
  -8  -3  -2  886.46   31.74
  -8   3   2  901.72   32.56
  -8  -3  -2  899.52   18.81
  -8   3   2  914.21   19.04
  -8  -3  -2  911.21   20.15
  -8  -3  -1  215.78   15.21
  -8  -3  -1  213.13    7.81
  -8  -3  -1  213.00    8.54
  -8   3   1  209.89    7.15
  -8  -3   0 1230.84   39.13
  -8   3   0 1253.68   39.88
  -8  -3   0 1253.35   24.41
  -8   3   0 1258.37   24.45
  -8   3   0 1249.38   23.61
  -8  -3   1  224.97    9.08
  -8   3  -1  220.16   15.55
  -8   3  -1  218.66    7.97
  -8   3  -1  236.00    8.13
  -8  -3   2  973.56   21.76
  -8   3  -2  937.26   19.50
  -8  -3   2  949.40   32.99
  -8   3  -2  918.53   33.09
  -8  -3   2  960.74   19.91
  -8   3  -2  951.28   19.93
  -8  -3   2  982.27   20.48
  -8  -3   3   11.08    2.49
  -8   3  -3    8.36    1.87
  -8  -3   3   13.01    4.12
  -8  -3   3    7.57    1.72
  -8   3  -3   10.62    1.96
  -8  -3   3    9.62    1.87
  -8  -3   4  235.97    9.31
  -8   3  -4  246.57    8.40
  -8  -3   4  232.53   14.89
  -8   3  -4  234.59    7.90
  -8  -3   4  262.04    8.64
  -8   3  -5  129.63    5.87
  -8  -3   5  124.39    5.16
  -8  -3   5  131.75    5.88
  -8  -3   5  126.79    6.19
  -8   3  -6  222.98    7.81
  -8  -3   6  220.46    8.25
  -8  -3   6  225.98    7.74
  -8   3  -7  158.28    6.29
  -8  -3   7  167.03    6.87
  -8  -3   7  165.31    6.18
  -8  -3   8  146.79    6.02
  -8  -3   8  139.10    5.17
  -8   3  -9   85.22    3.92
  -8   3 -10  219.01    5.94
  -8  -4  -8  195.85    6.45
  -8  -4  -7   13.26    2.02
  -8  -4  -6  411.44   11.59
  -8  -4  -5   67.74    4.54
  -8  -4  -4  910.96   31.15
  -8  -4  -4  913.07   18.63
  -8  -4  -4  909.46   20.25
  -8  -4  -3  346.39   19.01
  -8  -4  -3  344.24   10.15
  -8  -4  -3  348.83   11.20
  -8  -4  -2  844.29   31.22
  -8  -4  -2  868.89   18.63
  -8   4   2  863.06   18.69
  -8  -4  -2  841.76   19.63
  -8  -4  -1  288.94   17.63
  -8  -4  -1  286.73    9.33
  -8  -4  -1  283.95   10.10
  -8  -4   0  366.85   11.92
  -8  -4   0  362.96   19.86
  -8  -4   0  361.91   10.65
  -8  -4   0  361.98   11.54
  -8   4   0  356.60   10.70
  -8   4   0  334.11    9.34
  -8   4  -1  289.78    9.41
  -8  -4   1  288.24    9.59
  -8   4  -1  286.19    8.84
  -8  -4   2  856.55   31.35
  -8  -4   2  881.10   18.78
  -8   4  -2  869.89   18.80
  -8  -4   3  334.27   18.61
  -8  -4   3  365.78   10.48
  -8   4  -4  968.94   19.74
  -8  -4   4  888.41   30.69
  -8  -4   4  919.81   18.97
  -8  -4   4  978.38   20.30
  -8   4  -5   69.78    4.16
  -8  -4   5   70.19    4.33
  -8   4  -6  471.42   12.05
  -8  -4   6  495.03   12.49
  -8  -4   6  493.70   13.21
  -8   4  -7   13.90    1.93
  -8  -4   7   13.89    2.31
  -8  -4   7   11.98    1.82
  -8   4  -8  222.44    6.93
  -8  -4   8  247.33    7.90
  -8  -4   8  231.67    6.99
  -8   4  -9   65.33    3.15
  -8   4 -11   62.88    2.41
  -8  -5  -7   89.98    4.27
  -8  -5  -6  232.30    7.83
  -8  -5  -5   79.55    4.72
  -8  -5  -4  306.77   17.36
  -8  -5  -4  313.37   10.30
  -8  -5  -3    3.15    2.60
  -8  -5  -3    4.12    1.51
  -8  -5  -3    6.01    1.94
  -8  -5  -2  299.89   18.02
  -8  -5  -2  323.90    9.94
  -8  -5  -2  319.34   10.62
  -8  -5  -1  219.20    9.07
  -8  -5  -1  219.02   15.42
  -8  -5  -1  238.55    8.55
  -8  -5   0  435.83   13.30
  -8  -5   0  452.60   22.38
  -8  -5   0  435.76   12.29
  -8  -5   1  237.08    9.46
  -8  -5   1  249.10    8.86
  -8  -5   2  318.79   11.15
  -8  -5   2  316.26   18.33
  -8  -5   2  332.95   10.04
  -8  -5   2  341.66   10.55
  -8  -5   3    5.73    2.21
  -8  -5   3    5.49    2.84
  -8  -5   3    5.83    1.63
  -8  -5   3   10.72    2.05
  -8  -5   4  325.27   17.65
  -8  -5   4  345.16    9.66
  -8  -5   5   80.23    3.96
  -8   5  -6  253.17    7.78
  -8  -5   6  270.58    8.57
  -8  -5   6  270.93    9.15
  -8   5  -7  109.05    4.54
  -8  -5   7  116.63    5.52
  -8  -5   7  109.72    4.90
  -8  -5   8  285.82    8.32
  -8  -5   8  288.21    7.69
  -8  -5   9    4.79    1.31
  -8  -5   9    8.38    1.18
  -8  -6  -5  197.60    6.31
  -8  -6  -4  636.18   14.21
  -8  -6  -3  188.98    7.02
  -8  -6  -2  567.89   15.50
  -8  -6  -2  593.50   25.52
  -8  -6  -2  629.92   14.68
  -8  -6  -1   20.25    3.01
  -8  -6  -1   23.90    2.68
  -8  -6  -1   22.62    5.32
  -8  -6   0  190.03    8.25
  -8  -6   0  185.05   14.43
  -8  -6   0  223.76    7.96
  -8   6   0  206.99    8.48
  -8  -6   1   18.35    2.92
  -8  -6   1   24.25    5.47
  -8   6  -1   17.13    2.81
  -8  -6   1   17.78    2.48
  -8  -6   2  615.74   16.31
  -8  -6   2  622.06   14.75
  -8  -6   2  662.95   15.55
  -8  -6   3  170.87    6.58
  -8  -6   3  176.56    7.05
  -8  -6   4  632.55   14.26
  -8  -6   4  674.00   15.49
  -8  -6   6  517.62   13.19
  -8  -6   7   27.53    2.71
  -8  -6   7   26.30    2.33
  -8  -6   8  307.85    8.37
  -8  -6   8  307.61    7.78
  -8  -7  -8   99.92    3.26
  -8  -7  -7    6.65    1.36
  -8  -7  -6   93.35    4.46
  -8  -7  -5   55.79    3.75
  -8  -7  -5   51.79    2.91
  -8  -7  -4  443.21   12.32
  -8  -7  -4  507.35   11.60
  -8  -7  -3   44.88    3.74
  -8  -7  -3   50.15    3.42
  -8  -7  -2  193.16    7.89
  -8  -7  -2  230.26    7.74
  -8  -7  -1  266.29    9.44
  -8  -7  -1  282.63    8.99
  -8  -7   0   20.78    2.97
  -8  -7   0   23.12    2.61
  -8   7   0   22.88    2.95
  -8  -7   1  286.71    9.95
  -8   7  -1  292.91   10.02
  -8  -7   2  214.69    7.56
  -8  -7   2  224.53    7.90
  -8  -7   3   63.42    3.78
  -8  -7   3   61.95    3.97
  -8  -7   4  501.19   11.75
  -8  -7   4  527.26   12.74
  -8  -7   5   56.45    3.51
  -8  -7   6  104.08    4.54
  -8  -7   6  103.15    4.97
  -8  -7   8  172.19    5.04
  -8  -8  -6  252.57    6.25
  -8  -8  -5   73.58    3.57
  -8  -8  -4  319.10    8.96
  -8  -8  -4  375.29    8.91
  -8  -8  -3   61.09    3.81
  -8  -8  -3   75.94    3.85
  -8  -8  -2  667.05   15.56
  -8  -8  -2  766.58   15.67
  -8  -8  -1   32.51    3.07
  -8  -8  -1   41.59    3.11
  -8  -8   0  201.47    7.59
  -8  -8   0  219.31    7.49
  -8   8   0  224.29    8.21
  -8   8  -1   35.36    3.33
  -8  -8   2  685.20   14.81
  -8  -8   3   73.53    3.78
  -8  -8   3   77.03    4.09
  -8  -8   4  312.53    8.19
  -8  -8   4  352.20    9.23
  -8  -8   5   98.89    4.33
  -8  -8   6  438.04    9.92
  -8  -8   7   16.24    1.52
  -8  -9  -4  195.87    5.40
  -8  -9  -3   60.52    3.03
  -8  -9  -3   91.28    3.79
  -8  -9  -2  266.24    7.48
  -8  -9  -1  283.02    8.00
  -8  -9   0  227.69    7.09
  -8  -9   2  255.53    7.26
  -8  -9   3   96.85    3.92
  -8  -9   5   70.65    3.15
  -8  -9   6   20.28    1.82
  -8  -9   7   60.51    2.39
  -8 -10  -2  310.78    7.40
  -8 -10  -1   47.19    2.58
  -8 -10   0  189.59    5.68
  -8 -10   2  272.72    6.76
  -8 -10   4  375.35    8.41
  -8 -10   5   13.88    1.33
  -8 -11   3   12.26    1.07
  -9   0   0    0.51    1.30
  -9   0   0    1.55    2.66
  -9   0   0    1.56    1.40
  -9   0   0    2.46    1.60
  -9   0   1   33.92    3.34
  -9   0  -1   26.98    6.24
  -9   0  -1   38.59    3.35
  -9   0   1   34.35    3.36
  -9   0  -1   35.89    3.42
  -9   0   2  638.60   15.55
  -9   0   2  639.77   27.09
  -9   0  -2  619.72   26.84
  -9   0   2  632.21   15.11
  -9   0  -2  631.26   15.13
  -9   0  -2  626.95   15.89
  -9   0   3   16.80    2.39
  -9   0  -3   18.11    2.19
  -9   0   3   15.19    4.66
  -9   0  -3    9.75    3.94
  -9   0   3   16.34    2.24
  -9   0  -3   15.58    2.15
  -9   0  -3   16.93    2.55
  -9   0  -4  301.95    9.05
  -9   0   4  260.18   16.29
  -9   0  -4  247.16   15.91
  -9   0   4  285.04    8.68
  -9   0  -4  279.72    8.65
  -9   0  -5   62.66    3.84
  -9   0   5   63.23    3.57
  -9   0  -5   60.05    3.51
  -9   0  -5   58.08    4.46
  -9   0  -6  731.16   15.82
  -9   0  -6  733.97   17.44
  -9   0  -7   28.11    2.48
  -9   0  -7   26.92    3.01
  -9   0  -8  691.35   14.14
  -9   0  -8  668.15   15.08
  -9   0  -9  157.88    5.05
  -9   0  -9  151.76    5.41
  -9   0 -10  142.41    4.26
  -9  -1 -10   22.07    1.53
  -9  -1  -9    7.74    1.44
  -9  -1  -9    7.24    1.19
  -9  -1  -8  703.97   14.01
  -9  -1  -8  669.08   14.87
  -9  -1  -7   34.38    2.67
  -9  -1  -7   38.02    3.27
  -9  -1  -6 1104.19   21.07
  -9  -1  -6 1131.52   23.09
  -9  -1  -5   18.80    2.12
  -9  -1  -5   17.74    1.98
  -9   1   5   15.08    1.88
  -9  -1  -5   18.10    2.71
  -9  -1  -4  406.26   10.63
  -9  -1  -4  371.94   19.47
  -9  -1  -4  394.30   10.64
  -9   1   4  407.73   10.74
  -9  -1  -4  399.89   12.11
  -9  -1  -3   49.91    3.33
  -9  -1  -3   39.44    6.83
  -9   1   3   42.96    7.27
  -9  -1  -3   54.16    3.74
  -9   1   3   56.35    3.80
  -9   1   2   51.27    3.74
  -9  -1  -2   49.96    7.68
  -9   1   2   42.51    7.29
  -9  -1  -2   52.81    3.85
  -9   1   2   56.39    3.93
  -9   1   1   42.32    3.48
  -9  -1  -1   46.17    7.63
  -9  -1  -1   48.14    3.78
  -9  -1  -1   48.31    4.03
  -9   1   0  183.67    7.30
  -9  -1   0  180.39    7.88
  -9  -1   0  169.90   13.75
  -9   1   0  178.31   14.29
  -9  -1   0  183.26    7.35
  -9   1   0  182.06    7.32
  -9  -1   0  175.82    7.60
  -9   1   0  187.31    7.51
  -9  -1   1   59.76    4.40
  -9   1  -1   43.11    7.58
  -9  -1   1   50.27    4.01
  -9   1  -1   48.57    3.80
  -9   1  -1   47.90    3.85
  -9  -1   2   59.28    4.36
  -9  -1   2   46.53    7.33
  -9   1  -2   49.65    7.84
  -9  -1   2   56.82    3.99
  -9   1  -2   55.62    3.96
  -9   1  -2   58.53    4.23
  -9  -1   3   51.63    4.05
  -9   1  -3   50.78    3.56
  -9  -1   3   40.73    6.93
  -9   1  -3   46.12    7.56
  -9  -1   3   52.11    3.68
  -9   1  -3   53.55    3.68
  -9   1  -3   49.89    4.03
  -9   1  -4  432.80   11.39
  -9  -1   4  373.09   19.51
  -9   1  -4  351.99   19.11
  -9  -1   4  419.51   10.89
  -9   1  -4  400.92   10.75
  -9   1  -4  403.12   12.22
  -9   1  -5   22.91    2.50
  -9  -1   5   23.28    2.22
  -9   1  -5   21.09    2.15
  -9   1  -7   40.97    3.47
  -9   1  -8  698.35   15.44
  -9   1  -9    4.99    1.40
  -9   1 -10   27.66    1.87
  -9  -2  -9  103.13    3.95
  -9  -2  -8  236.07    6.55
  -9  -2  -8  232.69    7.24
  -9  -2  -7   28.61    2.32
  -9  -2  -7   31.58    2.91
  -9  -2  -6  683.46   14.29
  -9  -2  -6  666.38   15.95
  -9  -2  -5  156.94    5.82
  -9  -2  -5  156.00    5.74
  -9  -2  -5  153.84    6.93
  -9  -2  -4  778.25   16.21
  -9  -2  -4  817.13   16.99
  -9   2   4  801.48   16.89
  -9  -2  -4  775.17   18.47
  -9  -2  -3   83.07    4.07
  -9  -2  -3   73.25    8.96
  -9   2   3   77.69    9.35
  -9  -2  -3   88.22    4.72
  -9   2   3   87.17    4.73
  -9  -2  -3   84.39    5.32
  -9  -2  -2  455.65   22.56
  -9   2   2  467.65   23.09
  -9  -2  -2  481.89   12.60
  -9   2   2  478.10   12.62
  -9  -2  -1  194.82   14.79
  -9   2   1  192.11   14.98
  -9  -2  -1  204.14    7.71
  -9   2   1  208.96    7.47
  -9  -2   0  148.70    7.24
  -9  -2   0  148.13   12.95
  -9   2   0  146.03   13.18
  -9  -2   0  158.57    6.73
  -9   2   0  155.95    6.69
  -9  -2   0  143.26    7.00
  -9   2   0  148.16    6.40
  -9  -2   1  188.52    8.12
  -9  -2   1  171.98   13.88
  -9   2  -1  200.61   15.34
  -9   2  -1  204.53    7.70
  -9   2  -1  201.69    7.67
  -9  -2   2  487.27   13.85
  -9  -2   2  485.18   23.16
  -9   2  -2  499.40   23.82
  -9  -2   2  502.04   12.89
  -9   2  -2  495.01   12.87
  -9   2  -2  500.62   13.35
  -9  -2   3   89.28    5.43
  -9  -2   3   83.78    9.45
  -9   2  -3   70.56    8.90
  -9  -2   3   93.64    4.83
  -9   2  -3   82.96    4.65
  -9   2  -3   87.33    5.18
  -9  -2   4  786.37   16.36
  -9   2  -4  779.66   17.94
  -9  -2   5  179.67    6.58
  -9   2  -6  772.17   16.45
  -9  -2   6  763.42   15.68
  -9   2  -7   30.80    2.59
  -9   2  -8  232.85    6.90
  -9   2  -9  123.59    4.30
  -9   2  -9  125.65    4.84
  -9   2 -10  236.21    5.85
  -9  -3  -9   12.73    1.28
  -9  -3  -8  297.77    7.97
  -9  -3  -7   11.73    1.96
  -9  -3  -6  812.15   17.73
  -9  -3  -5   74.75    3.80
  -9  -3  -5   75.97    4.81
  -9  -3  -4  206.95    7.10
  -9  -3  -4  206.65    8.20
  -9  -3  -3   41.32    6.77
  -9  -3  -3   50.33    3.57
  -9   3   3   50.90    3.64
  -9  -3  -3   43.06    3.92
  -9  -3  -2  500.80   23.47
  -9   3   2  526.97   13.41
  -9  -3  -2  520.81   14.41
  -9  -3  -1  112.27    6.38
  -9  -3  -1  112.40    6.18
  -9  -3   0  426.95   13.19
  -9  -3   0  412.15   21.52
  -9   3   0  445.95   12.11
  -9   3   0  432.74   11.33
  -9  -3   1  107.72    6.15
  -9  -3   1   89.53   10.03
  -9   3  -1  103.94    5.36
  -9   3  -1   97.08    4.99
  -9  -3   2  542.07   14.98
  -9  -3   2  520.46   23.90
  -9   3  -2  559.25   13.90
  -9   3  -2  553.52   13.79
  -9  -3   3   50.52    4.15
  -9  -3   3   39.06    6.62
  -9  -3   3   47.38    3.41
  -9   3  -3   52.19    3.65
  -9  -3   3   52.74    3.82
  -9   3  -3   55.75    3.99
  -9  -3   4  220.48    7.26
  -9  -3   4  221.17    7.79
  -9   3  -5   73.88    4.13
  -9  -3   5   76.16    4.22
  -9   3  -6  869.73   17.65
  -9  -3   6  872.38   17.41
  -9   3  -7   12.74    1.70
  -9   3  -8  362.90    8.75
  -9   3 -10   51.29    2.26
  -9  -4  -8  327.15    7.54
  -9  -4  -7   17.64    2.04
  -9  -4  -6   79.03    4.34
  -9  -4  -5   79.57    3.81
  -9  -4  -5   85.59    4.86
  -9  -4  -4  559.55   12.79
  -9  -4  -4  531.79   14.13
  -9  -4  -3   42.53    3.77
  -9  -4  -2  444.11   13.04
  -9  -4  -2  474.28   12.26
  -9  -4  -1   58.34    8.12
  -9  -4  -1   58.75    4.09
  -9  -4   0  151.49   12.87
  -9  -4   0  163.09    6.74
  -9  -4   1   44.76    7.10
  -9  -4   2  458.22   12.07
  -9   4  -2  462.34   11.70
  -9  -4   3   43.52    3.94
  -9  -4   3   47.41    3.61
  -9   4  -3   46.90    3.51
  -9  -4   4  558.03   12.85
  -9  -4   4  607.42   14.20
  -9   4  -4  560.43   13.79
  -9  -4   4  574.44   13.82
  -9  -4   5  106.96    5.05
  -9  -4   6   73.38    3.89
  -9  -4   7   17.83    1.84
  -9   4  -9  109.67    3.90
  -9  -5  -9    3.64    0.80
  -9  -5  -5   16.23    1.74
  -9  -5  -3  114.68    6.15
  -9  -5  -2  647.74   16.61
  -9  -5  -2  654.47   14.97
  -9  -5  -1   13.23    2.57
  -9  -5  -1   12.95    1.99
  -9  -5   0 1169.70   24.98
  -9  -5   0 1227.75   23.70
  -9  -5   1   12.20    2.58
  -9  -5   2  684.10   17.01
  -9  -5   2  670.39   15.30
  -9  -5   3  114.43    5.13
  -9  -5   5   20.82    2.39
  -9  -5   5   19.63    2.24
  -9  -5   6  101.12    4.60
  -9  -5   6  102.94    4.51
  -9  -5   7   55.93    2.98
  -9   5  -8   91.68    3.60
  -9   5  -9    3.39    0.74
  -9  -6  -8  100.25    3.22
  -9  -6  -7   21.70    2.01
  -9  -6  -6    8.26    1.65
  -9  -6  -5   99.67    4.94
  -9  -6  -5   94.66    3.66
  -9  -6  -4  383.91   10.98
  -9  -6  -3   22.43    2.79
  -9  -6  -3   25.75    2.31
  -9  -6  -2  266.80    9.31
  -9  -6  -2  291.17    8.68
  -9  -6  -1    2.31    1.75
  -9  -6  -1    3.48    1.27
  -9  -6   0  264.02    9.45
  -9  -6   0  281.75    8.79
  -9  -6   1    2.12    1.82
  -9  -6   2  267.41    9.33
  -9  -6   2  271.77    8.37
  -9  -6   3   19.15    2.04
  -9  -6   4  427.03   11.00
  -9  -6   5  110.07    4.87
  -9  -6   6    9.45    1.59
  -9  -6   6    6.83    1.30
  -9  -6   7   22.03    1.89
  -9  -6   7   19.63    1.72
  -9  -7  -6    0.71    0.87
  -9  -7  -5    6.90    1.48
  -9  -7  -4  194.92    6.64
  -9  -7  -3   12.72    2.05
  -9  -7  -3   10.07    1.57
  -9  -7  -2  560.91   13.86
  -9  -7  -2  651.35   13.63
  -9  -7  -1  103.38    5.30
  -9  -7  -1  118.61    5.10
  -9  -7   0  667.39   15.90
  -9  -7   0  744.29   15.46
  -9  -7   2  655.09   13.99
  -9  -7   3   11.45    1.60
  -9  -7   5    8.74    1.53
  -9  -7   6    2.23    1.11
  -9  -7   7   50.51    2.37
  -9  -8  -5   19.94    1.44
  -9  -8  -4  232.70    6.17
  -9  -8  -3   84.19    3.80
  -9  -8  -2  150.61    5.53
  -9  -8  -2  173.81    5.53
  -9  -8  -1   25.24    2.40
  -9  -8  -1   27.63    2.26
  -9  -8   0   68.81    3.55
  -9  -8   2  202.85    6.09
  -9  -8   3   95.91    3.72
  -9  -8   4  291.55    7.64
  -9  -8   5   46.91    2.58
  -9  -8   6  146.90    4.16
  -9  -9  -1   91.88    3.57
  -9  -9   0  186.07    5.43
  -9  -9   2  281.22    6.63
  -9  -9   4  186.28    4.93
 -10   0   0  522.06   13.33
 -10   0   0  527.55   13.67
 -10   0   0  551.46   13.51
 -10   0  -1    4.45    1.67
 -10   0  -1    3.33    1.49
 -10   0  -1    3.94    1.69
 -10   0  -2  523.24   13.45
 -10   0   2  520.74   12.88
 -10   0  -2  518.53   12.89
 -10   0  -2  511.73   13.67
 -10   0   3   14.10    1.92
 -10   0  -3   12.66    1.88
 -10   0  -3   14.71    2.41
 -10   0  -4 1176.33   21.61
 -10   0   4 1177.49   21.50
 -10   0  -5  177.69    5.61
 -10   0  -6    7.41    1.76
 -10   0  -7   79.80    4.02
 -10   0  -8  161.13    5.17
 -10   0  -9   90.72    2.97
 -10  -1  -8   48.43    2.67
 -10  -1  -7  140.27    5.31
 -10  -1  -6   86.75    4.55
 -10  -1  -5  126.94    4.62
 -10  -1  -5  139.17    6.07
 -10  -1  -4  136.64    5.30
 -10   1   4  135.52    5.25
 -10  -1  -3   50.14    3.37
 -10   1   3   51.74    3.41
 -10  -1  -2  238.62    8.73
 -10  -1  -2  239.00    8.02
 -10   1   2  242.72    8.03
 -10  -1  -2  231.32    8.73
 -10  -1  -1   45.12    3.76
 -10  -1  -1   43.78    3.41
 -10  -1  -1   45.62    3.82
 -10  -1   0  345.86   10.59
 -10  -1   0  316.33   10.27
 -10  -1   0  343.06   10.11
 -10   1   0  332.84    9.97
 -10   1   0  346.29   10.14
 -10  -1   1   49.05    3.79
 -10   1  -1   47.23    3.51
 -10   1  -1   43.49    3.53
 -10  -1   2  236.61    8.28
 -10  -1   2  240.99    8.03
 -10   1  -2  235.61    7.96
 -10   1  -2  242.62    8.48
 -10  -1   3   56.26    3.53
 -10   1  -3   55.91    3.57
 -10   1  -3   51.68    3.83
 -10  -1   4  134.33    5.21
 -10   1  -4  137.64    5.33
 -10   1  -4  136.81    6.17
 -10   1  -5  134.52    5.91
 -10   1  -8   42.74    2.56
 -10   1  -9   10.77    1.09
 -10  -2  -8  228.53    5.86
 -10  -2  -7  164.57    5.62
 -10  -2  -6  215.34    7.23
 -10  -2  -5  173.21    5.42
 -10  -2  -5  197.48    7.24
 -10  -2  -4  513.25   11.68
 -10  -2  -4  510.85   13.31
 -10  -2  -3    5.76    1.53
 -10   2   3    6.65    1.55
 -10  -2  -3    6.55    1.99
 -10  -2  -2  637.41   15.85
 -10  -2  -2  626.96   14.49
 -10   2   2  624.91   14.45
 -10  -2  -1   42.01    3.74
 -10  -2  -1   47.02    3.48
 -10  -2  -1   43.97    3.83
 -10  -2   0  462.73   13.01
 -10  -2   0  489.81   12.48
 -10   2   0  477.72   12.38
 -10  -2   1   41.68    3.64
 -10   2  -1   45.34    3.41
 -10   2  -1   43.64    3.36
 -10  -2   2  619.96   15.25
 -10  -2   2  635.79   14.49
 -10   2  -2  622.94   14.45
 -10   2  -2  630.67   14.69
 -10  -2   3    6.44    1.54
 -10   2  -3    7.42    1.63
 -10   2  -3    6.93    1.73
 -10  -2   4  452.22   10.68
 -10   2  -4  472.48   12.02
 -10   2  -5  187.59    6.85
 -10   2  -6  208.28    6.93
 -10   2  -9   48.01    1.98
 -10  -3  -7  130.94    4.57
 -10  -3  -6  481.51   11.33
 -10  -3  -5   77.48    3.35
 -10  -3  -5   91.50    4.68
 -10  -3  -4  179.69    5.96
 -10  -3  -4  181.04    7.06
 -10  -3  -3  107.53    4.78
 -10  -3  -3  101.87    5.40
 -10  -3  -2   50.72    4.08
 -10  -3  -2   57.83    3.70
 -10  -3  -2   51.10    3.98
 -10  -3  -1   42.46    3.77
 -10  -3  -1   41.71    3.20
 -10  -3   0  483.25   13.20
 -10  -3   0  482.28   12.23
 -10  -3   1   44.96    3.77
 -10  -3   2   53.31    3.98
 -10  -3   2   54.07    3.51
 -10  -3   3  110.26    4.79
 -10   3  -3  109.17    4.97
 -10  -3   4  171.35    5.73
 -10   3  -4  176.84    6.38
 -10   3  -5   80.66    4.11
 -10   3  -6  501.60   11.39
 -10   3  -7  148.79    5.00
 -10   3  -8  239.38    5.89
 -10  -4  -8   72.82    2.77
 -10  -4  -7   48.38    2.81
 -10  -4  -6  100.50    4.57
 -10  -4  -5   31.66    2.95
 -10  -4  -4  414.62   11.29
 -10  -4  -4  379.05    9.16
 -10  -4  -3   27.74    2.47
 -10  -4  -2  295.60    8.56
 -10  -4  -1   27.64    2.60
 -10  -4   0    4.65    1.45
 -10  -4   1   26.82    3.10
 -10  -4   2  279.73    9.22
 -10  -4   2  280.06    8.22
 -10  -4   3   24.37    2.27
 -10  -5  -7   71.05    2.91
 -10  -5  -6  752.20   14.65
 -10  -5  -5   85.73    4.22
 -10  -5  -4  315.46    9.11
 -10  -5  -4  300.64    7.42
 -10  -5  -3   56.38    3.82
 -10  -5  -3   61.34    3.28
 -10  -5  -2   58.51    4.01
 -10  -5  -2   61.89    3.44
 -10  -5  -1  124.59    5.86
 -10  -5  -1  125.09    5.15
 -10  -5   0   39.50    3.40
 -10  -5   0   36.72    2.83
 -10  -5   2   60.77    3.39
 -10  -5   3   57.11    3.10
 -10  -6  -6   30.80    1.90
 -10  -6  -5   20.31    1.95
 -10  -6  -4  176.80    5.95
 -10  -6  -3   26.79    2.51
 -10  -6  -3   21.34    1.90
 -10  -6  -2   37.05    3.04
 -10  -6  -2   36.03    2.51
 -10  -6  -1   16.03    2.28
 -10  -6  -1   14.49    1.76
 -10  -6   0   55.59    3.70
 -10  -6   0   56.78    3.21
 -10  -6   2   30.73    2.29
 -10  -6   3   22.65    1.88
 -10  -7  -4  331.81    7.49
 -10  -7  -3   47.05    2.71
 -10  -7  -2   38.50    2.63
 -10  -7  -2   35.96    2.23
 -10  -7  -1   52.69    2.78
 -10  -7   0    0.39    0.80
 -10  -7   2   24.03    1.83
 -11   0   0    7.36    1.43
 -11   0  -1  283.15    8.09
 -11   0  -2   96.74    4.60
 -11   0  -2  100.29    4.35
 -11   0   2   96.72    4.23
 -11   0  -3  357.08    9.47
 -11   0  -3  355.65    8.64
 -11   0   3  332.82    8.36
 -11   0  -4  907.87   17.61
 -11   0  -7    5.51    0.89
 -11  -1  -6   35.55    2.25
 -11  -1  -5  143.68    5.14
 -11  -1  -4    6.21    1.09
 -11  -1  -3   20.41    2.28
 -11  -1  -3   18.58    1.82
 -11  -1  -2  107.88    4.53
 -11   1   2  115.70    4.63
 -11  -1  -1  114.94    4.81
 -11  -1   0  130.53    5.16
 -11   1   0  124.73    5.08
 -11   1  -1  100.59    4.50
 -11   1  -2  102.98    4.55
 -11  -1   2  100.05    4.28
 -11   1  -2  101.01    4.36
 -11   1  -3   22.33    2.21
 -11  -1   3   19.84    1.84
 -11   1  -4    3.77    1.28
 -11   1  -5  125.91    4.65
 -11   1  -6   33.60    2.19
 -11  -2  -6   98.19    3.54
 -11  -2  -5   83.99    3.68
 -11  -2  -4  384.57    9.50
 -11  -2  -3  267.83    7.86
 -11  -2  -3  267.74    7.05
 -11  -2  -2  590.50   13.38
 -11  -2  -2  624.73   12.89
 -11  -2  -1  182.87    6.53
 -11  -2  -1  191.39    6.24
 -11  -2   0    3.36    1.37
 -11  -2   0    2.97    1.17
 -11  -2   2  581.74   12.32
 -11  -2   3  249.90    6.67
 -11   2  -5   75.00    3.29
 -11   2  -6   84.66    3.15
 -11  -3  -6   13.21    1.35
 -11  -3  -5  331.16    7.98
 -11  -3  -4   54.74    3.18
 -11  -3  -3   39.93    2.90
 -11  -3  -3   36.17    2.32
 -11  -3  -2  275.06    8.07
 -11  -3  -2  277.69    7.36
 -11  -3  -1  133.50    5.42
 -11  -3  -1  130.14    4.89
 -11  -3   0  404.73   10.30
 -11  -3   0  392.51    9.62
 -11  -3   2  241.03    6.70
 -11  -3   3   39.50    2.36
 -11  -4  -2   98.47    3.83
 -11  -4  -1   42.14    3.03
 -11  -4  -1   41.18    2.59
 -11  -4   0   62.00    3.57
 -11  -4   0   60.25    3.11
 -11  -4   2   78.79    3.36
 -11  -5  -4   12.81    1.47
 -11  -5  -3   67.83    3.20
 -11  -5  -2  355.81    8.68
 -11  -5  -1   31.36    2.09
 -11  -5   0  651.03   12.49
 -11  -5   1   29.48    2.01
   0   0   0    0.00    0.00


TITL FT182-2b-g_auto in P2(1)2(1)2(1)
REM P2(1)2(1)2(1) (#19 in standard setting)
CELL 1.54184   9.777469  11.738273  12.307670  90.0000  90.0000  90.0000
ZERR    4.00   0.000665   0.000875   0.001006   0.0000   0.0000   0.0000
LATT -1
SYMM -x+1/2,-y, z+1/2
SYMM -x, y+1/2,-z+1/2
SYMM  x+1/2,-y+1/2,-z
SFAC C H N O Cl Cu
UNIT 44.00 64.00 8.00 8.00 8.00 4.00
REM  CrysAlisPro recorded range (K): Min=100.0; max=100.1; aver:100.0
TEMP -173
TREF
HKLF 4
END
_computing_structure_solution     'SHELXT 2014/5 (Sheldrick, 2014)'
;
_shelx_hkl_checksum   50555
