# Supplementary material for: Synthesis of chiral Cu(II) complexes from pro-chiral Schiff base ligand and investigation of their catalytic activity in the asymmetric synthesis of 1,2,3-triazoles
Source: Sci Rep. 2024 May 8;14:10603. doi: 10.1038/s41598-024-60930-w (PMC11079015; doi:10.1038/s41598-024-60930-w)
Supplement: Supplementary file 4 — Supplementary Information 4. [file 41598_2024_60930_MOESM4_ESM.cif]

 
data_ft602
 
_audit_creation_method            'SHELXL-2018/3'
_shelx_SHELXL_version_number      '2018/3'
_chemical_name_systematic         ?
_chemical_name_common             ?
_chemical_melting_point           ?
_chemical_formula_moiety          'C11 H16 Cl2 Cu N2 O2' 
_chemical_formula_sum
 'C11 H16 Cl2 Cu N2 O2' 
_chemical_formula_weight          342.70

loop_
 _atom_type_symbol
 _atom_type_description
 _atom_type_scat_dispersion_real
 _atom_type_scat_dispersion_imag
 _atom_type_scat_source
 'C'  'C'   0.0033   0.0016
 'International Tables Vol C Tables 4.2.6.8 and 6.1.1.4'
 'H'  'H'   0.0000   0.0000
 'International Tables Vol C Tables 4.2.6.8 and 6.1.1.4'
 'N'  'N'   0.0061   0.0033
 'International Tables Vol C Tables 4.2.6.8 and 6.1.1.4'
 'O'  'O'   0.0106   0.0060
 'International Tables Vol C Tables 4.2.6.8 and 6.1.1.4'
 'Cl'  'Cl'   0.1484   0.1585
 'International Tables Vol C Tables 4.2.6.8 and 6.1.1.4'
 'Cu'  'Cu'   0.3201   1.2651
 'International Tables Vol C Tables 4.2.6.8 and 6.1.1.4'
 
_space_group_crystal_system       orthorhombic
_space_group_IT_number            19
_space_group_name_H-M_alt         'P 21 21 21'
_space_group_name_Hall            'P 2ac 2ab'
 
_shelx_space_group_comment
;
The symmetry employed for this shelxl refinement is uniquely defined
by the following loop, which should always be used as a source of
symmetry information in preference to the above space-group names.
They are only intended as comments.
;
 
loop_
 _space_group_symop_operation_xyz
 'x, y, z'
 '-x+1/2, -y, z+1/2'
 '-x, y+1/2, -z+1/2'
 'x+1/2, -y+1/2, -z'
 
_cell_length_a                    9.6111(3)
_cell_length_b                    11.6447(4)
_cell_length_c                    12.1942(3)
_cell_angle_alpha                 90
_cell_angle_beta                  90
_cell_angle_gamma                 90
_cell_volume                      1364.77(7)
_cell_formula_units_Z             4
_cell_measurement_temperature     293(2)
_cell_measurement_reflns_used     6836
_cell_measurement_theta_min       2.1106
_cell_measurement_theta_max       28.4677
 
_exptl_crystal_description        plate
_exptl_crystal_colour             green
_exptl_crystal_density_meas       ?
_exptl_crystal_density_method     ?
_exptl_crystal_density_diffrn     1.668          
_exptl_crystal_F_000              700
_exptl_transmission_factor_min    ?
_exptl_transmission_factor_max    ?
_exptl_crystal_size_max           0.612
_exptl_crystal_size_mid           0.289
_exptl_crystal_size_min           0.146
_exptl_absorpt_coefficient_mu     1.986
_shelx_estimated_absorpt_T_min    0.376
_shelx_estimated_absorpt_T_max    0.760
_exptl_absorpt_correction_type    analytical
_exptl_absorpt_correction_T_min   0.424
_exptl_absorpt_correction_T_max   0.772
_exptl_absorpt_process_details    
;
CrysAlisPro, Oxford Diffraction Ltd.,
Version 1.171.33.52 (release 06-11-2009 CrysAlis171 .NET)
(compiled Nov  6 2009,16:24:50)
Analytical numeric absorption correction using a multifaceted crystal
			model based on expressions derived by R.C. Clark & J.S. Reid.
(Clark, R. C. & Reid, J. S. (1995). Acta Cryst. A51, 887-897)
;
_exptl_absorpt_special_details    ?
_diffrn_ambient_temperature       293(2)
_diffrn_radiation_wavelength      0.71073
_diffrn_radiation_type            MoK\a
_diffrn_source                    'fine-focus sealed tube'  
_diffrn_measurement_device_type   'Xcalibur, Sapphire2, large Be window'
_diffrn_measurement_method        \q/2\q
_diffrn_detector_area_resol_mean  8.2564
_diffrn_reflns_number             9024
_diffrn_reflns_av_unetI/netI      0.0244
_diffrn_reflns_av_R_equivalents   0.0284
_diffrn_reflns_limit_h_min        -8
_diffrn_reflns_limit_h_max        12
_diffrn_reflns_limit_k_min        -14
_diffrn_reflns_limit_k_max        14
_diffrn_reflns_limit_l_min        -15
_diffrn_reflns_limit_l_max        15
_diffrn_reflns_theta_min          2.418
_diffrn_reflns_theta_max          28.505
_diffrn_reflns_theta_full         25.000
_diffrn_measured_fraction_theta_max   0.922
_diffrn_measured_fraction_theta_full  1.000
_diffrn_reflns_Laue_measured_fraction_max    0.922
_diffrn_reflns_Laue_measured_fraction_full   1.000
_diffrn_reflns_point_group_measured_fraction_max   0.895
_diffrn_reflns_point_group_measured_fraction_full  0.992
_reflns_number_total              3099
_reflns_number_gt                 2891
_reflns_threshold_expression      'I > 2\s(I)'
_reflns_Friedel_coverage          0.694
_reflns_Friedel_fraction_max      0.858
_reflns_Friedel_fraction_full     0.982
 
_reflns_special_details
;
 Reflections were merged by SHELXL according to the crystal
 class for the calculation of statistics and refinement.
 
 _reflns_Friedel_fraction is defined as the number of unique
 Friedel pairs measured divided by the number that would be
 possible theoretically, ignoring centric projections and
 systematic absences.
;
 
_computing_data_collection        
;
CrysAlisPro, Oxford Diffraction Ltd.,
Version 1.171.33.52 (release 06-11-2009 CrysAlis171 .NET)
(compiled Nov  6 2009,16:24:50)
;
_computing_cell_refinement        
;
CrysAlisPro, Oxford Diffraction Ltd.,
Version 1.171.33.52 (release 06-11-2009 CrysAlis171 .NET)
(compiled Nov  6 2009,16:24:50)
;
_computing_data_reduction         
;
CrysAlisPro, Oxford Diffraction Ltd.,
Version 1.171.33.52 (release 06-11-2009 CrysAlis171 .NET)
(compiled Nov  6 2009,16:24:50)
;
_computing_structure_solution     'SHELXS-2014 (Sheldrick, 2014)'
_computing_structure_refinement   'SHELXL-2018/3 (Sheldrick, 2018)'
_computing_molecular_graphics     ?
_computing_publication_material   'CIFTAB (Sheldrick, 2014)'
_refine_special_details           ?
_refine_ls_structure_factor_coef  Fsqd
_refine_ls_matrix_type            full
_refine_ls_weighting_scheme       calc
_refine_ls_weighting_details
'w=1/[\s^2^(Fo^2^)+(0.0348P)^2^] where P=(Fo^2^+2Fc^2^)/3'
_atom_sites_solution_primary      direct
_atom_sites_solution_secondary    difmap
_atom_sites_solution_hydrogens    geom
_refine_ls_hydrogen_treatment     constr
_refine_ls_extinction_method      none
_refine_ls_extinction_coef        .
_refine_ls_abs_structure_details
;
 Flack x determined using 1140 quotients [(I+)-(I-)]/[(I+)+(I-)]
 (Parsons, Flack and Wagner, Acta Cryst. B69 (2013) 249-259).
;
_refine_ls_abs_structure_Flack    0.002(7)
_chemical_absolute_configuration  ad
_refine_ls_number_reflns          3099
_refine_ls_number_parameters      163
_refine_ls_number_restraints      0
_refine_ls_R_factor_all           0.0243
_refine_ls_R_factor_gt            0.0221
_refine_ls_wR_factor_ref          0.0544
_refine_ls_wR_factor_gt           0.0539
_refine_ls_goodness_of_fit_ref    1.019
_refine_ls_restrained_S_all       1.019
_refine_ls_shift/su_max           0.001
_refine_ls_shift/su_mean          0.000
 
loop_
 _atom_site_label
 _atom_site_type_symbol
 _atom_site_fract_x
 _atom_site_fract_y
 _atom_site_fract_z
 _atom_site_U_iso_or_equiv
 _atom_site_adp_type
 _atom_site_occupancy
 _atom_site_site_symmetry_order  
 _atom_site_calc_flag
 _atom_site_refinement_flags_posn
 _atom_site_refinement_flags_adp
 _atom_site_refinement_flags_occupancy
 _atom_site_disorder_assembly
 _atom_site_disorder_group
Cu1 Cu -0.10422(3) -0.22757(3) -0.85533(2) 0.02443(9) Uani 1 1 d . . . . .
Cl1 Cl 0.14584(7) -0.21629(8) -0.79374(6) 0.04151(19) Uani 1 1 d . . . . .
Cl2 Cl -0.23168(8) -0.28863(7) -0.71577(6) 0.04262(19) Uani 1 1 d . . . . .
N1 N -0.0756(2) -0.3755(2) -0.93685(16) 0.0243(5) Uani 1 1 d . . . . .
C2 C -0.0829(3) -0.4828(3) -0.9003(2) 0.0308(6) Uani 1 1 d . . . . .
H2A H -0.109647 -0.495175 -0.827979 0.037 Uiso 1 1 calc R U . . .
C3 C -0.0527(3) -0.5766(3) -0.9648(3) 0.0365(7) Uani 1 1 d . . . . .
H3A H -0.058216 -0.650586 -0.936502 0.044 Uiso 1 1 calc R U . . .
C4 C -0.0136(3) -0.5581(3) -1.0733(2) 0.0374(7) Uani 1 1 d . . . . .
H4A H 0.006995 -0.619802 -1.118830 0.045 Uiso 1 1 calc R U . . .
C5 C -0.0058(3) -0.4474(3) -1.1123(2) 0.0333(6) Uani 1 1 d . . . . .
H5A H 0.019572 -0.433398 -1.184629 0.040 Uiso 1 1 calc R U . . .
C6 C -0.0362(3) -0.3574(2) -1.0425(2) 0.0243(5) Uani 1 1 d . . . . .
C7 C -0.0281(3) -0.2371(2) -1.07412(19) 0.0257(5) Uani 1 1 d . . . . .
H7A H -0.001019 -0.215143 -1.144261 0.031 Uiso 1 1 calc R U . . .
N8 N -0.0597(2) -0.16382(19) -1.00171(17) 0.0215(4) Uani 1 1 d . . . . .
C9 C -0.0655(3) -0.0390(2) -1.0184(2) 0.0231(5) Uani 1 1 d . . . . .
C10 C -0.0711(3) 0.0124(3) -0.9015(2) 0.0307(6) Uani 1 1 d . . . . .
H10A H 0.021838 0.017878 -0.871022 0.037 Uiso 1 1 calc R U . . .
H10B H -0.111444 0.088783 -0.903498 0.037 Uiso 1 1 calc R U . . .
O10 O -0.1550(2) -0.06212(19) -0.83625(15) 0.0372(5) Uani 1 1 d . . . . .
H10C H -0.188250 -0.025909 -0.784888 0.045 Uiso 1 1 calc R U . . .
C11 C -0.2028(3) -0.0125(2) -1.0776(2) 0.0292(6) Uani 1 1 d . . . . .
H11A H -0.279160 -0.045561 -1.036293 0.035 Uiso 1 1 calc R U . . .
H11B H -0.216227 0.070022 -1.079718 0.035 Uiso 1 1 calc R U . . .
O11 O -0.2058(2) -0.05607(19) -1.18611(15) 0.0354(5) Uani 1 1 d . . . . .
H11C H -0.239576 -0.120752 -1.185847 0.053 Uiso 1 1 calc R U . . .
C12 C 0.0626(3) 0.0050(3) -1.0797(2) 0.0285(6) Uani 1 1 d . . . . .
H12A H 0.145355 -0.023708 -1.043258 0.034 Uiso 1 1 calc R U . . .
H12B H 0.061758 -0.026130 -1.153449 0.034 Uiso 1 1 calc R U . . .
C13 C 0.0719(3) 0.1348(3) -1.0866(3) 0.0395(7) Uani 1 1 d . . . . .
H13A H 0.154444 0.156099 -1.125964 0.059 Uiso 1 1 calc R U . . .
H13B H -0.008366 0.164076 -1.124300 0.059 Uiso 1 1 calc R U . . .
H13C H 0.075329 0.166501 -1.013980 0.059 Uiso 1 1 calc R U . . .
 
loop_
 _atom_site_aniso_label
 _atom_site_aniso_U_11
 _atom_site_aniso_U_22
 _atom_site_aniso_U_33
 _atom_site_aniso_U_23
 _atom_site_aniso_U_13
 _atom_site_aniso_U_12
Cu1 0.03024(15) 0.02350(16) 0.01956(14) 0.00110(13) 0.00454(13) 0.00172(13)
Cl1 0.0345(3) 0.0419(4) 0.0481(4) -0.0132(4) -0.0117(3) 0.0057(3)
Cl2 0.0514(4) 0.0423(5) 0.0342(3) 0.0067(3) 0.0187(3) -0.0018(3)
N1 0.0235(11) 0.0252(12) 0.0242(11) 0.0006(9) -0.0007(9) -0.0003(8)
C2 0.0275(14) 0.0283(16) 0.0367(14) 0.0045(12) -0.0032(12) -0.0027(11)
C3 0.0334(14) 0.0224(15) 0.0536(18) 0.0023(13) -0.0018(14) -0.0013(11)
C4 0.0426(16) 0.0280(17) 0.0417(16) -0.0129(13) -0.0072(15) 0.0041(13)
C5 0.0402(15) 0.0323(16) 0.0275(13) -0.0062(12) -0.0049(12) 0.0041(13)
C6 0.0251(12) 0.0250(14) 0.0226(12) -0.0011(10) -0.0031(10) 0.0003(11)
C7 0.0302(12) 0.0282(15) 0.0188(10) 0.0007(11) 0.0009(10) 0.0040(11)
N8 0.0227(10) 0.0198(11) 0.0221(10) 0.0015(9) -0.0008(9) 0.0019(8)
C9 0.0233(12) 0.0225(13) 0.0235(12) 0.0009(10) 0.0015(10) 0.0025(10)
C10 0.0426(16) 0.0260(15) 0.0236(12) 0.0002(11) 0.0058(13) 0.0008(12)
O10 0.0543(12) 0.0289(11) 0.0284(10) -0.0005(8) 0.0219(9) 0.0061(9)
C11 0.0253(12) 0.0278(16) 0.0343(15) 0.0052(12) -0.0004(12) 0.0046(11)
O11 0.0433(11) 0.0319(12) 0.0311(10) 0.0084(9) -0.0133(9) -0.0029(10)
C12 0.0266(13) 0.0296(15) 0.0291(13) 0.0032(11) 0.0061(12) 0.0003(11)
C13 0.0401(17) 0.0320(17) 0.0464(17) 0.0040(14) 0.0079(15) -0.0057(13)
 
_geom_special_details
;
 All esds (except the esd in the dihedral angle between two l.s. planes)
 are estimated using the full covariance matrix.  The cell esds are taken
 into account individually in the estimation of esds in distances, angles
 and torsion angles; correlations between esds in cell parameters are only
 used when they are defined by crystal symmetry.  An approximate (isotropic)
 treatment of cell esds is used for estimating esds involving l.s. planes.
;
 
loop_
 _geom_bond_atom_site_label_1
 _geom_bond_atom_site_label_2
 _geom_bond_distance
 _geom_bond_site_symmetry_2
 _geom_bond_publ_flag
Cu1 N8 1.980(2) . ?
Cu1 O10 2.001(2) . ?
Cu1 N1 2.008(2) . ?
Cu1 Cl2 2.2142(7) . ?
Cu1 Cl1 2.5214(8) . ?
N1 C2 1.329(4) . ?
N1 C6 1.360(3) . ?
C2 C3 1.376(4) . ?
C2 H2A 0.9300 . ?
C3 C4 1.392(4) . ?
C3 H3A 0.9300 . ?
C4 C5 1.376(5) . ?
C4 H4A 0.9300 . ?
C5 C6 1.381(4) . ?
C5 H5A 0.9300 . ?
C6 C7 1.455(4) . ?
C7 N8 1.265(3) . ?
C7 H7A 0.9300 . ?
N8 C9 1.468(3) . ?
C9 C12 1.529(4) . ?
C9 C11 1.535(4) . ?
C9 C10 1.547(4) . ?
C10 O10 1.427(3) . ?
C10 H10A 0.9700 . ?
C10 H10B 0.9700 . ?
O10 H10C 0.8200 . ?
C11 O11 1.418(4) . ?
C11 H11A 0.9700 . ?
C11 H11B 0.9700 . ?
O11 H11C 0.8200 . ?
C12 C13 1.517(4) . ?
C12 H12A 0.9700 . ?
C12 H12B 0.9700 . ?
C13 H13A 0.9600 . ?
C13 H13B 0.9600 . ?
C13 H13C 0.9600 . ?
 
loop_
 _geom_angle_atom_site_label_1
 _geom_angle_atom_site_label_2
 _geom_angle_atom_site_label_3
 _geom_angle
 _geom_angle_site_symmetry_1
 _geom_angle_site_symmetry_3
 _geom_angle_publ_flag
N8 Cu1 O10 78.26(8) . . ?
N8 Cu1 N1 81.12(9) . . ?
O10 Cu1 N1 156.50(8) . . ?
N8 Cu1 Cl2 158.90(6) . . ?
O10 Cu1 Cl2 94.87(6) . . ?
N1 Cu1 Cl2 100.42(6) . . ?
N8 Cu1 Cl1 92.46(6) . . ?
O10 Cu1 Cl1 98.49(7) . . ?
N1 Cu1 Cl1 93.52(6) . . ?
Cl2 Cu1 Cl1 108.37(3) . . ?
C2 N1 C6 118.6(3) . . ?
C2 N1 Cu1 129.33(19) . . ?
C6 N1 Cu1 111.99(19) . . ?
N1 C2 C3 122.9(3) . . ?
N1 C2 H2A 118.5 . . ?
C3 C2 H2A 118.5 . . ?
C2 C3 C4 118.5(3) . . ?
C2 C3 H3A 120.7 . . ?
C4 C3 H3A 120.7 . . ?
C5 C4 C3 119.2(3) . . ?
C5 C4 H4A 120.4 . . ?
C3 C4 H4A 120.4 . . ?
C4 C5 C6 119.1(3) . . ?
C4 C5 H5A 120.4 . . ?
C6 C5 H5A 120.4 . . ?
N1 C6 C5 121.7(3) . . ?
N1 C6 C7 114.5(2) . . ?
C5 C6 C7 123.8(2) . . ?
N8 C7 C6 116.9(2) . . ?
N8 C7 H7A 121.6 . . ?
C6 C7 H7A 121.6 . . ?
C7 N8 C9 125.5(2) . . ?
C7 N8 Cu1 115.35(18) . . ?
C9 N8 Cu1 119.19(16) . . ?
N8 C9 C12 111.6(2) . . ?
N8 C9 C11 107.3(2) . . ?
C12 C9 C11 113.3(2) . . ?
N8 C9 C10 104.9(2) . . ?
C12 C9 C10 110.4(2) . . ?
C11 C9 C10 109.0(2) . . ?
O10 C10 C9 107.3(2) . . ?
O10 C10 H10A 110.2 . . ?
C9 C10 H10A 110.2 . . ?
O10 C10 H10B 110.2 . . ?
C9 C10 H10B 110.2 . . ?
H10A C10 H10B 108.5 . . ?
C10 O10 Cu1 112.54(17) . . ?
C10 O10 H10C 109.5 . . ?
Cu1 O10 H10C 132.8 . . ?
O11 C11 C9 112.6(2) . . ?
O11 C11 H11A 109.1 . . ?
C9 C11 H11A 109.1 . . ?
O11 C11 H11B 109.1 . . ?
C9 C11 H11B 109.1 . . ?
H11A C11 H11B 107.8 . . ?
C11 O11 H11C 109.5 . . ?
C13 C12 C9 114.1(2) . . ?
C13 C12 H12A 108.7 . . ?
C9 C12 H12A 108.7 . . ?
C13 C12 H12B 108.7 . . ?
C9 C12 H12B 108.7 . . ?
H12A C12 H12B 107.6 . . ?
C12 C13 H13A 109.5 . . ?
C12 C13 H13B 109.5 . . ?
H13A C13 H13B 109.5 . . ?
C12 C13 H13C 109.5 . . ?
H13A C13 H13C 109.5 . . ?
H13B C13 H13C 109.5 . . ?
 
loop_
 _geom_torsion_atom_site_label_1
 _geom_torsion_atom_site_label_2
 _geom_torsion_atom_site_label_3
 _geom_torsion_atom_site_label_4
 _geom_torsion
 _geom_torsion_site_symmetry_1
 _geom_torsion_site_symmetry_2
 _geom_torsion_site_symmetry_3
 _geom_torsion_site_symmetry_4
 _geom_torsion_publ_flag
C6 N1 C2 C3 -0.1(4) . . . . ?
Cu1 N1 C2 C3 -176.1(2) . . . . ?
N1 C2 C3 C4 -0.4(4) . . . . ?
C2 C3 C4 C5 0.3(5) . . . . ?
C3 C4 C5 C6 0.4(5) . . . . ?
C2 N1 C6 C5 0.9(4) . . . . ?
Cu1 N1 C6 C5 177.5(2) . . . . ?
C2 N1 C6 C7 -178.6(2) . . . . ?
Cu1 N1 C6 C7 -2.0(3) . . . . ?
C4 C5 C6 N1 -1.0(4) . . . . ?
C4 C5 C6 C7 178.5(3) . . . . ?
N1 C6 C7 N8 -0.8(3) . . . . ?
C5 C6 C7 N8 179.7(3) . . . . ?
C6 C7 N8 C9 -176.6(2) . . . . ?
C6 C7 N8 Cu1 3.3(3) . . . . ?
C7 N8 C9 C12 -46.4(3) . . . . ?
Cu1 N8 C9 C12 133.69(18) . . . . ?
C7 N8 C9 C11 78.2(3) . . . . ?
Cu1 N8 C9 C11 -101.7(2) . . . . ?
C7 N8 C9 C10 -166.0(2) . . . . ?
Cu1 N8 C9 C10 14.1(3) . . . . ?
N8 C9 C10 O10 -37.2(3) . . . . ?
C12 C9 C10 O10 -157.6(2) . . . . ?
C11 C9 C10 O10 77.4(3) . . . . ?
C9 C10 O10 Cu1 46.9(3) . . . . ?
N8 C9 C11 O11 -67.4(3) . . . . ?
C12 C9 C11 O11 56.2(3) . . . . ?
C10 C9 C11 O11 179.5(2) . . . . ?
N8 C9 C12 C13 -172.5(2) . . . . ?
C11 C9 C12 C13 66.2(3) . . . . ?
C10 C9 C12 C13 -56.3(3) . . . . ?
 
loop_
 _geom_hbond_atom_site_label_D 
 _geom_hbond_atom_site_label_H 
 _geom_hbond_atom_site_label_A 
 _geom_hbond_distance_DH 
 _geom_hbond_distance_HA 
 _geom_hbond_distance_DA 
 _geom_hbond_angle_DHA 
 _geom_hbond_site_symmetry_A 
 _geom_hbond_publ_flag
O10 H10C O11  0.82 1.84 2.652(3) 168.7 2_455 yes
O11 H11C Cl1  0.82 2.21 3.020(2) 170.4 4_443 yes
 
_refine_diff_density_max    0.236
_refine_diff_density_min   -0.272
_refine_diff_density_rms    0.070

_shelx_res_file
;
TITL FT60-2a in P2(1)2(1)2(1)
    ft602.res
    created by SHELXL-2018/3 at 16:50:50 on 14-Aug-2023
REM P2(1)2(1)2(1) (#19 in standard setting)
CELL 0.71073   9.611137  11.644733  12.194215  90.0000  90.0000  90.0000
ZERR    4.00   0.000290   0.000387   0.000346   0.0000   0.0000   0.0000
LATT -1
SYMM -x+1/2,-y, z+1/2
SYMM -x, y+1/2,-z+1/2
SYMM  x+1/2,-y+1/2,-z
SFAC C H N O Cl Cu
UNIT 44.00 64.00 8.00 8.00 8.00 4.00

TEMP  20
SIZE  0.6120  0.2888  0.1461

L.S. 10
BOND $H
FMAP 2
PLAN 10

OMIT  -3

ACTA  50
HTAB
EQIV $1 -x-1/2, -y, z+1/2
HTAB O10 O11_$1
EQIV $2 x-1/2, -y-1/2, -z-2
HTAB O11 Cl1_$2

CONF

WGHT    0.034800
FVAR       4.71173
CU1   6   -0.104223   -0.227568   -0.855329    11.00000    0.03024    0.02350 =
         0.01956    0.00110    0.00454    0.00172
CL1   5    0.145842   -0.216294   -0.793740    11.00000    0.03450    0.04195 =
         0.04807   -0.01322   -0.01172    0.00571
CL2   5   -0.231685   -0.288628   -0.715765    11.00000    0.05135    0.04231 =
         0.03421    0.00668    0.01866   -0.00177
N1    3   -0.075566   -0.375513   -0.936848    11.00000    0.02347    0.02519 =
         0.02422    0.00063   -0.00065   -0.00033
C2    1   -0.082898   -0.482846   -0.900321    11.00000    0.02748    0.02835 =
         0.03669    0.00448   -0.00317   -0.00269
AFIX  43
H2A   2   -0.109647   -0.495175   -0.827979    11.00000   -1.20000
AFIX   0
C3    1   -0.052668   -0.576556   -0.964780    11.00000    0.03344    0.02239 =
         0.05357    0.00227   -0.00181   -0.00131
AFIX  43
H3A   2   -0.058216   -0.650586   -0.936502    11.00000   -1.20000
AFIX   0
C4    1   -0.013602   -0.558067   -1.073251    11.00000    0.04257    0.02804 =
         0.04166   -0.01288   -0.00722    0.00412
AFIX  43
H4A   2    0.006995   -0.619802   -1.118830    11.00000   -1.20000
AFIX   0
C5    1   -0.005809   -0.447408   -1.112260    11.00000    0.04022    0.03234 =
         0.02747   -0.00619   -0.00489    0.00412
AFIX  43
H5A   2    0.019572   -0.433398   -1.184629    11.00000   -1.20000
AFIX   0
C6    1   -0.036178   -0.357417   -1.042522    11.00000    0.02514    0.02501 =
         0.02264   -0.00106   -0.00307    0.00031
C7    1   -0.028109   -0.237118   -1.074117    11.00000    0.03019    0.02821 =
         0.01882    0.00070    0.00089    0.00402
AFIX  43
H7A   2   -0.001019   -0.215143   -1.144261    11.00000   -1.20000
AFIX   0
N8    3   -0.059665   -0.163818   -1.001715    11.00000    0.02269    0.01978 =
         0.02210    0.00150   -0.00083    0.00190
C9    1   -0.065494   -0.039032   -1.018399    11.00000    0.02333    0.02246 =
         0.02348    0.00091    0.00146    0.00252
C10   1   -0.071144    0.012441   -0.901514    11.00000    0.04258    0.02603 =
         0.02357    0.00024    0.00582    0.00080
AFIX  23
H10A  2    0.021838    0.017878   -0.871022    11.00000   -1.20000
H10B  2   -0.111444    0.088783   -0.903498    11.00000   -1.20000
AFIX   0
O10   4   -0.154969   -0.062120   -0.836250    11.00000    0.05425    0.02891 =
         0.02844   -0.00053    0.02190    0.00610
AFIX  83
H10C  2   -0.188250   -0.025909   -0.784888    11.00000   -1.20000
AFIX   0
C11   1   -0.202758   -0.012502   -1.077582    11.00000    0.02535    0.02781 =
         0.03434    0.00524   -0.00043    0.00462
AFIX  23
H11A  2   -0.279160   -0.045561   -1.036293    11.00000   -1.20000
H11B  2   -0.216227    0.070022   -1.079718    11.00000   -1.20000
AFIX   0
O11   4   -0.205848   -0.056070   -1.186111    11.00000    0.04334    0.03185 =
         0.03109    0.00845   -0.01329   -0.00285
AFIX  83
H11C  2   -0.239576   -0.120752   -1.185847    11.00000   -1.50000
AFIX   0
C12   1    0.062631    0.004989   -1.079665    11.00000    0.02662    0.02964 =
         0.02911    0.00322    0.00609    0.00026
AFIX  23
H12A  2    0.145355   -0.023708   -1.043258    11.00000   -1.20000
H12B  2    0.061758   -0.026130   -1.153449    11.00000   -1.20000
AFIX   0
C13   1    0.071856    0.134835   -1.086615    11.00000    0.04012    0.03197 =
         0.04639    0.00400    0.00788   -0.00573
AFIX  33
H13A  2    0.154444    0.156099   -1.125964    11.00000   -1.50000
H13B  2   -0.008366    0.164076   -1.124300    11.00000   -1.50000
H13C  2    0.075329    0.166501   -1.013980    11.00000   -1.50000
AFIX   0
HKLF 4


REM  FT60-2a in P2(1)2(1)2(1)
REM wR2 = 0.0544, GooF = S = 1.019, Restrained GooF = 1.019 for all data
REM R1 = 0.0221 for 2891 Fo > 4sig(Fo) and 0.0243 for all 3099 data
REM 163 parameters refined using 0 restraints

END

WGHT      0.0348      0.0000

REM Instructions for potential hydrogen bonds
HTAB O10 O11_$1
HTAB O11 Cl1_$2

REM Highest difference peak  0.236,  deepest hole -0.272,  1-sigma level  0.070
Q1    1  -0.1811 -0.2722 -0.6778  11.00000  0.05    0.24
Q2    1   0.1195  0.1613 -1.0371  11.00000  0.05    0.23
Q3    1   0.1978 -0.2808 -0.7820  11.00000  0.05    0.21
Q4    1  -0.0209 -0.7267 -1.0563  11.00000  0.05    0.21
Q5    1  -0.1990  0.1970 -0.9157  11.00000  0.05    0.21
Q6    1  -0.1699 -0.2386 -0.7632  11.00000  0.05    0.20
Q7    1  -0.1156  0.2739 -1.1390  11.00000  0.05    0.20
Q8    1   0.2302  0.1957 -1.0380  11.00000  0.05    0.20
Q9    1  -0.0253 -0.5488 -1.0173  11.00000  0.05    0.20
Q10   1  -0.0027 -0.0143 -1.0476  11.00000  0.05    0.20
;
_shelx_res_checksum   92613

_shelx_hkl_file
;
   0   0   2 1194.58 61.3271   1
   0   0  -2 1199.74 65.1514   4
   0   0   2 1401.70 69.3800   4
   0   0   2 1204.29 71.5710   0
   0   0  -3 11.6851 81.2539   4
   0   0   3 45.9969 83.0880   1
   0   0   3 80.2174 97.3757   0
   0   0  -4 119200. 650.483   4
   0   0   4 117897. 616.552   1
   0   0   5-13.1401 105.660   1
   0   0   5 82.6043 126.402   0
   0   0  -5 45.5573 110.741   4
   0   0   5 74.7663 198.865   2
   0   0   6 9749.99 249.337   1
   0   0   6 10263.9 290.092   0
   0   0   6 9969.98 379.888   2
   0   0  -6 9920.06 262.785   4
   0   0   7 3.29418 139.585   1
   0   0   7-27.4493 167.127   0
   0   0   7 83.0118 252.508   2
   0   0  -7 85.1304 148.382   4
   0   0   8 5219.93 397.610   2
   0   0   8 5737.57 243.434   1
   0   0  -8 5661.24 259.331   4
   0   0  -9-17.5563 194.851   4
   0   0   9 127.542 318.199   2
   0   0   9 5.82798 163.469   1
   0   0  10 1294.10 209.000   1
   0   0 -10 1071.48 228.051   4
   0   0  10 804.709 357.352   2
   0   0  11 145.147 189.395   1
   0   0 -11-45.6868 220.759   4
   0   0  11 163.838 334.021   2
   0   0  12 1285.65 386.725   2
   0   0 -12 1194.25 277.347   4
   0   0  13-10.4670 387.425   2
   0   0  14 49014.6 1112.59   2
   0   0  15-29.3604 412.853   2
   0   1   1 147724. 560.081   4
   0   1  -1 184719. 507.564   4
   0   1   1 355786. 695.744   2
   0  -1  -1 179583. 581.733   4
   0  -1   1 170446. 496.366   4
   0   1  -2 859.449 47.9736   1
   0  -1  -2 987.854 82.9590   4
   0  -1   2 983.278 69.2621   4
   0   1   2 1003.77 106.365   2
   0  -1  -2 1112.99 98.0813   2
   0   1  -2 1045.67 75.9459   4
   0  -1   2 805.838 65.1959   0
   0   1  -2 728.058 56.1207   0
   0   1   2 1127.81 85.4586   4
   0  -1   3 180747. 597.236   1
   0   1  -3 186226. 606.374   1
   0   1   3 180249. 910.983   2
   0  -1   3 180039. 707.752   0
   0   1  -3 186867. 718.577   4
   0  -1  -3 186325. 777.504   4
   0  -1  -4 94654.4 611.446   4
   0   1  -4 97578.5 590.552   4
   0   1   4 95007.3 770.478   2
   0  -1   4 94250.6 507.584   1
   0  -1   4 95200.4 605.007   0
   0   1   5 4377.79 194.801   1
   0  -1  -5 4257.53 185.655   4
   0  -1   5 4250.53 148.049   1
   0   1  -5 4146.37 172.858   4
   0  -1   5 4175.45 181.378   0
   0   1   5 4482.02 257.349   2
   0  -1   6 24616.6 339.823   1
   0   1  -6 24067.5 376.339   4
   0  -1  -6 24224.6 390.125   4
   0   1   6 24385.6 513.857   2
   0   1   6 24239.6 396.406   1
   0  -1   6 24664.3 400.956   0
   0  -1  -7 128120. 915.717   4
   0  -1   7 131093. 967.186   0
   0  -1   7 130007. 827.994   1
   0   1   7 127440. 1168.40   2
   0   1  -7 128150. 901.928   4
   0   1   8-0.97288 180.468   1
   0   1   8 182.786 276.530   2
   0  -1   8 156.212 305.889   2
   0  -1  -8-26.5865 176.420   4
   0   1  -8 374.571 175.505   4
   0  -1   8 73.6337 137.808   1
   0  -1   8 27.9384 189.441   0
   0  -1   9 24786.0 690.646   2
   0  -1  -9 27237.2 526.571   4
   0   1  -9 26638.5 502.531   4
   0  -1   9 26823.3 540.373   0
   0   1   9 26906.1 685.012   2
   0  -1   9 27489.4 464.223   1
   0   1   9 27693.4 523.327   1
   0  -1  10 5603.30 471.865   2
   0   1  10 5915.49 440.943   2
   0   1  10 6268.27 317.599   1
   0   1 -10 6043.00 326.691   4
   0  -1  10 6003.72 277.410   1
   0  -1 -10 6215.68 324.749   4
   0  -1  11 11310.5 572.769   2
   0   1  11 12119.0 412.465   1
   0   1 -11 11906.0 418.793   4
   0  -1 -11 12035.9 420.737   4
   0   1  11 11507.2 558.027   2
   0  -1  12 2125.76 429.375   2
   0  -1 -12 2447.22 307.086   4
   0   1 -12 2337.98 298.471   4
   0   1  12 2020.28 399.600   2
   0  -1  13 8764.29 577.489   2
   0   1  13 9149.82 564.133   2
   0  -1  14 139.207 389.580   2
   0   1  14 159.238 388.068   2
   0   1  15 9681.16 626.294   2
   0  -1  15 9794.40 635.134   2
   0  -2   0 66624.8 431.679   4
   0   2  -1 12809.6 198.234   4
   0  -2  -1 12943.8 216.966   4
   0  -2   2 374791. 1008.30   0
   0   2   2 385549. 1027.20   2
   0  -2  -2 401751. 1245.88   4
   0   2  -2 405552. 1087.72   4
   0  -2  -2 393041. 1055.01   2
   0   2  -3 15202.6 192.093   1
   0   2  -3 15572.5 255.234   4
   0   2   3 15686.8 289.335   2
   0  -2  -3 15856.1 293.442   4
   0  -2   3 15259.3 232.110   0
   0  -2  -4 3714.99 180.663   4
   0  -2   4 3455.75 149.361   0
   0   2  -4 4011.08 177.316   4
   0   2   4 3658.18 209.804   2
   0  -2   5 35342.7 424.239   0
   0   2   5 35449.4 535.292   2
   0   2  -5 36625.1 441.642   4
   0  -2  -5 35904.2 465.812   4
   0  -2   6 70644.0 652.051   0
   0   2   6 68585.7 806.820   2
   0  -2   6 64245.3 513.539   1
   0   2  -6 66535.3 632.358   4
   0  -2  -6 66412.6 662.361   4
   0   2   7 1867.20 276.669   2
   0   2  -7 1590.51 187.719   4
   0  -2   7 1612.88 138.561   1
   0   2   7 1648.83 220.707   1
   0  -2  -7 1679.38 196.866   4
   0  -2   7 1791.93 190.763   0
   0   2   8 19924.4 459.894   1
   0  -2   8 19434.8 429.716   0
   0  -2   8 18702.3 579.631   2
   0  -2   8 18654.3 345.391   1
   0   2   8 19418.9 558.357   2
   0   2  -8 20246.5 431.241   4
   0  -2  -8 20049.3 437.344   4
   0  -2   9 13464.2 326.893   1
   0   2   9 13869.6 426.151   1
   0   2  -9 13974.0 393.176   4
   0  -2  -9 13236.4 396.915   4
   0   2   9 13606.5 518.249   2
   0  -2   9 13705.5 402.211   0
   0  -2   9 12767.3 539.086   2
   0  -2  10 24902.7 555.364   0
   0   2  10 26978.4 583.869   1
   0  -2  10 25143.8 452.403   1
   0  -2 -10 27324.4 576.215   4
   0   2  10 25659.9 692.578   2
   0   2 -10 26146.2 552.213   4
   0  -2  10 25935.8 747.171   2
   0  -2  11 178.273 361.814   2
   0  -2  11 425.909 226.921   0
   0   2  11 126.927 312.101   2
   0   2  11 430.413 229.424   1
   0  -2 -11 207.185 230.324   4
   0   2 -11 193.800 221.676   4
   0  -2  12 22423.3 776.080   2
   0   2 -12 25436.9 618.463   4
   0   2  12 25048.0 612.068   1
   0  -2 -12 25460.9 620.838   4
   0   2  12 22125.7 709.721   2
   0  -2  13 201.889 389.562   2
   0   2  13-86.9791 361.559   2
   0   2  14 58909.7 1178.78   2
   0  -2  14 57226.9 1231.24   2
   0  -2  15 79.9631 429.135   2
   0   2  15 94.2374 382.654   2
   0  -3   0 106.718 134.787   4
   0   3  -1 46978.1 449.251   4
   0  -3  -1 48043.8 477.725   4
   0  -3  -2 87015.2 688.799   4
   0   3  -2 86324.5 605.226   4
   0   3   3 35939.8 388.762   2
   0  -3   3 37116.2 386.754   0
   0  -3  -3 37412.2 481.724   4
   0   3  -3 36982.9 423.008   4
   0  -3   4 69252.3 561.629   0
   0   3  -4 66554.6 580.522   4
   0   3   4 67089.8 620.104   2
   0  -3  -4 69605.2 665.537   4
   0   3  -5 46558.4 526.057   4
   0  -3   5 48128.8 511.121   0
   0  -3  -5 47084.3 585.337   4
   0   3   5 49861.3 613.506   2
   0  -3  -6 32066.2 516.483   4
   0   3   6 31433.2 548.408   2
   0   3  -6 31709.1 476.757   4
   0  -3   6 31129.8 453.199   0
   0   3  -7 46255.0 606.813   4
   0  -3  -7 44995.5 623.306   4
   0  -3   7 44031.9 570.495   0
   0   3   7 46831.9 715.071   2
   0   3  -8 134.436 207.761   4
   0   3   8 281.622 234.739   1
   0  -3   8 357.105 177.992   0
   0  -3  -8 287.330 208.099   4
   0   3   8 220.007 275.927   2
   0  -3   9 5558.44 290.586   0
   0  -3   9 5310.24 449.772   2
   0   3   9 5796.71 343.681   1
   0   3  -9 6050.18 316.688   4
   0   3   9 5114.90 395.320   2
   0  -3  -9 5109.77 322.408   4
   0   3  10 10021.6 486.042   2
   0   3 -10 10996.2 419.260   4
   0  -3  10 9881.84 376.232   0
   0  -3 -10 10597.4 413.006   4
   0  -3  10 10383.0 550.513   2
   0   3  10 10824.5 441.893   1
   0  -3 -11 19318.9 530.838   4
   0   3  11 17979.7 615.237   2
   0   3  11 19998.1 574.709   1
   0   3 -11 20249.0 538.969   4
   0  -3  11 19049.0 518.818   0
   0  -3  11 19282.8 695.487   2
   0   3 -12 5133.78 351.559   4
   0   3  12 4402.15 430.760   2
   0   3  12 5922.73 382.802   1
   0  -3 -12 5649.59 385.622   4
   0  -3  12 4920.60 350.475   0
   0  -3  12 5394.58 503.129   2
   0  -3  13 12402.2 654.296   2
   0   3  13 12646.1 594.997   2
   0  -3  13 14094.5 517.849   0
   0   3  14 192.906 352.417   2
   0  -3  14 95.4324 398.863   2
   0  -3  15 6172.40 582.072   2
   0   3  15 6874.96 539.319   2
   0  -4   0 599408. 1836.54   4
   0  -4  -1 39392.7 501.480   4
   0  -4   1 40410.3 497.357   4
   0   4  -2 131874. 849.754   4
   0  -4  -2 127708. 913.804   4
   0   4  -3 31685.7 443.172   4
   0  -4  -3 29552.2 478.825   4
   0   4  -4 105855. 812.190   4
   0  -4  -4 105427. 532.555   3
   0  -4  -4 106580. 901.828   4
   0  -4   4 105576. 747.104   0
   0   4  -5 19679.2 394.094   4
   0   4   5 20269.9 399.549   2
   0  -4  -5 19328.7 429.010   4
   0  -4   5 19879.1 364.647   0
   0   4  -6 3984.30 231.179   4
   0  -4   6 4287.89 219.242   0
   0  -4  -6 4133.56 261.926   4
   0   4   6 4356.66 268.915   2
   0  -4  -7 6068.38 322.967   4
   0   4  -7 5895.78 276.583   4
   0  -4   7 5314.69 247.440   0
   0   4   7 6319.90 327.769   2
   0   4   8 5832.56 355.456   2
   0  -4  -8 5581.56 326.314   4
   0  -4   8 5448.97 268.502   0
   0   4  -8 5390.74 302.382   4
   0  -4   9 1914.11 371.158   2
   0   4   9 1501.54 310.828   2
   0   4   9 1585.34 310.345   1
   0   4  -9 1599.13 254.843   4
   0  -4  -9 1212.97 253.030   4
   0  -4   9 1903.66 222.926   0
   0  -4 -10 993.122 253.527   4
   0   4  10 1199.93 290.396   1
   0   4 -10 1227.56 262.052   4
   0  -4  10 1136.05 227.029   0
   0  -4  10 1157.23 362.743   2
   0   4  10 1305.87 291.970   2
   0   4 -11 1218.85 281.103   4
   0   4  11 1170.31 290.389   1
   0   4  11 988.758 304.854   2
   0  -4 -11 913.092 267.267   4
   0  -4  11 1462.61 372.703   2
   0  -4  11 1216.55 243.547   0
   0   4 -12 653.056 280.249   4
   0   4  12 631.739 307.533   2
   0  -4  12 1217.02 404.222   2
   0  -4 -12 610.750 291.484   4
   0   4  12 675.009 299.804   1
   0  -4  12 565.338 254.810   0
   0  -4  13 870.557 410.152   2
   0   4  13 418.922 343.601   2
   0   4  13 927.045 317.670   1
   0  -4  14 22402.7 847.153   2
   0   4  14 25317.2 796.532   2
   0   4  15 668.287 396.799   2
   0  -5   0-20.5806 178.076   4
   0  -5   1 65096.0 691.169   4
   0  -5  -1 64699.4 704.912   4
   0   5  -2 84702.4 768.627   4
   0  -5  -2 84860.8 832.505   4
   0  -5  -3 325403. 1697.17   4
   0   5  -3 311474. 1485.77   4
   0   5  -4 125082. 976.188   4
   0  -5  -4 124483. 1074.60   4
   0   5  -5 1508.73 215.836   4
   0  -5   5 1540.07 167.882   0
   0  -5  -5 1850.35 242.101   4
   0  -5   6 9252.80 300.355   0
   0   5  -6 8476.99 331.458   4
   0  -5  -6 8685.70 366.962   4
   0  -5   7 42955.1 605.937   0
   0   5   7 45177.7 678.413   2
   0  -5  -7 42950.8 697.999   4
   0   5  -7 44039.3 662.513   4
   0  -5   8 202.624 170.732   0
   0  -5  -8 65.3146 238.282   4
   0   5  -8 336.887 234.744   4
   0   5   8 166.007 228.851   2
   0  -5   9 2005.87 225.017   0
   0   5   9 1977.49 284.114   2
   0   5  -9 1978.02 273.592   4
   0  -5  -9 2013.75 302.964   4
   0  -5  10 21505.1 723.161   2
   0   5  10 23210.5 620.289   2
   0  -5  10 22642.9 538.069   0
   0   5  10 22640.0 632.898   1
   0   5 -10 21466.2 560.823   4
   0   5  11 2874.42 338.501   2
   0  -5 -11 3613.15 355.764   4
   0  -5  11 3732.35 437.798   2
   0   5  11 3768.46 366.718   1
   0   5 -11 3229.07 342.156   4
   0  -5  11 3371.31 299.747   0
   0  -5  12 11047.7 447.697   0
   0  -5 -12 12834.0 537.639   4
   0   5  12 12434.1 542.115   2
   0  -5  12 11330.8 624.185   2
   0   5  12 13751.9 571.072   1
   0  -5  13 4065.19 497.002   2
   0   5  13 5191.08 440.251   2
   0   5  13 5619.95 443.766   1
   0  -5  14 939.985 423.633   2
   0   5  14 727.134 351.827   2
   0   5  15 214.747 380.591   2
   0  -6   0 49919.8 700.110   4
   0  -6  -1 20505.6 476.630   4
   0  -6   1 19678.3 455.058   4
   0  -6  -2 67442.5 817.742   4
   0  -6   2 66259.6 790.992   4
   0  -6  -3 1863.32 267.666   4
   0   6  -3 1591.29 228.568   4
   0   6  -4 27313.2 523.576   4
   0  -6  -4 24754.5 546.233   4
   0  -6   5 106969. 907.800   0
   0   6  -5 107638. 1006.56   4
   0  -6  -5 108511. 1102.61   4
   0   6  -6 32814.7 604.919   4
   0  -6  -6 33369.5 655.475   4
   0  -6   6 31885.0 532.442   0
   0  -6  -7 2164.87 298.448   4
   0   6  -7 2143.93 265.928   4
   0  -6   7 2011.05 211.992   0
   0  -6  -8 351.272 269.929   4
   0  -6   8 123.119 180.239   0
   0   6  -8 259.729 248.897   4
   0   6  -9 23695.2 581.621   4
   0  -6   9 22479.7 518.160   0
   0  -6  -9 24401.4 624.359   4
   0  -6  10 23386.3 730.403   2
   0  -6  10 22867.3 545.733   0
   0  -6 -10 25308.4 650.609   4
   0   6 -10 23395.2 616.988   4
   0   6 -11 8586.01 444.729   4
   0  -6  11 8057.87 386.571   0
   0   6  11 8914.57 495.959   1
   0  -6 -11 8610.16 453.216   4
   0  -6  11 8168.73 544.222   2
   0  -6  12 4332.16 489.689   2
   0   6  12 4944.91 432.775   1
   0  -6 -12 4648.02 396.173   4
   0   6  13 9778.23 537.611   1
   0  -6  13 7850.77 585.388   2
   0   6  14 7118.31 520.878   1
   0  -6  14 7134.38 593.383   2
   0  -7   0 47.7743 225.168   4
   0  -7   1 707.712 254.750   4
   0  -7  -1 432.206 255.318   4
   0  -7   2 252675. 1614.97   4
   0  -7  -2 253629. 1673.13   4
   0  -7   3 19773.1 519.976   4
   0  -7  -3 20063.5 558.395   4
   0   7  -4 57309.5 785.191   4
   0  -7  -4 62601.0 915.026   4
   0   7  -5 11399.2 424.145   4
   0  -7  -5 11739.7 474.964   4
   0  -7   5 11313.2 364.407   0
   0   7  -6 562.604 266.180   4
   0  -7  -6 665.906 290.148   4
   0  -7   6 459.085 187.837   0
   0   7  -7 75.7616 263.077   4
   0  -7  -7 102.474 286.094   4
   0  -7   7 123.341 184.427   0
   0  -7   8 2390.09 241.698   0
   0  -7  -8 2779.30 326.535   4
   0   7  -8 2051.79 305.738   4
   0   7  -9 3211.96 342.297   4
   0  -7   9 3200.99 271.400   0
   0  -7  -9 3544.11 357.081   4
   0  -7 -10 2103.49 360.388   4
   0  -7  10 2815.80 403.784   2
   0  -7  10 2252.44 272.634   0
   0   7 -10 2069.90 358.254   4
   0  -7  11 16723.1 693.789   2
   0   7  11 19008.5 686.077   1
   0  -7 -11 18064.0 629.982   4
   0   7 -11 17125.6 596.787   4
   0  -7 -12 30734.1 790.649   4
   0   7  12 29233.1 827.460   1
   0  -7  13 7204.18 580.273   2
   0   7  13 8415.82 548.870   1
   0   7  14 651.937 361.162   1
   0  -8   0 6158.42 395.770   4
   0  -8   1 49747.2 837.849   4
   0  -8  -1 51797.3 840.905   4
   0  -8   2 13961.8 496.550   4
   0  -8  -2 12763.8 487.489   4
   0  -8  -3 12604.8 501.055   4
   0  -8   3 13529.0 483.795   4
   0  -8  -4 30388.7 719.664   4
   0  -8   4 27993.7 649.230   4
   0  -8  -5 56881.6 952.452   4
   0  -8   5 55345.3 753.884   0
   0   8  -6 13533.2 485.221   4
   0  -8  -6 13774.8 530.978   4
   0  -8   6 12653.7 411.552   0
   0  -8   7 2191.45 240.887   0
   0  -8  -7 2513.07 337.440   4
   0   8  -7 2109.51 308.680   4
   0  -8   8 470.836 212.113   0
   0   8  -8 426.925 282.628   4
   0  -8  -8 605.425 292.664   4
   0  -8   9 18033.4 512.519   0
   0   8  -9 17042.0 577.685   4
   0  -8  -9 17427.6 609.275   4
   0  -8 -10 7014.43 486.217   4
   0   8 -10 6248.63 442.486   4
   0  -8  10 6569.49 495.585   2
   0  -8 -11 1199.06 356.686   4
   0  -8  11 1456.31 397.978   2
   0   8 -11 1312.40 352.819   4
   0  -8  12 490.470 382.337   2
   0   8  12 697.107 360.854   1
   0  -8  13 746.592 438.837   2
   0   8  13 688.751 357.806   1
   0  -9   0-32.1732 325.268   4
   0  -9   1 27825.7 699.485   4
   0  -9  -1 25483.7 674.166   4
   0  -9  -2 38201.4 809.181   4
   0  -9   2 38288.9 798.237   4
   0  -9   3 829.665 330.923   4
   0  -9  -3 621.573 363.251   4
   0  -9  -4 109804. 1347.24   4
   0  -9   4 99492.3 1206.05   4
   0  -9  -5 136.851 331.016   4
   0  -9   5 314.312 316.628   4
   0   9  -6 175.202 275.548   4
   0  -9   6 141.390 207.575   0
   0  -9  -6 114.330 315.220   4
   0  -9   6 73.7489 292.743   4
   0  -9  -7 238.969 319.888   4
   0  -9   7 359.366 200.093   0
   0   9  -7 356.479 277.668   4
   0   9  -8 5090.45 408.205   4
   0  -9   8 5642.69 336.638   0
   0  -9  -8 5086.12 431.534   4
   0  -9  -9 14.5583 341.418   4
   0  -9   9-53.5424 238.441   0
   0   9  -9 49.9768 320.473   4
   0  -9  10 25075.5 796.482   2
   0  -9 -10 26237.1 782.786   4
   0  -9 -11 8189.34 525.127   4
   0  -9  11 8135.21 564.015   2
   0   9 -11 7466.54 492.790   4
   0   9  12 4777.98 474.177   1
   0  -9  12 5246.65 531.896   2
   0 -10   0 2249.11 389.702   4
   0 -10  -1 15642.9 604.199   4
   0 -10   1 15598.4 595.083   4
   0 -10   2 10029.6 513.722   4
   0 -10  -2 11024.3 556.039   4
   0 -10   3 139.620 327.840   4
   0 -10  -3 275.826 355.843   4
   0 -10  -4 2807.62 412.430   4
   0 -10   4 2254.40 372.197   4
   0 -10  -5 37977.1 884.411   4
   0 -10   5 35917.5 815.854   4
   0 -10   6 6823.95 457.562   4
   0 -10   6 7797.16 380.551   0
   0 -10  -6 7418.66 510.343   4
   0 -10   7 186.941 315.085   4
   0 -10  -7 269.991 350.054   4
   0 -10   7 189.553 216.534   0
   0 -10  -8 1801.23 384.539   4
   0 -10   8 1148.44 369.401   4
   0 -10   8 1781.26 260.446   0
   0  10  -8 1198.29 345.957   4
   0 -10   9 14475.7 608.605   2
   0  10  -9 13488.8 593.388   4
   0 -10  -9 14676.7 636.908   4
   0 -10  10 3551.69 439.991   2
   0  10 -10 2949.88 432.117   4
   0 -10 -10 3084.02 444.277   4
   0 -10 -11 2193.28 420.716   4
   0  10 -11 2655.99 418.336   4
   0 -10  11 2192.97 428.982   2
   0 -10  12 1247.11 443.482   2
   0 -11   0-76.6442 340.244   4
   0 -11  -1 62.8534 354.576   4
   0 -11   1 195.767 359.783   4
   0 -11   2 49686.3 1001.09   4
   0 -11  -2 49716.9 1022.10   4
   0 -11   3 2132.15 407.681   4
   0 -11  -3 2363.39 463.685   4
   0 -11  -4 16321.3 679.267   4
   0 -11   4 14235.9 621.619   4
   0 -11  -5 1273.57 395.825   4
   0 -11   5 1255.92 368.739   4
   0 -11   6 3324.69 328.433   0
   0 -11  -6 2600.41 426.887   4
   0 -11   6 2637.20 396.980   4
   0 -11  -7 515.434 376.569   4
   0 -11   7 277.447 338.372   4
   0 -11   7 523.381 236.820   0
   0 -11   8 3642.85 423.196   4
   0 -11  -8 4582.81 480.122   4
   0 -11   9 1909.96 393.488   4
   0 -11  -9 2184.73 428.428   4
   0 -11 -10 6849.03 545.539   4
   0 -11  10 5469.73 509.135   4
   0 -11 -11 278.283 393.408   4
   0 -12   0 13263.7 639.828   4
   0 -12  -1 33094.3 905.036   4
   0 -12   1 30208.6 865.459   4
   0 -12  -2 13579.3 651.464   4
   0 -12   2 12391.2 626.629   4
   0 -12  -3 9553.37 641.165   4
   0 -12   3 8852.30 573.970   4
   0 -12  -4 331.563 434.475   4
   0 -12   4 703.622 403.565   4
   0 -12   5 15536.7 677.534   4
   0 -12  -5 16047.8 704.337   4
   0 -12   6 460.543 373.365   4
   0 -12   6 404.981 264.745   0
   0 -12  -6 375.243 392.071   4
   0 -12  -7 104.136 374.050   4
   0 -12   7 283.499 374.195   4
   0 -12  -8 1241.98 425.489   4
   0 -12   8 1509.42 424.545   4
   0 -12  -9 17671.3 756.401   4
   0 -12   9 15146.6 711.132   4
   0 -12  10 196.758 372.212   4
   0 -12 -10 131.734 429.080   4
   0 -13   0 137.517 407.513   4
   0 -13  -1 454.992 411.297   4
   0 -13   1 661.158 416.603   4
   0 -13   2 13310.4 671.849   4
   0 -13  -2 14164.4 703.980   4
   0 -13  -3 6593.78 588.496   4
   0 -13   3 5692.08 525.004   4
   0 -13   4 8519.85 581.042   4
   0 -13  -4 8408.14 595.096   4
   0 -13  -5 857.777 427.665   4
   0 -13   5 663.366 411.562   4
   0 -13  -6 3134.29 488.401   4
   0 -13   6 3004.27 479.991   4
   0 -13   7 2195.95 451.558   4
   0 -13  -7 2239.92 476.915   4
   0 -13   8 9494.56 628.467   4
   0 -14   0 32542.5 995.349   4
   0 -14  -1 6055.10 588.249   4
   0 -14   1 6141.87 566.874   4
   0 -14  -2 4265.78 557.411   4
   0 -14   2 3690.93 519.440   4
   0 -14  -3 139.091 438.917   4
   0 -14   3-15.4400 421.475   4
   0 -14  -4 889.323 440.871   4
   0 -14   4 243.675 421.147   4
   0 -14   5 2659.23 491.052   4
   1   0   0 180.723 27.9087   1
  -1   0   0-11.2623 16.7271   1
   1   0   1 151246. 565.239   3
   1   0   1 151943. 505.692   0
  -1   0  -1 37873.4 271.479   1
   1   0  -1 163448. 550.526   4
  -1   0  -1 38576.4 300.334   3
   1   0   1 154743. 534.984   1
  -1   0  -1 66383.4 338.319   0
   1   0   2 29584.0 288.222   0
   1   0   2 29757.4 284.377   1
   1   0   2 29897.8 346.052   2
   1   0  -2 28877.5 291.929   4
  -1   0  -3 41804.8 253.883   4
   1   0   3 41930.8 385.138   1
   1   0   3 41530.1 400.242   0
   1   0   3 41049.0 254.747   4
   1   0  -3 41033.3 408.827   4
   1   0   3 41456.7 499.008   2
  -1   0  -4 72291.7 412.194   4
   1   0  -4 75288.6 602.310   4
   1   0   4 73634.1 422.544   4
   1   0   4 71496.6 589.211   0
   1   0   4 73196.7 558.590   1
   1   0   4 72735.1 730.554   2
   1   0   5 172254. 993.781   0
  -1   0   5 167400. 736.186   1
   1   0   5 170914. 923.522   1
  -1   0  -5 175892. 750.004   4
   1   0   5 169891. 1221.21   2
   1   0  -5 175523. 996.770   4
   1   0   6 313713. 1470.97   0
   1   0   6 315999. 1351.36   1
  -1   0   6 307629. 1128.49   1
   1   0   6 307129. 1747.63   2
  -1   0  -6 308859. 1125.36   4
   1   0   7 3575.12 250.499   0
   1   0  -7 3815.70 239.838   4
  -1   0   7 3579.13 177.414   1
   1   0   7 3462.48 216.802   1
   1   0   7 3640.53 334.510   2
  -1   0  -7 3434.22 178.435   4
  -1   0   8 126183. 859.697   1
   1   0   8 125359. 993.204   1
  -1   0  -8 121370. 847.584   4
   1   0   8 124272. 1296.85   2
   1   0  -8 125270. 1044.21   4
   1   0   8 125883. 1098.58   0
  -1   0   9 32392.6 487.089   1
   1   0  -9 31486.3 593.281   4
  -1   0  -9 32962.0 505.656   4
  -1   0   9 30752.0 714.341   2
   1   0   9 31637.3 763.991   2
   1   0   9 31493.3 617.394   0
   1   0   9 32519.8 561.458   1
   1   0  10 2987.83 260.206   1
   1   0  10 2978.91 408.067   2
  -1   0  10 3038.77 410.713   2
  -1   0  10 3069.05 215.389   1
   1   0 -10 3240.14 287.350   4
  -1   0 -10 3238.22 243.926   4
   1   0  11 1719.36 259.261   1
  -1   0  11 2050.20 390.270   2
   1   0 -11 1820.76 282.906   4
   1   0  11 1775.28 381.582   2
   1   0  12 11594.7 430.342   1
  -1   0  12 10509.1 572.783   2
   1   0 -12 10932.9 455.551   4
  -1   0  13 12734.6 644.155   2
   1   0  13 12784.4 647.174   2
  -1   0  14 1724.97 436.969   2
   1   0  14 1857.05 462.488   2
  -1   0  15 5525.57 559.081   2
   1   0  15 5180.83 530.905   2
  -1   1   0 116.426 50.6360   4
   1  -1   0 32768.7 231.666   3
  -1   1   0 631.451 56.4280   3
   1   1   0 27671.9 205.465   1
   1  -1   0 30045.4 253.318   4
   1   1   0 28829.4 217.382   4
  -1  -1  -1 32623.8 276.567   1
   1  -1   1 69161.2 384.674   2
  -1   1   1 36978.3 316.463   4
  -1  -1  -1 62864.2 302.800   4
  -1   1  -1 11243.5 128.188   4
   1  -1   1 78867.0 415.951   0
  -1  -1   1 40382.4 301.605   4
   1   1   1 76562.7 417.816   1
   1   1   1 76730.5 320.634   4
  -1  -1  -1 75639.5 419.264   3
   1   1  -1 75518.6 413.880   4
   1  -1   1 74208.9 330.310   4
  -1  -1  -1 72923.0 414.674   0
  -1   1  -1 75379.5 405.119   2
   1   1   1 74070.7 388.154   3
   1  -1  -1 82838.4 467.687   4
   1   1   2 197082. 586.268   4
   1   1   2 199859. 785.752   1
   1  -1  -2 206798. 841.971   4
   1  -1   2 196702. 512.627   4
  -1  -1  -2 194195. 587.139   4
   1  -1   2 197555. 757.880   0
   1   1  -2 195734. 447.565   0
   1   1  -2 195479. 760.459   4
   1   1   2 204630. 793.015   0
   1  -1   2 196019. 887.810   2
  -1  -1   2 194603. 446.813   0
  -1   1  -2 197650. 520.706   4
   1   1   3 17526.5 292.390   0
   1   1  -3 19876.7 294.902   4
  -1  -1   3 16896.6 195.858   0
   1  -1   3 20169.7 201.036   4
   1  -1   3 19553.3 382.060   2
   1   1   3 17355.6 339.501   2
   1   1   3 17811.0 227.959   4
   1   1  -3 19292.3 199.782   0
   1   1   3 17585.7 289.383   1
   1  -1   3 20307.6 268.500   1
   1  -1   3 19968.1 287.191   0
  -1   1  -3 17383.6 189.582   4
   1  -1  -3 17259.8 287.769   4
  -1  -1  -3 19954.1 223.655   4
   1  -1   4 101146. 636.204   1
  -1  -1   4 94476.7 541.413   0
   1  -1   4 100521. 859.002   2
  -1   1  -4 98686.5 508.435   4
  -1  -1   4 95270.5 384.143   1
   1   1  -4 98635.2 677.413   4
   1  -1  -4 100167. 714.149   4
   1  -1   4 96187.9 673.265   0
  -1  -1  -4 96869.9 529.041   4
   1   1   4 98400.3 693.133   1
   1   1   4 95679.2 816.937   2
   1   1   4 96318.4 711.117   0
   1  -1   5 61800.8 548.812   1
  -1  -1   5 54514.6 360.328   1
  -1  -1   5 54810.3 486.362   0
  -1   1  -5 54683.9 429.328   4
   1   1  -5 61747.3 589.004   4
   1  -1   5 59210.6 744.045   2
   1  -1  -5 56103.7 597.944   4
   1   1   5 51729.2 581.828   0
   1   1   5 53335.2 680.599   2
   1  -1   5 61014.8 599.841   0
   1   1   5 55262.6 571.837   1
  -1  -1  -5 62857.8 490.115   4
   1  -1  -6 64193.2 670.779   4
   1   1   6 65321.4 707.712   0
   1   1   6 63965.8 668.617   1
   1  -1   6 61096.8 660.844   0
  -1  -1   6 65540.2 598.548   0
  -1  -1   6 63248.6 454.722   1
   1   1   6 62512.3 811.132   2
  -1  -1  -6 59290.4 521.184   4
   1   1  -6 58095.7 625.797   4
  -1   1  -6 65939.0 534.072   4
   1  -1   6 60010.8 811.431   2
   1  -1   6 60283.8 588.678   1
  -1   1   7 9272.99 269.658   1
   1   1  -7 9873.38 313.010   4
  -1   1  -7 9081.96 246.745   4
  -1  -1   7 10570.3 225.658   1
   1  -1  -7 9834.62 319.170   4
   1  -1   7 9372.36 321.131   0
   1  -1   7 9127.46 278.411   1
  -1  -1  -7 9719.91 260.782   4
   1  -1   7 8850.76 426.688   2
   1   1   7 9850.02 414.272   2
  -1  -1   7 10087.5 287.523   0
   1   1   7 9711.81 320.019   1
   1  -1   8 13675.6 410.431   0
   1   1   8 14691.3 402.586   1
   1  -1  -8 15727.9 429.573   4
  -1   1   8 14443.1 355.132   1
   1   1  -8 13716.8 396.259   4
   1  -1   8 13377.8 520.754   2
  -1   1  -8 15049.2 335.649   4
   1   1   8 14791.8 523.697   2
  -1  -1   8 14901.9 293.152   1
  -1   1   8 13890.8 481.276   2
  -1  -1  -8 13897.5 339.595   4
   1  -1   8 13385.2 353.944   1
  -1  -1  -9 35632.0 542.725   4
   1  -1   9 34117.4 775.456   2
   1  -1   9 34904.6 637.491   0
   1   1   9 36533.6 620.049   1
   1   1  -9 33774.0 601.415   4
  -1   1  -9 37773.9 541.867   4
   1  -1  -9 36378.4 649.876   4
  -1  -1   9 37954.6 484.609   1
   1   1   9 37535.2 786.468   2
  -1   1   9 35516.3 552.191   1
   1  -1   9 34396.0 563.353   1
  -1   1   9 34124.3 734.780   2
   1   1 -10 2190.56 272.591   4
  -1  -1  10 2773.31 398.528   2
   1  -1  10 2247.57 236.229   1
   1   1  10 1813.99 259.252   1
   1  -1  10 2094.71 391.549   2
   1  -1  10 2123.69 288.742   0
   1   1  10 1747.73 372.561   2
  -1   1  10 2001.09 387.963   2
  -1  -1 -10 2318.81 236.915   4
  -1   1  10 1887.07 236.143   1
  -1   1 -10 2039.84 229.898   4
   1  -1 -10 2158.69 281.755   4
  -1   1  11 11052.7 385.797   1
   1  -1  11 10826.4 569.472   2
  -1   1  11 10216.3 527.713   2
   1  -1  11 11744.4 412.738   1
  -1  -1  11 9117.70 533.194   2
   1   1 -11 10910.3 442.180   4
   1  -1 -11 9210.99 421.778   4
   1   1  11 7999.41 500.204   2
  -1  -1 -11 11670.9 388.473   4
   1   1  11 9221.23 391.575   1
   1  -1  11 10020.7 435.489   0
   1  -1  12 26484.5 813.513   2
   1   1  12 30567.5 667.922   1
  -1   1  12 25336.3 757.808   2
  -1  -1  12 27556.1 822.351   2
   1  -1 -12 30559.2 697.027   4
   1   1 -12 27187.5 657.108   4
   1   1  12 28800.1 818.601   2
  -1  -1  13 12541.5 656.280   2
   1  -1 -13 13664.9 537.224   4
  -1   1  13 14652.0 654.402   2
   1   1  13 12958.9 632.895   2
   1  -1  13 13742.8 670.031   2
   1   1  14 269.314 388.514   2
   1  -1  14 105.840 427.182   2
  -1   1  14 255.227 392.842   2
  -1  -1  14 498.462 424.984   2
  -1   1  15 9014.06 616.633   2
   1   1  15 8380.71 580.893   2
  -1  -1  15 9036.37 645.304   2
   1  -1  15 7851.75 610.053   2
  -1   2   0 21246.2 194.853   3
   1   2   0 20802.8 256.684   4
  -1  -2  -1 222638. 779.021   4
   1  -2  -1 217651. 501.972   3
   1  -2   1 214126. 721.747   2
   1  -2  -1 214187. 936.901   4
   1  -2   1 226709. 817.457   4
   1   2  -1 216295. 809.628   4
  -1  -2  -2 8700.43 173.216   3
  -1  -2  -2 8049.95 187.719   4
   1   2  -2 8743.57 214.123   4
   1  -2  -2 5638.11 212.840   4
   1   2   2 5122.52 146.395   3
  -1  -2   2 5062.48 103.787   0
   1  -2   2 8396.61 192.794   0
   1  -2   2 9371.16 246.356   2
  -1   2  -2 4998.67 147.137   4
   1  -2  -3 32903.0 431.608   4
   1  -2   3 29259.5 452.295   2
   1   2  -3 30276.9 381.009   4
  -1  -2  -3 29189.3 343.134   4
   1  -2   3 29974.1 364.685   0
  -1  -2   3 32203.1 269.022   0
  -1   2  -3 32787.6 317.313   4
   1   2  -3 29338.5 253.898   0
   1  -2   4 27013.5 377.327   0
   1   2   4 28820.6 426.942   1
  -1  -2  -4 27212.5 348.560   4
   1  -2  -4 28759.0 433.143   4
  -1   2  -4 27812.5 314.222   4
   1   2   4 28807.9 448.775   2
   1   2  -4 27104.7 389.809   4
   1   2  -4 26557.3 189.527   1
   1  -2   4 29491.1 501.652   2
  -1  -2   4 27988.8 294.801   0
  -1  -2  -5 68897.3 583.153   4
   1  -2  -5 75856.1 711.016   4
   1   2  -5 66361.2 358.040   1
   1  -2   5 68972.1 811.010   2
   1  -2   5 65674.6 622.193   0
   1   2   5 73992.6 704.961   1
  -1   2   5 64516.7 673.143   2
  -1  -2   5 74188.1 543.570   0
   1   2   5 76758.1 794.474   2
  -1   2  -5 73266.8 543.685   4
   1   2  -5 67137.0 639.610   4
  -1  -2  -6 177749. 965.248   4
   1  -2  -6 168440. 1124.03   4
  -1   2   6 177348. 1216.13   2
   1  -2   6 179059. 1396.20   2
   1  -2   6 183649. 1114.80   0
  -1   2  -6 175291. 918.916   4
   1   2   6 164814. 1119.91   1
   1  -2   6 173431. 971.082   1
   1   2   6 175511. 1292.62   2
   1   2  -6 175611. 1089.91   4
  -1  -2   6 170652. 921.823   0
   1   2   7 7770.03 379.452   2
  -1  -2  -7 8384.08 264.043   4
   1  -2  -7 8772.56 335.031   4
  -1   2   7 8208.34 365.907   2
  -1  -2   7 7981.25 183.516   1
  -1  -2   7 8297.07 256.809   0
   1  -2   7 8095.24 303.840   0
   1   2   7 8835.46 328.912   1
   1  -2   7 8294.89 258.169   1
  -1   2  -7 8832.37 270.075   4
   1   2  -7 8406.42 309.422   4
   1  -2   7 8538.14 422.400   2
   1   2  -8 98525.2 938.952   4
   1   2   8 103051. 1155.02   2
   1  -2   8 101915. 984.881   0
   1  -2   8 97315.6 1183.82   2
   1  -2   8 93212.9 829.306   1
   1  -2  -8 99358.6 970.060   4
  -1   2   8 99505.5 1084.81   2
  -1  -2   8 96956.0 636.351   1
  -1  -2   8 96906.0 848.724   0
   1   2   8 102157. 1002.29   1
  -1  -2  -8 101266. 855.084   4
  -1   2   8 98157.9 915.471   1
  -1   2  -8 104867. 852.597   4
  -1   2   9 20883.7 592.381   2
   1  -2  -9 19077.0 488.858   4
  -1  -2   9 19889.2 329.456   1
   1   2   9 19547.4 506.547   1
  -1   2   9 21352.3 485.600   1
  -1  -2   9 18759.8 432.873   0
  -1  -2  -9 20927.0 442.647   4
  -1   2  -9 20930.5 443.045   4
   1  -2   9 19826.2 650.882   2
   1  -2   9 20626.5 510.592   0
   1  -2   9 21220.4 438.945   1
   1   2  -9 20234.8 497.062   4
   1   2   9 20507.1 623.714   2
   1  -2  10 3275.81 252.421   1
   1  -2  10 3105.05 429.736   2
   1   2 -10 2811.73 293.679   4
   1  -2  10 3046.71 294.211   0
   1   2  10 1741.69 277.830   1
  -1   2  10 3228.70 374.863   2
   1   2  10 1856.56 364.675   2
  -1   2 -10 2287.27 252.085   4
  -1  -2 -10 3286.60 267.067   4
   1  -2 -10 2666.43 314.456   4
  -1   2  10 3081.74 272.034   1
   1  -2  11 1142.82 265.958   0
   1  -2 -11 1210.73 276.682   4
   1   2  11 992.143 345.791   2
  -1  -2  11 1266.37 381.556   2
  -1   2  11 1266.44 340.152   2
  -1  -2 -11 1328.31 248.792   4
  -1   2  11 1562.14 260.701   1
   1   2  11 1187.46 261.100   1
   1   2 -11 1103.91 271.589   4
   1  -2  11 1109.91 219.987   1
   1  -2  11 1158.94 385.227   2
  -1  -2  12 4251.13 474.739   2
  -1   2  12 5366.45 455.087   2
   1   2  12 4538.34 446.412   2
   1   2 -12 6241.48 392.468   4
   1  -2  12 6416.53 396.605   0
   1  -2 -12 5209.53 388.741   4
   1   2  12 5265.98 364.184   1
   1  -2  12 5946.45 510.652   2
   1   2 -13 15825.0 586.732   4
  -1   2  13 14815.3 647.623   2
   1  -2 -13 17098.4 590.599   4
   1   2  13 16201.1 674.562   2
   1  -2  13 15829.2 565.868   0
   1   2  13 16917.9 563.412   1
  -1  -2  13 15455.1 704.682   2
   1  -2  13 15086.1 689.966   2
  -1   2  14 2654.59 430.759   2
  -1  -2  14 3342.91 506.178   2
   1  -2  14 2681.77 464.599   2
   1   2  14 3439.24 452.254   2
  -1   2  15 8422.13 586.956   2
  -1  -2  15 8733.69 633.460   2
   1  -2  15 8351.10 631.488   2
   1  -3   0 139728. 816.521   4
   1   3   0 140408. 754.831   4
  -1  -3  -1 71736.8 553.127   4
   1  -3  -1 70231.7 641.124   4
   1  -3   1 72667.3 579.556   4
   1   3  -1 68201.4 550.082   4
   1  -3   1 69619.9 448.961   2
   1  -3  -2 104293. 799.085   4
  -1   3   2 113431. 479.470   2
   1   3  -2 114039. 729.787   4
   1  -3   2 118255. 709.990   4
   1   3   2 106345. 509.184   3
  -1  -3  -2 116187. 718.737   4
   1  -3   2 119210. 744.162   2
  -1  -3   3 42389.6 357.804   0
   1   3  -3 46319.2 502.267   4
   1  -3  -3 42803.2 545.375   4
   1  -3   3 43772.3 471.828   0
   1  -3   3 45188.6 549.958   2
  -1   3  -3 43565.9 435.466   4
  -1   3   3 45519.9 416.920   2
   1   3  -4 104353. 441.416   1
   1  -3   4 98922.0 741.024   0
  -1   3   4 105087. 733.945   2
  -1  -3   4 99818.5 593.315   0
   1  -3  -4 102796. 861.251   4
  -1  -3  -4 99978.3 748.447   4
  -1   3  -4 105041. 689.553   4
   1   3  -4 104438. 789.307   4
   1  -3   4 101625. 909.837   2
  -1  -3  -5 21719.1 389.113   4
   1  -3  -5 19277.5 425.746   4
   1  -3   5 22641.2 394.438   0
  -1  -3   5 19015.9 295.295   0
   1   3   5 19939.5 421.013   2
   1  -3   5 21565.8 497.547   2
  -1   3  -5 19213.8 329.257   4
   1   3  -5 22749.0 220.310   1
  -1   3   5 23104.5 418.430   2
   1   3  -5 23677.9 436.980   4
   1  -3   6 21090.3 415.440   0
  -1   3   6 21132.4 446.207   2
  -1  -3  -6 20378.1 398.301   4
   1   3  -6 22187.1 441.784   4
   1   3   6 20813.9 466.314   1
  -1   3  -6 21389.8 364.736   4
   1   3   6 23799.4 504.582   2
   1  -3  -6 22914.5 479.535   4
   1  -3   6 19929.5 522.142   2
  -1  -3   6 22062.4 348.694   0
  -1  -3   7 13986.8 313.230   0
   1   3  -7 15421.6 408.705   4
   1  -3  -7 14829.5 418.482   4
  -1   3   7 15324.1 436.308   2
   1   3   7 15155.8 440.640   1
   1  -3   7 13952.8 519.179   2
  -1   3  -7 14756.3 337.003   4
   1  -3   7 15074.4 387.549   0
   1   3   7 15941.3 465.791   2
  -1  -3  -7 15113.5 369.163   4
   1  -3  -8 54557.7 786.436   4
  -1   3   8 58313.7 835.589   2
   1  -3   8 57957.8 745.569   0
   1   3   8 57781.9 871.495   2
  -1  -3  -8 60225.7 706.198   4
  -1  -3   8 53374.0 637.099   0
   1  -3   8 57623.1 953.164   2
  -1   3  -8 53062.7 629.829   4
   1   3   8 57018.6 820.708   1
   1   3  -8 60074.1 789.035   4
   1   3   9 24796.7 598.983   1
  -1  -3   9 23333.5 470.484   0
  -1   3  -9 24128.7 472.971   4
   1  -3  -9 26294.3 600.707   4
   1  -3   9 19911.4 499.150   0
  -1  -3  -9 21645.4 488.573   4
   1  -3   9 21030.9 670.445   2
  -1   3   9 19706.2 577.405   2
   1   3  -9 19866.5 521.354   4
   1   3   9 25496.9 654.927   2
  -1   3  10 41638.2 817.787   2
   1  -3  10 43933.2 744.559   0
  -1   3 -10 42303.6 647.685   4
  -1  -3  10 40905.9 651.900   0
   1  -3 -10 42223.7 744.820   4
   1   3 -10 44152.8 755.092   4
  -1   3  10 45389.4 754.577   1
   1  -3  10 43391.0 937.915   2
  -1  -3 -10 47474.7 707.488   4
   1   3  10 42604.2 780.532   1
   1   3  10 43364.3 857.151   2
   1  -3  11 279.784 369.785   2
   1   3  11 548.078 277.380   1
  -1   3  11 73.5766 317.750   2
  -1  -3 -11 344.973 230.603   4
  -1   3  11 216.191 232.083   1
   1   3 -11 291.519 255.367   4
  -1  -3  11 610.992 217.918   0
   1  -3 -11 293.707 251.355   4
   1  -3  11 429.973 253.093   0
   1   3  11 539.176 311.002   2
  -1  -3  11 794.476 380.857   2
   1  -3  12 4188.32 344.391   0
  -1  -3  12 6416.43 519.784   2
  -1   3  12 4509.29 346.134   1
  -1   3  12 3805.11 402.690   2
   1   3  12 6981.57 414.799   1
   1  -3  12 3837.06 462.156   2
   1   3 -12 4111.79 360.784   4
   1   3  12 6053.26 457.509   2
   1  -3 -12 6661.03 415.432   4
  -1   3  13 5429.79 458.574   2
   1   3  13 6264.10 428.735   1
   1  -3 -13 5799.22 445.161   4
   1   3  13 4759.33 455.783   2
   1   3 -13 6603.57 460.889   4
  -1  -3  13 5050.26 514.029   2
   1  -3  13 6459.24 426.508   0
   1  -3  13 5044.13 502.539   2
  -1  -3  14 77.8922 440.522   2
   1   3  14-13.5089 370.678   2
   1  -3  14 49.9889 286.269   0
  -1   3  14 185.402 349.788   2
   1  -3  14-4.60751 399.364   2
   1   3  15 6346.14 525.462   2
  -1   3  15 6147.67 541.302   2
   1  -4   0 22313.8 400.703   4
   1   4   0 22633.5 374.080   4
   1   4  -1 102144. 757.713   4
   1  -4   1 102165. 788.314   4
   1  -4  -2 18875.0 405.595   4
   1   4  -2 24669.7 402.060   4
   1   4   2 19621.7 225.550   3
   1  -4   2 24638.4 392.464   4
  -1  -4  -2 23729.5 392.726   4
   1  -4  -3 344.352 180.454   4
   1   4  -3 388.102 159.924   4
  -1  -4  -3 356.676 155.004   4
  -1   4  -3 255.497 132.925   4
   1   4  -4 30431.0 472.812   4
  -1   4   4 32762.4 411.954   2
   1  -4   4 32913.0 470.404   0
  -1  -4   4 35205.0 394.447   0
  -1  -4  -4 32081.1 494.251   4
  -1   4  -4 36222.5 476.488   4
   1  -4  -4 35504.1 570.503   4
   1  -4   5 100515. 1020.98   2
   1  -4  -5 94093.6 938.285   4
  -1   4  -5 97027.6 776.046   4
   1   4  -5 101700. 880.113   4
  -1  -4   5 93031.5 677.320   0
   1  -4   5 103316. 855.441   0
  -1   4   5 100133. 801.718   2
  -1  -4  -5 99942.9 857.043   4
   1  -4   6 93944.1 851.150   0
   1  -4   6 87678.4 1025.79   2
  -1   4  -6 95936.3 802.909   4
  -1   4   6 89799.3 850.125   2
  -1  -4  -6 89343.9 853.125   4
  -1  -4   6 91864.7 713.476   0
   1  -4  -6 96425.6 984.101   4
   1   4  -6 85883.0 854.757   4
   1   4  -7 3685.81 276.944   4
   1  -4   7 3760.38 248.225   0
   1   4   7 3257.06 328.790   1
   1  -4  -7 3058.10 293.877   4
  -1  -4   7 3035.49 194.023   0
  -1   4   7 3755.59 286.600   2
  -1  -4  -7 3461.13 255.274   4
  -1   4  -7 2770.90 210.912   4
   1   4   7 2651.84 274.091   2
   1  -4   7 3354.79 340.374   2
   1   4   8 61132.3 874.975   2
   1  -4  -8 58216.3 825.735   4
   1  -4   8 55015.3 967.979   2
  -1  -4   8 57450.5 660.495   0
   1   4  -8 57104.2 781.231   4
   1  -4   8 58391.1 767.513   0
  -1   4  -8 56527.5 690.373   4
  -1   4   8 57564.5 816.077   2
  -1  -4  -8 58814.0 760.989   4
   1   4   8 59523.5 885.841   1
   1   4  -9 31355.3 634.460   4
  -1  -4   9 25705.2 498.478   0
  -1   4  -9 26490.6 523.148   4
  -1  -4  -9 32244.5 601.182   4
   1   4   9 27883.6 660.204   2
   1  -4   9 31486.0 792.623   2
   1   4   9 27396.3 660.281   1
  -1   4   9 31271.4 671.997   2
   1  -4   9 30934.9 603.233   0
   1  -4  -9 26781.0 615.885   4
  -1   4  10 52.6655 287.926   2
  -1  -4 -10 61.3781 234.401   4
   1  -4  10 41.4514 344.701   2
  -1  -4  10 346.399 184.362   0
   1   4 -10 129.088 256.979   4
   1  -4 -10 426.699 272.229   4
   1   4  10 307.821 302.317   1
   1   4  10 176.603 272.248   2
  -1   4  10 363.702 257.526   1
  -1   4 -10 255.774 216.830   4
   1  -4  10-106.150 232.719   0
   1  -4  11 13336.6 479.298   0
   1  -4 -11 10591.0 482.095   4
   1   4  11 11645.4 504.589   1
  -1  -4  11 10357.9 393.096   0
   1   4  11 12035.3 521.693   2
  -1  -4 -11 15900.7 489.102   4
  -1   4  11 15468.6 521.586   1
   1  -4  11 13910.0 619.892   2
   1   4 -11 13281.5 490.351   4
  -1   4  11 13684.3 537.687   2
   1   4  12 2421.65 360.238   2
   1  -4 -12 2129.97 334.065   4
  -1   4  12 2299.24 362.853   2
   1  -4  12 2073.63 413.136   2
  -1  -4  12 2975.66 447.224   2
   1   4  12 2405.40 366.986   1
   1  -4  12 2566.37 313.637   0
   1   4 -12 2351.93 324.467   4
  -1   4  12 2808.66 327.615   1
   1   4  13 10328.7 549.144   2
  -1   4  13 9184.62 521.913   2
  -1  -4  13 9342.44 610.560   2
   1   4  13 10778.7 525.828   1
   1  -4  13 9023.92 469.524   0
   1  -4  13 8805.17 593.005   2
   1   4 -13 9261.56 488.300   4
   1  -4 -13 11278.3 542.346   4
   1   4  14 5023.82 474.779   2
   1   4  14 5604.97 444.353   1
   1  -4  14 5085.77 417.838   0
  -1  -4  14 4767.37 552.366   2
   1  -4  14 4329.61 521.371   2
  -1   4  14 4562.36 465.490   2
  -1   4  15 2878.11 451.473   2
   1   4  15 2820.20 434.139   2
   1  -5   0 12227.3 355.021   4
  -1  -5   0 12195.8 341.455   4
   1  -5   1 166851. 1115.72   4
   1   5  -1 168075. 1073.71   4
  -1   5   1 169196. 477.137   3
  -1  -5  -1 172433. 1113.54   4
  -1  -5  -2 117126. 926.938   4
   1  -5   2 116156. 915.783   4
   1   5   2 106883. 523.003   3
   1   5  -2 114489. 907.254   4
   1  -5  -2 105936. 994.916   4
  -1  -5  -3 24316.9 467.599   4
   1  -5   3 23775.4 450.226   4
   1   5  -3 23790.0 459.558   4
   1  -5  -3 23301.9 511.309   4
  -1  -5  -4 96173.6 924.584   4
   1  -5  -4 93534.4 963.781   4
   1   5  -4 91327.3 860.456   4
  -1   5  -4 95027.8 829.163   4
   1  -5   4 90776.8 825.757   0
  -1  -5   4 95662.9 722.490   0
   1  -5   5 42255.5 584.915   0
  -1  -5  -5 41963.7 633.389   4
  -1   5  -5 39764.8 565.004   4
  -1  -5   5 36820.9 462.089   0
   1   5  -5 38195.4 592.332   4
   1  -5  -5 37082.2 647.075   4
  -1   5   5 41140.4 506.439   2
   1   5  -6 11310.7 379.111   4
  -1   5  -6 11009.6 347.442   4
  -1  -5   6 10305.5 281.552   0
   1  -5   6 10788.4 349.106   0
   1  -5  -6 11038.8 416.531   4
  -1   5   6 11505.4 337.325   2
   1  -5   6 10665.9 444.040   2
  -1  -5  -6 11266.3 370.185   4
   1   5  -7 2308.77 257.987   4
  -1  -5   7 1999.84 178.158   0
  -1   5  -7 2309.57 244.540   4
   1  -5  -7 1955.63 294.197   4
  -1  -5  -7 1567.03 246.405   4
   1  -5   7 1121.76 209.329   0
   1  -5   7 1377.79 332.436   2
  -1   5   7 2317.49 239.897   2
   1   5   8 30386.3 699.984   1
   1  -5   8 28675.1 737.672   2
   1   5  -8 29144.6 601.527   4
   1  -5  -8 28983.7 650.261   4
  -1  -5   8 27753.1 483.230   0
  -1  -5  -8 31247.5 609.174   4
   1  -5   8 29333.7 576.528   0
  -1   5   8 30316.3 602.721   2
  -1   5  -8 28648.5 555.718   4
  -1   5  -9 18048.8 475.386   4
   1  -5  -9 18075.7 550.656   4
  -1   5   9 17988.0 527.929   2
  -1  -5   9 17713.0 430.062   0
   1  -5   9 16056.2 614.077   2
   1  -5   9 17506.6 485.928   0
   1   5  -9 17246.6 508.938   4
  -1  -5  -9 17827.5 512.133   4
   1   5   9 18525.4 591.195   1
   1  -5  10 24760.3 585.663   0
  -1  -5  10 26757.9 545.593   0
  -1  -5 -10 27653.8 624.653   4
   1  -5 -10 26704.6 668.731   4
   1   5  10 28237.3 721.083   1
   1  -5  10 25304.3 758.278   2
  -1   5  10 26497.5 641.749   2
  -1   5 -10 27607.1 593.325   4
   1   5 -10 24259.7 613.711   4
  -1   5  11 10296.8 484.920   2
  -1  -5 -11 10776.1 448.830   4
  -1   5  11 10397.5 485.319   1
   1   5 -11 9611.66 461.612   4
   1  -5  11 9692.25 436.207   0
   1  -5 -11 9819.87 476.195   4
   1  -5  11 9557.46 556.025   2
   1   5  11 10652.7 512.402   1
   1  -5  12 20883.8 611.765   0
  -1  -5  12 22672.9 789.494   2
   1   5  12 23217.6 717.603   1
  -1   5  12 21873.1 655.676   1
   1  -5 -12 23862.2 686.122   4
   1   5 -12 19498.8 631.221   4
  -1   5  12 20193.6 645.763   2
   1  -5  12 16771.7 712.122   2
  -1   5  13 7102.52 478.662   2
  -1  -5  13 5524.98 533.844   2
   1   5 -13 6188.28 447.265   4
   1  -5 -13 6917.38 474.602   4
  -1   5  13 7192.35 465.856   1
   1  -5  13 5840.70 542.379   2
   1   5  13 6929.44 494.096   1
   1  -5  13 6400.48 423.498   0
  -1   5  14-74.8609 352.777   2
   1  -5  14-73.1801 406.473   2
   1   5  14 109.387 332.534   1
  -1  -5  14 190.078 436.033   2
   1  -6   0 239555. 1481.80   4
  -1  -6   0 244258. 1451.16   4
  -1  -6   1 59158.0 762.869   4
   1  -6  -1 58442.6 776.540   4
   1  -6   1 59120.2 754.579   4
  -1   6   1 60579.7 314.686   3
   1   6  -1 57192.9 696.821   4
   1  -6   2 7676.25 326.055   4
   1   6  -2 7736.62 322.262   4
  -1  -6  -2 7284.88 321.329   4
   1   6   2 9702.99 177.933   3
   1  -6  -2 9918.91 408.612   4
   1  -6  -3 32261.2 623.872   4
   1   6   3 33961.6 286.559   3
  -1  -6  -3 31563.4 574.424   4
   1  -6   3 33319.9 568.903   4
   1   6  -3 32799.8 571.185   4
  -1  -6  -4 5911.88 344.774   4
   1  -6   4 5542.63 306.049   4
   1  -6  -4 5394.16 346.731   4
   1   6  -4 5381.50 302.794   4
  -1  -6   5 16572.9 356.881   0
  -1  -6  -5 14727.7 449.763   4
   1  -6   5 13916.1 391.064   0
   1  -6  -5 17401.7 510.674   4
  -1   6  -5 17472.3 436.708   4
   1   6  -5 15106.4 445.209   4
  -1  -6  -6 29160.8 595.430   4
  -1   6  -6 28058.5 547.261   4
   1  -6   6 27838.0 637.971   2
   1  -6   6 28260.9 536.564   0
   1  -6  -6 28691.8 638.998   4
   1   6  -6 27411.7 584.379   4
  -1  -6   6 28195.8 464.982   0
  -1  -6   7 13628.6 347.443   0
   1  -6  -7 13562.5 493.392   4
  -1   6  -7 14130.7 425.846   4
   1  -6   7 11433.9 390.872   0
  -1  -6  -7 12351.1 433.179   4
   1   6  -7 11161.4 438.420   4
  -1   6   7 12106.6 365.947   2
   1  -6   7 11746.2 493.451   2
   1  -6   8 26521.0 571.011   0
  -1   6   8 28214.7 564.335   2
   1  -6  -8 22890.8 625.281   4
   1  -6   8 25242.6 702.191   2
  -1  -6   8 21386.3 451.216   0
  -1   6  -8 21811.0 518.522   4
  -1  -6  -8 24940.9 603.664   4
   1   6  -8 25787.3 603.403   4
   1  -6  -9 22651.4 638.766   4
   1  -6   9 21527.7 542.403   0
   1  -6   9 19748.5 676.319   2
  -1  -6   9 20879.3 465.536   0
   1   6  -9 21431.8 572.025   4
  -1  -6  -9 23460.3 600.920   4
  -1   6   9 24067.8 566.721   2
  -1   6  -9 22141.9 557.029   4
   1   6   9 22241.8 669.359   1
  -1   6 -10 16852.3 525.473   4
   1  -6  10 17490.5 522.464   0
  -1   6  10 18033.6 542.122   2
   1   6 -10 17264.0 558.457   4
   1  -6 -10 16804.7 562.799   4
   1  -6  10 16268.1 672.539   2
   1   6  10 16669.4 607.841   1
  -1  -6 -10 18595.5 562.620   4
   1   6 -11 11373.3 512.634   4
   1  -6  11 12084.1 476.865   0
   1   6  11 11507.8 556.276   1
   1  -6 -11 11858.3 528.709   4
  -1  -6 -11 12252.6 489.312   4
  -1   6  11 13342.9 515.966   2
   1  -6  11 11479.1 611.319   2
   1  -6 -12 6341.00 458.547   4
   1  -6  12 5449.73 514.797   2
  -1  -6  12 5714.33 510.748   2
   1  -6  12 6056.19 403.563   0
   1   6  12 6152.33 478.030   1
   1   6 -12 5497.71 438.108   4
  -1   6  12 6942.67 473.420   1
  -1   6  12 6766.61 428.570   2
  -1   6  13 9668.75 533.139   1
   1  -6 -13 10257.7 544.935   4
  -1  -6  13 8468.95 613.728   2
   1  -6  13 8114.48 585.791   2
   1   6  13 10362.7 577.889   1
  -1  -6  14 10459.6 678.283   2
   1   6  14 10542.0 592.328   1
   1  -6  14 10199.5 666.607   2
   1  -7   0 1078.54 255.570   4
  -1  -7   0 1267.21 257.061   4
  -1  -7  -1 13234.9 441.585   4
   1  -7   1 12653.7 442.900   4
   1  -7  -1 12518.6 450.768   4
  -1   7   1 12968.4 162.428   3
  -1  -7   1 11576.7 405.728   4
   1  -7  -2 31943.9 677.258   4
  -1  -7  -2 34685.6 638.313   4
   1  -7   2 34946.0 668.927   4
   1   7   2 34190.4 321.123   3
   1   7  -2 33869.5 616.775   4
   1   7  -3 92739.2 983.185   4
   1  -7   3 93414.3 1006.67   4
  -1  -7  -3 92526.7 1027.43   4
   1   7   3 92511.3 447.173   3
   1  -7  -3 91583.3 1075.76   4
   1  -7   4 80845.1 942.859   4
  -1  -7  -4 80173.1 1006.21   4
   1   7  -4 78734.5 942.639   4
   1  -7   5 19104.8 473.448   0
   1  -7   5 18589.8 514.999   4
  -1  -7  -5 18353.5 531.533   4
   1   7  -5 17713.6 516.540   4
  -1  -7   6 22974.6 453.837   0
   1  -7  -6 23882.0 638.019   4
   1  -7   6 21578.4 510.352   0
   1   7  -6 22929.8 577.881   4
  -1  -7  -6 22261.2 589.938   4
  -1   7  -6 23194.7 544.419   4
  -1  -7   7 10345.0 331.777   0
   1  -7   7 11469.9 405.782   0
   1   7  -7 11640.4 465.722   4
  -1  -7  -7 11764.4 462.946   4
   1  -7  -7 10065.4 470.628   4
  -1   7  -7 10608.7 413.209   4
   1  -7   7 10705.5 498.630   2
   1  -7   8 9767.82 392.756   0
  -1   7  -8 10430.8 425.713   4
  -1  -7   8 10495.0 354.245   0
  -1  -7  -8 9771.22 434.358   4
   1  -7  -8 10105.9 474.047   4
   1  -7   8 9393.69 507.357   2
   1   7  -8 10083.1 456.327   4
  -1  -7   9 5707.07 298.605   0
   1  -7   9 6972.69 370.722   0
  -1  -7  -9 7534.03 410.573   4
  -1   7  -9 6417.53 397.786   4
   1  -7   9 6764.48 479.217   2
   1   7  -9 7222.32 419.244   4
   1  -7  -9 6637.67 428.252   4
   1  -7 -10 32595.9 781.400   4
   1   7 -10 32090.3 747.643   4
   1  -7  10 31218.1 846.428   2
  -1  -7 -10 34686.9 774.803   4
  -1   7 -10 33261.3 732.665   4
   1  -7  10 31465.6 681.861   0
   1   7  10 34265.3 857.861   1
   1  -7  11 16997.9 703.051   2
   1  -7 -11 17034.7 612.756   4
   1   7  11 17230.5 658.852   1
   1  -7  11 15138.7 531.760   0
   1   7 -11 16162.5 612.647   4
  -1   7  12 7307.69 497.716   1
   1   7  12 8756.87 544.140   1
   1  -7  12 5930.06 404.989   0
   1   7 -12 6520.24 472.379   4
   1  -7 -12 8552.40 521.721   4
   1  -7  12 5908.61 533.731   2
  -1  -7  12 7358.15 569.173   2
  -1  -7  13 1559.28 452.137   2
   1  -7 -13 1496.28 394.923   4
   1  -7  13 1056.75 427.783   2
  -1   7  13 1559.62 361.727   1
   1   7  13 1358.13 388.580   1
   1   7  14 312.486 394.837   1
   1  -8   0 94098.6 1121.16   4
  -1  -8   0 98944.3 1120.78   4
   1  -8   1 9183.26 442.861   4
  -1  -8   1 9091.50 420.267   4
   1  -8  -1 9940.83 461.217   4
  -1  -8  -1 8829.38 425.078   4
  -1  -8   2 23649.9 595.220   4
   1   8   2 23944.2 276.723   3
   1  -8   2 21944.5 587.234   4
  -1  -8  -2 22523.6 600.096   4
   1  -8  -2 24011.2 649.701   4
  -1  -8  -3 23764.4 617.366   4
   1  -8   3 23187.9 603.593   4
   1   8  -3 22666.2 576.046   4
   1  -8  -3 23928.0 663.036   4
   1  -8   4 48002.8 802.362   4
   1  -8  -4 49945.5 901.166   4
   1   8  -4 48413.9 803.826   4
  -1  -8   5 8165.97 321.402   0
   1  -8   5 9475.69 386.150   0
   1   8  -5 8386.12 428.164   4
   1  -8   5 9017.42 418.094   4
   1  -8  -5 8652.65 483.360   4
  -1  -8  -5 8644.07 444.908   4
  -1  -8   6 397.147 176.220   0
   1   8  -6 880.822 306.319   4
   1  -8  -6 388.492 335.544   4
   1  -8   6 1246.89 305.173   2
   1  -8   6 900.152 285.658   4
  -1  -8  -6 784.768 317.461   4
   1  -8   6 728.774 228.369   0
  -1  -8  -7 10653.1 468.265   4
   1  -8   7 9915.19 398.127   0
   1  -8  -7 8091.82 462.973   4
   1  -8   7 10275.1 468.413   2
   1  -8   7 10942.5 464.115   4
  -1   8  -7 7884.73 390.438   4
  -1  -8   7 8561.51 329.280   0
   1   8  -7 10559.0 462.725   4
  -1  -8   8 1200.76 213.811   0
   1  -8   8 618.927 228.412   0
   1  -8  -8 1443.78 331.363   4
  -1  -8  -8 526.233 298.831   4
   1   8  -8 457.848 301.885   4
   1  -8   8 761.924 306.953   2
  -1   8  -8 1329.89 287.256   4
  -1  -8  -9 3762.46 371.708   4
   1  -8   9 3133.09 418.154   2
   1  -8   9 3385.40 318.830   0
  -1   8  -9 3126.57 343.800   4
   1  -8  -9 3526.33 394.156   4
   1   8  -9 3423.22 383.558   4
   1  -8 -10 11416.5 550.770   4
   1  -8  10 10085.0 579.406   2
  -1  -8 -10 10662.7 529.178   4
  -1   8 -10 10130.8 487.235   4
   1   8 -10 10735.1 527.840   4
   1  -8  10 10226.5 456.244   0
   1   8  10 11507.8 587.561   1
   1   8  11 11712.3 585.671   1
   1  -8  11 12545.9 625.756   2
   1  -8 -11 10493.4 553.717   4
   1  -8  11 11924.1 498.027   0
   1   8 -11 11378.0 567.731   4
   1   8  12 3081.23 443.778   1
  -1  -8  12 3255.44 468.720   2
   1  -8 -12 2298.78 408.393   4
   1   8 -12 1721.91 393.343   4
   1  -8  12 2449.79 446.148   2
   1   8  13 2471.83 446.891   1
   1  -8  13 2585.40 479.433   2
  -1  -8  13 3163.45 505.707   2
  -1   8  13 3262.21 439.818   1
  -1  -9   0 8625.92 469.039   4
   1  -9   0 8197.64 460.123   4
  -1  -9   1 23884.7 644.967   4
   1  -9  -1 24989.0 690.003   4
   1  -9   1 22897.3 648.199   4
  -1  -9  -1 21862.0 621.849   4
   1  -9  -2 16014.4 596.954   4
  -1  -9  -2 18466.6 605.015   4
  -1  -9   2 15535.7 552.563   4
   1  -9   2 17623.2 590.903   4
  -1  -9  -3 50973.6 912.604   4
   1  -9  -3 50872.6 953.527   4
  -1  -9   3 49355.4 882.614   4
   1  -9   3 50996.5 910.401   4
   1   9  -4 35338.7 740.602   4
  -1  -9  -4 35438.7 805.189   4
   1  -9   4 34286.6 757.126   4
   1  -9  -4 35243.7 820.904   4
  -1  -9  -5 12480.1 541.175   4
   1   9  -5 12128.6 505.240   4
   1  -9   5 11465.7 435.124   0
   1  -9   5 12460.9 507.928   4
  -1  -9   6 3074.14 252.244   0
  -1  -9  -6 4508.72 408.648   4
   1  -9  -6 3489.61 391.677   4
   1  -9   6 4209.83 361.864   4
   1   9  -6 4089.83 368.123   4
   1  -9   6 4437.01 353.945   2
   1  -9   6 4132.55 309.114   0
   1  -9   7 1553.96 330.930   2
   1   9  -7 1500.71 343.654   4
   1  -9  -7 417.434 341.957   4
  -1  -9   7 701.481 206.069   0
   1  -9   7 1564.00 312.771   4
  -1  -9  -7 1581.07 331.655   4
   1  -9   7 1530.85 264.045   0
   1  -9   8 11948.4 555.696   2
   1  -9  -8 10201.7 537.877   4
   1  -9   8 11056.3 495.551   4
   1  -9   8 12055.9 467.519   0
  -1  -9  -8 10196.8 517.143   4
   1   9  -8 11114.4 526.387   4
   1  -9   9 1182.14 356.664   2
   1  -9   9 914.248 278.000   0
  -1  -9  -9 833.503 345.715   4
  -1   9  -9 758.066 316.035   4
   1  -9  -9 1122.37 366.474   4
   1  -9   9 902.587 323.419   4
   1   9  -9 923.640 351.056   4
  -1  -9 -10 20558.8 693.006   4
   1  -9  10 18511.8 623.653   4
   1  -9  10 19337.9 603.175   0
   1  -9 -10 20315.9 727.639   4
   1   9 -10 19072.0 664.715   4
   1  -9  10 21526.7 749.821   2
  -1   9 -10 18693.9 629.906   4
   1   9  11 8726.67 558.275   1
   1   9 -11 7249.43 496.528   4
   1  -9  11 7519.10 554.317   2
   1  -9 -11 8924.67 537.999   4
   1  -9  12 2720.53 459.513   2
  -1  -9  12 3535.01 489.242   2
   1  -9 -12 2919.30 424.697   4
   1   9  12 3230.45 452.762   1
   1   9 -12 2421.30 427.750   4
  -1 -10   0 8090.70 491.006   4
   1 -10   0 9600.04 525.042   4
   1 -10  -1 5185.63 455.452   4
  -1 -10   1 4643.08 424.340   4
  -1 -10  -1 6384.65 457.664   4
   1 -10   1 5768.06 452.303   4
   1 -10   2 20705.2 661.305   4
  -1 -10   2 19201.8 637.783   4
   1 -10  -2 20521.0 693.269   4
  -1 -10  -2 20871.1 665.754   4
   1 -10  -3 12340.3 595.239   4
   1 -10   3 9101.39 491.331   4
  -1 -10   3 12350.0 540.211   4
  -1 -10  -3 9607.79 526.224   4
   1 -10   4 20298.8 661.710   4
   1 -10  -4 18176.1 675.253   4
  -1 -10   4 17675.7 622.665   4
  -1 -10  -4 20652.1 683.036   4
  -1 -10   5 5364.05 445.541   4
   1 -10  -5 5744.53 471.831   4
   1 -10   5 5540.09 432.307   4
  -1 -10  -5 5639.34 464.901   4
   1 -10   6 12754.1 541.364   4
   1 -10  -6 11849.7 582.255   4
   1 -10   6 12606.4 484.670   0
   1  10  -6 12913.7 544.054   4
  -1 -10   6 13095.9 437.887   0
  -1 -10  -6 13163.7 592.837   4
   1 -10  -7 6435.31 503.402   4
   1  10  -7 6343.90 460.751   4
  -1 -10  -7 6777.22 485.737   4
   1 -10   7 6008.95 434.956   4
   1 -10   7 6487.40 379.938   0
   1 -10  -8 6331.94 492.216   4
   1 -10   8 5898.20 429.718   4
  -1 -10  -8 6098.97 483.842   4
   1 -10   8 6397.44 395.545   0
   1  10  -8 6216.07 463.287   4
   1 -10   9 1408.88 369.273   4
   1 -10  -9 1473.08 390.144   4
   1 -10   9 1965.29 380.716   2
  -1 -10  -9 1932.80 411.045   4
   1 -10   9 1703.17 295.812   0
   1  10  -9 1780.30 382.127   4
   1 -10  10 8244.56 547.270   2
   1 -10 -10 8537.29 552.895   4
   1 -10  10 7084.19 487.426   4
   1  10 -10 7847.38 524.795   4
  -1 -10 -10 8177.65 546.342   4
   1  10  11 8669.11 584.957   1
   1 -10 -11 7553.71 560.339   4
   1  10 -11 5698.62 501.132   4
   1 -10  11 5580.71 518.775   2
   1 -10  12 2645.88 469.496   2
   1  10 -12 2356.41 464.620   4
  -1 -10  12 3132.16 488.669   2
   1 -10 -12 2689.46 461.259   4
  -1 -11   0 2858.19 407.105   4
   1 -11   0 3066.85 424.051   4
   1 -11   1 5227.02 456.456   4
  -1 -11  -1 5652.49 478.231   4
  -1 -11   1 5560.11 478.665   4
   1 -11  -1 5269.97 482.407   4
   1 -11  -2 1156.87 424.605   4
  -1 -11  -2 1280.83 407.822   4
  -1 -11   2 969.224 385.697   4
   1 -11   2 827.507 378.316   4
  -1 -11   3 24910.2 749.196   4
   1 -11   3 24930.2 748.655   4
  -1 -11  -3 24461.5 760.488   4
  -1 -11  -4 16371.5 692.104   4
   1 -11   4 13180.9 609.341   4
   1 -11  -4 16162.0 682.732   4
  -1 -11   4 13905.0 600.754   4
   1 -11  -5 3554.10 471.518   4
  -1 -11   5 3275.45 422.812   4
   1 -11   5 3560.49 419.246   4
  -1 -11  -5 3898.03 469.926   4
  -1 -11  -6 12269.0 616.384   4
   1 -11  -6 11558.5 606.723   4
   1 -11   6 11246.1 556.456   4
   1 -11   6 11750.9 501.748   0
  -1 -11   6 10411.6 558.388   4
  -1 -11  -7 11723.0 597.335   4
   1 -11   7 11925.9 499.821   0
   1 -11   7 11541.6 572.485   4
  -1 -11   7 11091.5 584.368   4
   1 -11  -7 11589.6 612.772   4
   1 -11   8 3885.23 367.959   0
  -1 -11  -8 3325.36 427.685   4
   1  11  -8 3314.61 426.346   4
  -1 -11   8 3475.05 448.768   4
   1 -11  -8 3329.07 453.924   4
   1 -11   8 3619.36 414.968   4
  -1 -11  -9 415.732 386.321   4
   1 -11  -9 535.434 400.820   4
   1 -11   9 300.477 356.725   4
   1  11  -9 798.540 391.057   4
  -1 -11 -10 9742.95 590.467   4
   1  11 -10 7939.48 561.669   4
   1 -11 -10 9621.84 612.040   4
   1  11 -11 4803.39 507.876   4
  -1 -11  11 4090.97 484.489   2
   1 -11 -11 4974.21 523.356   4
  -1 -12   0 33833.1 892.191   4
   1 -12   0 34977.0 934.649   4
   1 -12   1 7355.79 545.053   4
  -1 -12   1 6538.81 521.276   4
  -1 -12  -1 7026.68 532.689   4
   1 -12  -1 7179.95 574.306   4
   1 -12  -2 3583.70 505.390   4
   1 -12   2 3114.25 460.717   4
  -1 -12   2 2919.31 460.503   4
  -1 -12  -2 3097.94 442.622   4
   1 -12  -3 13445.2 680.535   4
  -1 -12  -3 14454.3 666.965   4
  -1 -12   3 13416.1 646.851   4
   1 -12   3 13962.3 640.400   4
   1 -12   4 19135.8 723.623   4
  -1 -12  -4 19192.8 762.588   4
  -1 -12   5 217.422 383.853   4
   1 -12   5 179.983 363.793   4
  -1 -12  -5 154.664 394.773   4
   1 -12  -5-50.3723 403.267   4
   1 -12  -6 6936.95 554.228   4
   1 -12   6 9333.24 484.880   0
  -1 -12  -6 9278.71 592.089   4
  -1 -12   6 6272.26 513.148   4
   1 -12   6 8752.16 545.720   4
  -1 -12  -7 8695.40 582.445   4
   1 -12   7 8641.64 586.994   4
  -1 -12   7 7272.61 532.149   4
   1 -12  -7 7944.02 574.593   4
   1 -12   7 9028.84 475.832   0
  -1 -12  -8 2373.58 459.802   4
   1 -12  -8 3696.08 478.424   4
  -1 -12   8 3305.35 462.441   4
   1 -12   8 2698.09 441.691   4
   1 -12  -9 3032.35 491.898   4
  -1 -12  -9 3124.02 486.914   4
   1 -12   9 2846.98 457.054   4
  -1 -12   9 2643.73 448.337   4
  -1 -12 -10 4057.98 524.761   4
  -1 -13   0 5141.22 521.041   4
   1 -13   0 4430.61 513.945   4
  -1 -13   1 7148.05 562.158   4
  -1 -13  -1 7734.61 574.349   4
   1 -13  -1 7851.73 596.557   4
   1 -13   1 6910.43 560.763   4
   1 -13   2 3354.66 485.655   4
  -1 -13  -2 3436.18 473.747   4
  -1 -13   2 3439.65 481.281   4
   1 -13  -2 4019.62 526.373   4
  -1 -13   3 13594.7 680.982   4
   1 -13   3 12414.4 658.878   4
   1 -13  -3 13151.7 688.982   4
  -1 -13  -3 13845.4 706.303   4
   1 -13   4 6201.13 525.379   4
   1 -13  -4 7567.66 599.873   4
  -1 -13   4 6436.70 556.755   4
  -1 -13  -4 7229.85 591.881   4
  -1 -13   5 1974.30 451.749   4
   1 -13  -5 1990.58 446.694   4
  -1 -13  -5 2701.22 473.971   4
   1 -13   5 2945.09 461.441   4
   1 -13   6 1557.46 359.183   0
   1 -13   6 1886.10 438.224   4
  -1 -13  -6 1598.20 464.242   4
  -1 -13   6 1100.49 418.573   4
   1 -13  -6 986.325 449.512   4
  -1 -13  -7 2529.05 479.434   4
   1 -13   7 2566.54 479.297   4
  -1 -13   7 1438.51 426.728   4
   1 -13  -7 1416.90 464.584   4
  -1 -13  -8 1411.96 461.490   4
   1 -13   8 752.766 417.513   4
   1 -13   9 351.385 335.728   4
  -1 -14   0 11952.6 682.708   4
   1 -14   0 11970.1 713.903   4
   1 -14  -1 4224.71 585.699   4
  -1 -14  -1 4137.93 537.096   4
   1 -14   1 4304.22 550.186   4
  -1 -14   1 4082.83 517.713   4
  -1 -14  -2 635.838 431.576   4
  -1 -14   2 172.282 416.939   4
   1 -14   2 378.791 435.756   4
   1 -14  -2-122.783 444.060   4
  -1 -14   3 396.648 411.928   4
   1 -14   3 838.147 446.735   4
   1 -14  -3 364.112 416.763   4
  -1 -14  -3 337.644 470.073   4
   1 -14  -4 2738.80 508.311   4
  -1 -14  -4 4124.12 556.643   4
   1 -14   4 4479.78 530.247   4
  -1 -14   4 2666.29 483.517   4
  -1 -14  -5 2131.74 500.655   4
   1 -14   5 1864.60 467.875   4
   1 -14   5 2298.52 385.293   0
   2   0   0 226534. 697.495   4
   2   0   0 228791. 641.551   0
  -2   0   0 231444. 665.645   0
   2   0   1 490537. 1126.77   0
  -2   0  -1 501775. 801.780   4
   2   0   1 493865. 3110.00   4
   2   0   1 496996. 1250.72   1
   2   0   1 505339. 1327.41   3
   2   0  -1 497521. 1238.19   4
   2   0   2 658509. 1663.32   3
   2   0   2 654866. 1567.43   1
   2   0   2 648811. 1495.43   0
   2   0  -3 34006.8 424.680   4
   2   0   3 35808.9 419.765   1
   2   0   3 34594.6 406.094   0
   2   0   4 75353.0 755.770   2
   2   0  -4 77830.7 685.813   4
   2   0   4 76810.9 661.173   0
   2   0   4 78002.7 651.624   1
   2   0   5 39598.0 641.793   2
   2   0  -5 36998.0 523.693   4
   2   0   5 39087.3 533.307   0
   2   0   5 39287.6 511.015   1
   2   0   5 37369.5 295.373   4
  -2   0  -5 38475.5 272.903   4
   2   0   6 6007.60 282.004   0
  -2   0  -6 5884.64 148.206   4
   2   0   6 5691.21 254.603   1
   2   0   6 5411.61 357.361   2
   2   0  -6 5582.59 275.094   4
  -2   0   7 208841. 939.595   1
   2   0   7 207370. 1365.45   0
   2   0   7 212296. 1305.11   1
   2   0   7 209682. 1614.20   2
   2   0  -7 205061. 1345.40   4
  -2   0  -7 215429. 883.683   4
   2   0   8 12196.9 510.491   2
   2   0   8 12788.0 430.231   0
   2   0   8 12047.8 381.505   1
   2   0  -8 11930.6 413.452   4
  -2   0   8 12432.5 285.216   1
  -2   0  -8 12521.7 267.403   4
  -2   0   9 34561.4 470.326   1
   2   0   9 32060.5 768.420   2
   2   0  -9 30976.7 628.572   4
   2   0   9 32263.6 662.258   0
   2   0   9 32059.3 603.351   1
  -2   0  -9 33683.4 454.171   4
   2   0  10 8543.26 517.669   2
   2   0  10 8801.70 436.560   0
   2   0  10 9322.27 402.638   1
   2   0 -10 8244.75 407.958   4
   2   0  11 11840.1 499.001   0
  -2   0  11 11530.4 559.550   2
   2   0 -11 11284.8 462.425   4
   2   0  11 10658.4 434.593   1
   2   0  11 12183.4 579.212   2
  -2   0  12 7702.32 521.238   2
   2   0  12 7321.18 515.466   2
   2   0 -12 6952.78 433.137   4
   2   0  12 7409.00 408.154   1
   2   0  13 18560.4 596.273   1
  -2   0  13 17512.4 718.839   2
   2   0 -13 18358.4 616.791   4
   2   0  13 16896.1 699.636   2
   2   0 -14 348.463 334.956   4
   2   0  14 197.578 394.209   2
  -2   0  14-76.9598 391.414   2
   2   0  15 136.777 405.188   2
  -2   0  15 536.033 462.328   2
   2   1   0 349770. 919.371   4
   2   1   0 341643. 923.394   1
   2  -1   0 355878. 993.605   4
   2  -1   0 348262. 1077.79   3
   2   1   0 340910. 746.694   0
  -2   1   0 364623. 1015.17   4
  -2  -1   0 327967. 711.150   0
   2  -1  -1 67570.9 498.281   4
  -2   1  -1 62127.4 374.458   4
   2   1   1 61577.6 456.386   1
   2  -1   1 63683.5 450.591   0
   2   1   1 64203.0 415.214   0
   2   1  -1 61590.2 335.659   1
  -2  -1   1 61279.4 331.404   1
   2   1  -1 61136.6 452.645   4
   2   1   1 61513.3 480.522   3
   2  -1   1 65827.4 506.350   3
   2  -1   1 63327.5 368.186   4
  -2  -1  -1 62897.3 331.202   4
   2   1   1 59106.4 328.463   4
  -2  -1   2 44774.8 224.093   1
   2   1   2 47324.6 450.498   3
   2  -1   2 43741.1 417.289   0
   2  -1  -2 44520.2 449.734   4
   2  -1   2 42359.5 271.901   4
   2   1   2 47690.2 424.510   0
  -2  -1  -2 44772.7 257.177   4
  -2   1  -2 46826.1 247.874   4
   2   1   2 45846.7 445.955   1
   2   1  -2 43428.3 429.559   4
  -2  -1  -2 43294.3 242.129   4
   2   1   3 8922.59 234.981   0
   2  -1   3 10245.6 245.196   0
   2  -1  -3 8515.52 248.064   4
  -2  -1  -3 10298.5 140.037   4
   2  -1   3 10299.8 239.899   1
   2   1  -3 10170.3 252.734   4
  -2  -1  -3 10620.7 133.567   4
   2   1  -3 10702.1 118.705   0
   2   1   3 8923.25 242.597   1
   2  -1   3 9385.46 109.668   4
   2  -1   3 10127.7 282.735   2
   2  -1   3 9376.63 121.837   4
   2  -1  -4 169597. 1040.83   4
   2   1   4 162375. 604.218   4
   2  -1   4 167789. 1136.55   2
  -2  -1  -4 161638. 563.108   4
   2   1  -4 163407. 971.411   4
   2   1   4 163942. 971.651   0
   2  -1   4 161886. 926.326   1
  -2   1  -4 159307. 511.238   4
   2   1   4 163366. 966.436   1
   2  -1   4 162675. 945.953   0
   2   1  -4 161434. 596.280   0
   2  -1   4 165295. 507.968   4
   2  -1   5 31965.6 467.850   1
   2   1  -5 30605.2 476.566   4
  -2  -1   5 31575.6 225.356   1
  -2   1  -5 31136.2 269.437   4
  -2  -1  -5 31921.9 293.028   4
   2   1   5 31266.4 562.573   2
   2   1   5 32488.8 496.130   0
   2  -1  -5 30077.4 479.221   4
   2   1   5 30916.9 474.775   1
   2  -1   5 30792.2 577.507   2
   2  -1   5 29664.4 463.073   0
   2  -1   5 30420.5 263.387   4
  -2   1  -6 61179.0 438.002   4
   2   1   6 62842.2 733.106   0
  -2  -1  -6 56986.7 432.709   4
  -2  -1   6 61008.1 369.705   1
   2  -1  -6 57667.6 686.895   4
   2   1   6 61891.9 831.701   2
   2   1   6 57493.6 676.377   1
   2   1  -6 55510.3 669.488   4
   2  -1   6 59167.8 660.379   1
   2  -1   6 59425.8 695.775   0
   2  -1   6 59921.4 845.547   2
   2   1   7 2580.24 263.995   0
   2  -1  -7 2299.72 241.416   4
  -2   1  -7 2481.91 145.561   4
  -2  -1  -7 3043.05 158.763   4
   2  -1   7 2945.60 338.423   2
   2   1  -7 2837.40 245.284   4
   2  -1   7 3201.35 238.719   1
   2  -1   7 3185.62 257.103   0
  -2  -1   7 2528.38 115.155   1
   2   1   7 2221.31 228.836   1
   2   1   7 2816.41 321.353   2
  -2  -1  -8 29827.6 406.562   4
   2  -1   8 28333.8 701.567   2
   2  -1  -8 29153.9 596.650   4
   2   1   8 30922.1 609.723   0
   2   1   8 32030.1 721.844   2
   2  -1   8 28111.4 576.457   0
   2  -1   8 28774.3 538.841   1
  -2  -1   8 30000.1 343.605   1
   2   1  -8 27175.3 561.503   4
  -2   1   8 28589.7 453.919   1
  -2   1  -8 30985.4 405.863   4
   2   1   8 29404.8 565.304   1
   2  -1   9 5856.34 457.423   2
  -2  -1  -9 6629.57 248.118   4
   2  -1   9 6677.07 374.406   0
   2   1  -9 5699.06 341.346   4
   2   1   9 5717.81 328.669   1
   2  -1   9 6574.91 325.843   1
  -2   1   9 6426.46 274.258   1
  -2   1  -9 5653.54 237.862   4
   2   1   9 5810.13 436.230   2
   2  -1  -9 5049.92 350.726   4
   2  -1 -10 57964.8 881.099   4
   2   1  10 61957.2 1049.42   2
   2  -1  10 62353.2 1081.38   2
   2   1 -10 57768.5 873.311   4
   2   1  10 57618.8 843.795   1
   2  -1  10 63596.6 930.254   0
   2  -1  10 62610.5 847.192   1
  -2   1  10 58171.8 975.524   2
  -2   1  10 65182.3 747.438   1
   2   1 -11 14596.8 522.221   4
  -2   1  11 15787.8 596.750   2
   2  -1 -11 15860.8 537.118   4
   2  -1  11 15917.5 541.914   0
   2   1  11 15188.1 499.522   1
   2  -1  11 15718.1 489.954   1
   2  -1  11 15875.8 643.231   2
   2   1  11 16277.7 637.690   2
   2   1 -12 3011.74 357.951   4
  -2  -1  12 2942.53 451.180   2
   2   1  12 2852.05 422.598   2
   2  -1  12 2885.38 353.474   0
   2  -1  12 2757.89 301.939   1
   2   1  12 2782.62 322.749   1
  -2   1  12 2513.86 409.974   2
   2  -1 -12 2744.00 349.024   4
   2  -1  12 2195.60 427.674   2
   2   1 -13 5329.27 431.334   4
   2  -1  13 5691.10 514.075   2
  -2  -1  13 5472.77 522.147   2
   2   1  13 6441.23 416.083   1
  -2   1  13 5537.93 489.328   2
   2   1  13 5597.37 503.157   2
   2  -1 -13 6116.61 449.228   4
  -2  -1  14 17303.0 755.487   2
  -2   1  14 17262.3 728.644   2
   2  -1 -14 19910.5 673.554   4
   2  -1  14 15901.5 729.130   2
   2   1 -14 18638.4 659.173   4
   2   1  14 19842.5 774.337   2
  -2   1  15 804.928 437.066   2
   2   1  15 593.167 399.720   2
   2  -1  15 945.321 403.307   2
  -2  -1  15 800.437 466.141   2
   2  -2   0 40248.6 432.752   4
   2   2   0 36739.9 361.390   4
  -2  -2   0 43285.0 332.542   0
   2  -2   0 42501.4 388.315   3
   2   2   0 38124.5 349.373   1
   2  -2  -1 33119.9 417.523   4
   2   2   1 28854.6 301.844   4
   2  -2  -1 29286.9 303.078   3
   2   2   1 29305.3 352.038   1
   2   2  -1 37950.6 298.856   1
   2  -2   1 37922.5 384.158   4
   2   2  -1 41003.0 425.721   4
   2  -2   2 12959.1 252.911   2
   2  -2   2 13210.5 261.706   0
   2  -2  -2 11059.3 282.317   4
  -2   2  -2 12172.1 195.715   4
   2  -2   2 12961.9 216.653   4
   2   2   2 10770.3 258.518   1
   2   2  -2 12956.3 135.553   1
   2   2   2 11115.9 239.967   3
   2   2  -2 12869.3 270.404   4
  -2  -2  -2 13615.1 210.346   4
   2  -2   3 9034.75 283.357   2
  -2  -2  -3 9046.36 185.523   4
   2   2   3 6026.76 231.724   1
   2  -2   3 9639.22 179.712   4
   2  -2  -3 6239.52 242.897   4
   2  -2   3 9602.17 248.722   0
   2   2  -3 8948.99 253.703   4
   2   2   3 5875.56 201.603   3
  -2  -2   3 5464.34 84.3079   0
   2   2  -4 33392.8 471.421   4
  -2  -2   4 33081.8 267.466   0
  -2  -2  -4 32029.8 343.013   4
   2  -2   4 34230.2 555.463   2
   2  -2  -4 34158.2 499.388   4
   2   2   4 34315.6 491.274   1
  -2   2  -4 34144.2 318.382   4
   2  -2   4 32322.1 452.664   0
   2   2  -4 33132.4 258.771   0
   2  -2   5 55131.2 630.524   0
  -2   2  -5 57887.9 438.396   4
  -2  -2  -5 55929.5 468.133   4
   2   2  -5 55166.8 638.184   4
  -2  -2   5 57024.1 431.200   0
   2  -2   5 56650.0 780.263   2
   2  -2  -5 56546.5 670.064   4
   2   2   6 43010.0 623.823   1
   2  -2   6 42831.7 597.018   0
   2   2   6 44616.5 706.641   2
   2  -2  -6 43423.6 637.307   4
   2  -2   6 43265.3 746.541   2
  -2  -2  -6 42947.2 444.297   4
  -2   2  -6 43920.7 415.171   4
  -2  -2   6 42126.2 433.494   0
   2   2  -6 42249.0 601.640   4
   2   2   7 177027. 1444.16   2
   2  -2   7 180015. 1544.96   2
  -2  -2  -7 184845. 963.131   4
   2   2  -7 174959. 1252.45   4
   2  -2   7 172838. 1148.56   1
   2  -2   7 177215. 1250.97   0
   2   2   7 169210. 1262.81   1
  -2   2  -7 168512. 863.705   4
   2  -2  -7 171992. 1300.21   4
  -2  -2  -8 24696.6 398.692   4
   2  -2   8 23035.2 675.643   2
   2  -2  -8 26104.2 565.768   4
  -2   2  -8 26145.9 390.471   4
   2  -2   8 24349.7 546.139   0
   2   2   8 26534.8 569.294   1
   2   2   8 26358.9 648.160   2
   2  -2   8 23589.5 480.637   1
   2   2  -8 23397.5 541.078   4
  -2   2   9 19737.7 574.887   2
  -2  -2  -9 22815.6 421.744   4
   2  -2   9 20210.7 478.069   1
   2   2   9 21457.1 645.592   2
   2  -2   9 21582.0 554.496   0
  -2   2  -9 19927.6 386.002   4
   2  -2   9 20851.1 672.983   2
   2   2   9 21138.9 550.374   1
   2  -2  -9 19980.3 541.770   4
   2   2  -9 20514.6 535.510   4
   2   2  10 24491.2 702.179   2
   2   2 -10 23424.6 599.663   4
   2  -2  10 24475.4 612.088   0
   2  -2 -10 23811.7 618.243   4
  -2   2  10 23200.1 652.241   2
   2  -2  10 23875.2 537.968   1
   2   2  10 23649.7 596.467   1
  -2   2  10 26200.5 537.863   1
   2  -2  10 23575.3 727.507   2
   2  -2  11 33050.5 866.961   2
   2  -2  11 31640.1 714.400   0
   2   2 -11 30045.6 687.738   4
   2   2  11 34271.7 724.566   1
  -2   2  11 29963.4 764.009   2
   2   2  11 36263.5 861.320   2
   2  -2 -11 35605.9 759.545   4
   2  -2  11 32923.2 647.267   1
   2  -2 -12 11582.0 512.602   4
   2  -2  12 10187.4 590.553   2
   2   2  12 10565.8 561.063   2
   2   2 -12 9620.69 471.207   4
   2  -2  12 10302.7 490.436   0
   2   2  12 11552.8 491.025   1
  -2   2  12 9776.98 538.997   2
   2  -2  13 18044.6 750.018   2
   2   2  13 20099.0 637.468   1
   2  -2 -13 20637.1 677.222   4
  -2   2  13 18442.9 698.624   2
   2   2  13 19638.3 719.077   2
   2  -2  13 19291.4 646.155   0
   2   2 -13 18964.3 631.376   4
  -2  -2  13 18155.2 750.006   2
  -2  -2  14 745.821 455.804   2
   2  -2 -14 920.283 374.388   4
   2  -2  14 653.356 335.989   0
   2   2  14 191.950 355.527   2
   2   2 -14 398.617 327.216   4
  -2   2  14 450.677 374.142   2
   2  -2  14 299.402 395.472   2
   2  -2  15 3413.44 501.907   2
  -2   2  15 3412.40 484.263   2
   2   2  15 3708.23 461.462   2
  -2  -2  15 3715.50 529.443   2
  -2   3   0 2285.88 81.1306   2
   2  -3   0 1937.48 182.635   4
   2   3   0 2333.11 151.009   4
   2   3  -1 45469.9 470.735   4
   2  -3  -1 43412.3 542.060   4
  -2   3  -1 43269.7 370.364   2
   2   3   1 41983.5 427.260   4
   2  -3  -1 39553.1 336.739   3
   2  -3   1 46424.4 497.943   4
  -2  -3  -2 34683.9 394.530   4
   2  -3   2 33477.8 389.652   2
   2   3   2 31452.1 369.083   3
   2  -3   2 34070.8 410.033   4
   2   3  -2 33660.1 442.259   4
   2  -3  -2 34106.5 500.755   4
   2   3   2 30789.8 437.857   1
   2   3   3 70690.9 693.288   1
   2  -3   3 72919.8 659.973   0
   2   3  -3 77639.1 707.762   4
  -2  -3  -3 72649.5 575.245   4
   2  -3   3 74785.8 573.708   4
   2  -3   3 73136.0 688.950   2
  -2  -3   3 69636.1 359.219   0
   2   3   3 75413.4 578.716   3
   2  -3  -3 74061.6 746.039   4
  -2  -3   4 96813.0 473.493   0
   2   3   4 98921.0 864.500   1
  -2  -3  -4 100103. 713.505   4
   2  -3   4 98274.2 807.158   0
   2  -3   4 100888. 672.398   4
   2   3  -4 100178. 840.704   4
   2  -3   4 100873. 930.732   2
   2   3   5 29187.7 524.508   1
   2  -3  -5 29425.1 540.221   4
   2  -3   5 27342.8 471.660   0
  -2  -3  -5 27798.5 400.096   4
  -2   3  -5 29531.4 377.611   4
  -2  -3   5 28839.1 305.399   0
   2  -3   5 27840.5 585.343   2
   2   3  -5 27422.2 497.919   4
  -2   3  -6 29663.2 395.916   4
   2  -3   6 25755.4 488.234   0
  -2  -3  -6 26419.7 411.287   4
  -2  -3   6 28273.2 350.987   0
   2  -3  -6 29016.0 553.896   4
   2   3   6 29992.9 568.400   1
   2  -3   6 26944.3 619.236   2
   2   3  -6 26729.3 515.098   4
   2   3  -7 4411.52 294.486   4
   2  -3   7 4896.85 288.249   0
  -2   3   7 4863.12 302.036   2
   2  -3  -7 4145.44 305.371   4
  -2  -3   7 4457.79 188.370   0
  -2  -3  -7 4974.40 229.679   4
   2   3   7 4905.26 328.129   1
  -2   3  -7 4761.75 214.123   4
   2  -3   7 5157.86 392.693   2
  -2  -3  -8 77261.5 740.633   4
   2  -3  -8 72164.6 944.051   4
   2   3   8 69220.3 923.728   1
   2  -3   8 75442.9 899.777   0
  -2  -3   8 66963.6 663.917   0
   2   3  -8 75379.0 911.678   4
  -2   3  -8 69243.1 666.602   4
  -2   3   8 71668.6 912.377   2
   2  -3   8 73656.2 1107.07   2
   2   3  -9 24481.8 598.107   4
  -2  -3  -9 27929.6 504.863   4
   2   3   9 26735.7 688.813   2
  -2   3  -9 25072.0 451.666   4
   2  -3   9 26175.5 741.336   2
  -2   3   9 24527.7 624.441   2
  -2  -3   9 24871.1 450.803   0
   2  -3   9 26295.9 599.561   0
   2  -3  -9 26462.0 637.735   4
   2   3   9 26030.5 627.467   1
   2   3 -10 45393.5 803.849   4
   2  -3  10 45805.3 966.037   2
  -2   3  10 43732.5 829.278   2
   2  -3 -10 45100.1 804.065   4
   2  -3  10 45945.4 805.827   0
   2   3  10 45837.7 829.011   1
  -2   3  11 4687.98 320.734   1
   2  -3  11 4002.63 439.315   2
   2  -3 -11 3737.68 360.462   4
   2   3 -11 3869.66 360.134   4
  -2   3  11 4169.56 393.191   2
   2  -3  11 4284.86 349.529   0
   2   3  11 3928.00 354.315   1
   2   3  11 4403.48 404.393   2
   2  -3  12-60.4724 370.139   2
   2   3  12 42.9648 304.752   1
   2  -3 -12 90.4717 307.160   4
  -2   3  12 54.1385 310.569   2
   2  -3  12-3.96591 274.347   0
   2   3 -12 97.9024 302.233   4
   2   3  12 18.7637 330.681   2
   2  -3 -13 7057.17 487.947   4
   2   3  13 5707.55 484.816   2
   2  -3  13 5680.14 524.869   2
   2  -3  13 4652.28 400.378   0
  -2   3  13 5289.45 478.557   2
   2   3  13 6532.52 440.357   1
   2   3 -13 5717.36 463.605   4
  -2  -3  13 6786.26 565.051   2
   2  -3  14 9626.46 521.618   0
  -2  -3  14 10452.2 661.103   2
   2  -3  14 10572.5 654.220   2
   2   3  14 11340.9 543.764   1
  -2   3  14 10669.1 598.100   2
   2   3 -14 12583.2 592.569   4
   2   3  14 10532.0 597.644   2
   2  -3 -14 12249.5 577.555   4
  -2   3  15 1049.26 437.816   2
   2  -3  15 1200.20 394.421   0
   2  -4   0 8857.54 300.806   4
   2   4   0 8474.18 254.983   4
   2   4  -1 46709.7 542.402   4
   2   4   1 43426.4 501.682   4
   2  -4   1 47449.8 568.356   4
   2  -4  -1 44195.6 606.160   4
   2  -4  -2 16659.0 407.047   4
   2  -4   2 18035.6 303.004   2
  -2   4   2 17154.0 167.878   2
   2  -4  -2 16804.7 201.852   3
   2  -4   2 18006.2 354.561   4
  -2  -4  -2 18380.3 346.984   4
   2   4   2 18236.3 290.951   3
   2   4  -2 16835.5 356.961   4
  -2  -4  -3 78256.4 683.075   4
   2  -4   3 78073.9 738.676   0
   2  -4   3 79525.0 699.153   4
   2  -4  -3 78415.8 835.580   4
   2  -4   3 79477.6 746.504   2
   2   4   3 77253.9 576.669   3
  -2   4   3 79496.0 493.082   2
   2   4  -3 76350.4 747.673   4
   2  -4   4 56995.2 651.968   0
   2  -4   4 57794.8 735.894   2
  -2  -4  -4 57283.4 623.710   4
   2  -4   4 56844.4 582.546   4
  -2   4   4 55016.0 511.776   2
   2   4  -4 55380.5 669.521   4
   2  -4   5 56787.7 811.856   2
  -2  -4   5 54455.3 449.820   0
   2   4   5 57259.2 772.376   1
  -2   4   5 54234.9 587.703   2
   2  -4  -5 58047.5 784.997   4
  -2  -4  -5 53881.7 624.815   4
   2  -4   5 54143.8 676.497   0
  -2   4  -5 55659.5 574.713   4
   2   4  -5 54632.1 699.316   4
   2   4   6 24840.0 562.086   1
  -2   4   6 26356.7 478.440   2
   2  -4  -6 25495.8 567.636   4
  -2  -4  -6 26791.4 462.598   4
   2  -4   6 27017.3 511.539   0
  -2  -4   6 23760.2 329.778   0
   2  -4   6 28444.4 647.404   2
   2   4  -6 26501.1 540.895   4
  -2   4  -6 25138.0 417.106   4
   2  -4   7 92128.1 960.206   0
   2  -4   7 91859.3 1172.10   2
  -2   4   7 87754.5 907.375   2
  -2  -4  -7 90430.6 838.207   4
  -2  -4   7 87641.6 680.542   0
   2   4  -7 92358.2 1022.81   4
  -2   4  -7 90756.8 791.541   4
   2   4   7 92159.6 1057.06   1
   2  -4  -7 89276.7 1031.02   4
   2  -4  -8 12950.8 470.260   4
   2  -4   8 16161.9 601.016   2
  -2  -4  -8 15081.3 406.124   4
  -2   4  -8 12891.8 354.382   4
   2  -4   8 14733.0 449.056   0
  -2  -4   8 12709.2 309.913   0
   2   4   8 14023.9 511.678   1
  -2   4   8 14131.5 449.645   2
   2   4  -8 15184.3 504.186   4
  -2  -4  -9 5145.07 292.122   4
  -2   4  -9 5263.40 282.229   4
   2  -4   9 5085.14 452.305   2
  -2  -4   9 5283.76 243.257   0
   2   4   9 5416.50 399.523   1
   2  -4  -9 5631.49 396.010   4
   2  -4   9 5091.43 339.941   0
   2   4  -9 5498.24 384.731   4
  -2   4   9 5080.22 366.605   2
   2   4  10 3096.30 367.587   1
   2   4 -10 3470.82 366.857   4
  -2   4  10 3407.87 359.553   2
   2  -4  10 3369.31 325.503   0
   2  -4 -10 3127.35 359.191   4
   2  -4  10 3521.54 424.119   2
  -2   4  11 4909.17 397.528   2
   2   4  11 4791.42 399.968   1
   2   4 -11 5671.31 416.487   4
   2  -4  11 4726.55 471.155   2
   2  -4 -11 4517.94 387.919   4
   2  -4  11 4718.70 369.116   0
  -2   4  12 7128.23 463.558   2
   2  -4  12 5926.90 508.438   2
   2  -4  12 7005.89 428.708   0
   2   4  12 9452.24 513.070   1
   2  -4 -12 9298.48 499.726   4
   2   4 -12 7421.95 471.631   4
   2  -4 -13 11506.3 555.258   4
  -2  -4  13 10778.7 643.895   2
   2  -4  13 8576.58 587.283   2
   2   4  13 10686.1 552.385   1
   2  -4  13 9829.75 496.218   0
  -2   4  13 9498.84 523.508   2
   2   4 -13 9766.84 517.113   4
   2  -4 -14 451.840 351.534   4
   2   4  14 414.143 329.459   1
   2   4 -14 176.287 343.551   4
   2  -4  14 162.265 405.853   2
  -2   4  14 185.122 360.156   2
   2  -4  14 178.633 305.204   0
  -2  -4  14 643.862 434.478   2
   2  -4  15 6189.83 525.744   0
  -2   4  15 6060.05 535.945   2
   2  -5   0 44831.9 646.892   4
   2   5   0 42840.5 565.648   4
   2   5  -1 1452.97 200.283   4
   2  -5   1 1340.95 91.7644   2
   2  -5   1 1453.24 207.376   4
  -2   5   1 1645.17 92.7731   3
  -2  -5  -1 1486.94 200.405   4
   2   5   2 22646.9 324.086   3
  -2  -5  -2 23873.6 445.948   4
   2   5  -2 24077.4 463.055   4
   2  -5  -2 22104.3 508.755   4
   2  -5   2 24384.0 459.071   4
   2  -5   2 23277.3 347.419   2
  -2   5   3 57538.8 362.350   2
   2   5  -3 60007.2 714.315   4
   2  -5   3 58157.9 655.029   2
   2  -5  -3 58559.6 787.190   4
   2   5   3 60005.2 512.137   3
  -2  -5  -3 58282.9 673.384   4
   2  -5   3 62323.0 700.327   4
   2  -5  -3 56885.9 300.413   3
  -2  -5  -4 106610. 919.741   4
   2   5  -4 102933. 956.231   4
  -2   5   4 107861. 657.798   2
   2  -5  -4 112455. 1106.00   4
  -2  -5   4 110210. 682.065   0
   2  -5   4 107319. 1006.89   2
   2  -5   4 107882. 896.577   4
   2  -5   4 106169. 938.466   0
   2  -5   5 38037.8 710.162   2
  -2   5   5 38138.9 480.809   2
   2  -5   5 38384.8 603.638   0
  -2  -5  -5 38681.5 588.059   4
   2  -5  -5 34289.6 652.990   4
   2  -5   5 38455.1 559.608   4
  -2  -5   5 33441.2 393.338   0
   2   5  -5 37369.6 619.732   4
  -2   5  -6 69119.1 734.203   4
  -2  -5   6 70622.9 596.676   0
  -2  -5  -6 70530.0 796.358   4
  -2   5   6 69293.1 725.318   2
   2  -5  -6 71559.6 943.393   4
   2  -5   6 71353.6 839.972   0
   2  -5   6 69069.4 1001.17   2
   2   5   6 72979.2 976.668   1
   2   5  -6 68749.3 870.076   4
   2   5   7 1512.07 323.444   1
  -2   5  -7 1341.17 227.317   4
   2   5  -7 1968.39 297.253   4
  -2   5   7 1865.24 234.481   2
  -2  -5  -7 1853.42 240.036   4
   2  -5   7 1844.95 337.902   2
   2  -5  -7 1694.86 310.018   4
   2  -5   7 1976.42 252.747   0
  -2  -5   7 1577.41 151.367   0
   2  -5   8 29270.3 764.424   2
   2  -5   8 29411.3 619.574   0
  -2   5   8 28992.1 591.167   2
   2  -5  -8 26794.7 655.388   4
  -2  -5   8 26444.0 432.358   0
   2   5  -8 30304.9 657.349   4
  -2   5  -8 27273.4 525.341   4
   2   5   8 27377.1 695.237   1
  -2  -5  -8 30152.5 588.245   4
   2  -5  -9 37523.3 776.522   4
  -2  -5  -9 44867.9 711.475   4
  -2   5   9 42285.6 736.886   2
   2  -5   9 41181.5 921.307   2
   2   5   9 40675.8 850.596   1
   2   5  -9 38964.0 759.293   4
  -2   5  -9 37659.1 626.843   4
   2  -5   9 40654.8 737.321   0
   2  -5  10 24941.7 776.750   2
   2  -5 -10 22315.6 647.760   4
   2   5 -10 23944.5 635.831   4
  -2   5  10 25102.3 628.701   2
   2  -5  10 23362.1 608.029   0
   2   5  10 23793.0 701.724   1
   2  -5 -11 17090.4 617.751   4
  -2   5  11 16006.6 553.523   2
   2   5 -11 14731.3 562.482   4
   2  -5  11 15543.3 540.525   0
   2  -5  11 15814.0 675.113   2
   2   5  11 17094.3 636.823   1
   2   5 -12 901.605 329.323   4
   2   5  12 374.147 328.439   1
  -2   5  12 878.935 292.398   1
   2  -5 -12 262.457 325.309   4
  -2   5  12 545.734 316.752   2
   2  -5  12 474.599 380.652   2
   2  -5  12 479.291 285.734   0
   2   5  13 1564.10 367.709   1
   2  -5 -13 1404.38 360.554   4
   2  -5  13 1485.82 328.161   0
  -2   5  13 1817.99 370.918   2
   2   5 -13 1813.35 365.474   4
   2  -5  13 1121.03 405.514   2
   2   5  14 3082.36 411.172   1
   2   5 -14 3553.50 441.496   4
   2  -5 -14 3197.79 445.436   4
   2  -5  14 3305.82 389.471   0
  -2  -5  14 3710.16 538.289   2
   2  -5  14 2523.00 482.301   2
   2   5  15 1195.67 383.216   1
   2  -6   0 1822.62 255.150   4
  -2  -6   0 1982.61 263.496   4
   2   6   0 1899.32 230.041   4
   2  -6   1 40744.3 327.332   2
  -2  -6  -1 41417.4 620.657   4
   2  -6  -1 40228.1 702.593   4
   2  -6   1 43700.9 669.250   4
   2   6  -1 43367.7 637.983   4
   2  -6  -2 38840.2 694.668   4
   2   6   2 39729.8 426.039   3
   2  -6   2 39255.1 629.144   4
   2   6  -2 38791.0 619.414   4
   2  -6   2 38703.8 443.998   2
   2  -6   3 61778.8 678.709   2
   2   6   3 59015.1 507.755   3
  -2  -6  -3 62098.8 761.281   4
   2  -6   3 61861.7 785.185   4
   2   6  -3 61054.3 789.424   4
   2  -6   4 5165.83 300.401   2
   2  -6   4 5111.33 294.900   0
   2  -6  -4 4484.56 342.771   4
  -2  -6  -4 5186.19 298.557   4
   2  -6   4 4927.70 283.799   4
   2   6  -4 5370.81 325.370   4
  -2   6   5 3855.66 182.853   2
   2  -6  -5 4084.79 346.172   4
  -2  -6  -5 4234.42 307.657   4
   2  -6   5 3543.67 278.766   0
   2   6  -5 4044.04 321.620   4
   2  -6   5 3640.34 272.614   4
   2  -6   5 4219.81 355.256   2
  -2  -6   5 3841.91 186.625   0
   2  -6   6 48076.0 727.586   0
   2   6  -6 47320.4 761.621   4
  -2  -6   6 43288.4 515.605   0
   2  -6   6 47654.8 870.537   2
   2  -6  -6 43849.1 800.881   4
  -2  -6  -6 48713.9 744.948   4
  -2   6   6 50301.5 586.168   2
   2  -6   6 46105.1 677.068   4
  -2   6  -7 26915.6 537.979   4
  -2   6   7 28122.5 507.038   2
   2  -6   7 26126.7 581.701   0
   2  -6   7 27643.7 730.541   2
   2  -6  -7 28661.1 690.114   4
  -2  -6  -7 26787.4 584.285   4
   2  -6   7 27557.6 563.730   4
  -2  -6   7 26709.3 429.317   0
   2   6   7 27706.7 704.567   1
   2   6  -7 26139.2 610.791   4
   2   6   8 35202.6 805.345   1
   2  -6   8 32799.8 809.154   2
  -2   6   8 34386.9 608.032   2
   2  -6   8 33137.5 662.168   0
  -2  -6  -8 33712.5 661.430   4
   2   6  -8 31816.2 672.981   4
   2  -6  -8 34133.4 756.829   4
  -2   6  -8 33908.3 630.306   4
  -2  -6  -9 16137.5 505.574   4
  -2   6   9 16385.3 478.635   2
   2  -6  -9 14293.8 550.873   4
   2   6  -9 14692.3 505.061   4
   2  -6   9 15148.4 625.202   2
   2   6   9 14803.2 581.072   1
  -2   6  -9 15121.9 469.507   4
   2  -6   9 15350.2 500.284   0
   2  -6  10 5370.02 478.148   2
   2  -6 -10 6557.99 434.470   4
   2  -6  10 5299.63 371.603   0
   2   6 -10 5907.41 408.823   4
  -2   6  10 6360.09 374.309   2
   2   6  10 7453.16 498.333   1
   2  -6  11 6969.96 540.466   2
   2  -6  11 8107.92 439.233   0
   2  -6 -11 9541.74 521.731   4
   2   6 -11 8389.49 476.640   4
   2   6  11 9561.07 546.415   1
   2  -6 -12 24454.0 768.252   4
   2  -6  12 22665.6 804.719   2
   2  -6  12 23329.5 671.840   0
   2   6  12 23616.1 772.841   1
   2   6 -12 21462.0 677.095   4
   2  -6  13 6648.17 554.146   2
   2   6 -13 6454.92 470.932   4
   2   6  13 8735.32 556.393   1
   2  -6  13 7060.19 464.422   0
   2  -6 -13 8165.66 529.454   4
   2  -6  14 1164.97 346.323   0
   2  -6  14 888.013 440.805   2
   2   6  14 616.518 364.459   1
   2  -6 -14 1222.32 388.928   4
   2  -7   0 4930.51 348.072   4
  -2  -7   0 4958.13 327.515   4
   2  -7   1 5117.12 131.869   2
   2  -7  -1 4509.10 367.150   4
   2  -7   1 5045.57 346.469   4
  -2  -7  -1 5363.97 328.403   4
   2   7  -1 4847.96 311.891   4
   2   7  -2 1915.28 285.652   4
   2   7   2 2048.67 148.248   3
   2  -7   2 1941.90 160.772   2
   2  -7  -2 1885.44 321.614   4
  -2  -7  -2 1898.65 279.042   4
   2  -7   2 1937.05 279.173   4
   2   7  -3 33620.0 642.736   4
   2   7   3 36261.5 405.755   3
  -2  -7  -3 35174.5 659.022   4
   2  -7   3 33098.5 645.990   4
   2  -7  -3 36689.8 744.555   4
   2  -7   3 33537.3 525.446   2
   2  -7   4 33022.1 605.806   2
   2  -7   4 35025.1 669.484   4
  -2  -7  -4 32762.2 653.444   4
   2   7  -4 32403.3 663.236   4
   2   7  -5 80007.6 999.648   4
   2  -7   5 79864.9 1008.19   2
   2  -7  -5 77949.5 1074.00   4
  -2  -7  -5 83055.8 1033.79   4
   2  -7   5 78652.2 948.972   0
   2  -7   5 75987.2 934.163   4
   2   7  -6 24581.3 618.178   4
  -2  -7  -6 26508.3 627.303   4
   2  -7   6 25466.5 671.596   2
   2  -7  -6 29321.0 718.135   4
  -2  -7   6 28830.8 458.078   0
   2  -7   6 24543.9 570.293   4
   2  -7   6 24904.8 571.816   0
  -2  -7  -7 2293.34 317.142   4
   2   7  -7 2267.60 333.733   4
  -2  -7   7 1966.03 187.427   0
   2  -7   7 2353.63 359.389   2
   2  -7  -7 2014.26 357.347   4
   2  -7   7 2243.71 273.230   4
   2  -7   7 1797.09 276.225   0
   2   7  -8 5156.50 398.227   4
   2  -7   8 5625.82 436.643   2
   2  -7  -8 4748.51 409.343   4
   2  -7   8 5368.37 336.386   4
  -2  -7  -8 4978.13 363.443   4
   2   7   8 4959.34 421.801   1
   2  -7   8 5183.60 339.656   0
   2  -7   9 47255.7 993.849   2
   2   7  -9 45158.3 873.361   4
   2  -7   9 47262.0 836.812   0
   2  -7  -9 52764.6 973.636   4
  -2  -7  -9 51974.0 868.703   4
   2  -7   9 50190.3 817.986   4
   2   7   9 56248.6 1051.08   1
  -2   7  -9 52312.1 827.160   4
   2  -7 -10 16506.2 614.802   4
   2  -7  10 17415.0 689.621   2
   2  -7  10 16854.2 560.823   0
   2   7  10 17135.3 670.250   1
   2   7 -10 17054.9 603.533   4
   2  -7  11 23278.0 804.046   2
   2  -7 -11 24036.4 724.139   4
   2   7 -11 22738.0 695.596   4
   2  -7  11 22553.5 654.365   0
   2   7 -12 240.066 336.096   4
   2   7  12 201.206 342.698   1
   2  -7  12 192.181 270.757   0
   2  -7 -12 312.053 336.568   4
   2  -7  12-257.977 390.104   2
   2   7  13 2391.92 410.761   1
   2   7 -13 1318.69 401.851   4
   2  -7 -13 2116.66 417.617   4
   2  -7  13 1326.68 424.333   2
  -2   7  13 1942.20 389.815   1
   2  -7  13 1458.72 363.696   0
   2  -7 -14 3265.16 450.744   4
   2  -8   0 20848.8 603.213   4
  -2  -8   0 21294.8 575.364   4
   2  -8   1 11996.9 485.040   4
   2  -8  -1 12800.2 538.428   4
  -2  -8  -1 13229.4 488.257   4
  -2  -8   1 11752.3 469.170   4
   2  -8   2 55863.3 526.006   2
   2  -8   2 55500.6 879.966   4
  -2  -8  -2 55303.6 857.086   4
   2   8  -2 56052.7 840.915   4
   2  -8  -3 9234.42 483.614   4
   2  -8   3 11462.9 467.769   4
   2  -8   3 11090.4 331.014   2
  -2  -8  -3 11007.9 462.400   4
   2   8  -3 10448.4 446.582   4
   2   8   3 9425.19 225.240   3
   2  -8  -4 764.184 334.453   4
   2  -8   4 2043.77 260.842   2
   2  -8   4 1650.59 323.679   4
  -2  -8  -4 1733.71 323.351   4
   2   8  -4 1473.25 319.206   4
  -2  -8   5 5751.73 260.276   0
   2  -8   5 4466.28 332.329   0
   2  -8  -5 6139.38 450.870   4
   2  -8   5 4585.63 370.165   4
   2  -8   5 4658.79 362.133   2
   2   8  -5 5049.85 397.699   4
  -2  -8  -5 5416.98 413.147   4
   2  -8   6 38818.0 799.645   2
   2  -8  -6 38622.3 837.884   4
   2  -8   6 38027.4 726.800   0
   2   8  -6 38398.9 785.146   4
  -2  -8   6 37218.7 559.444   0
  -2  -8  -6 39370.8 777.807   4
   2  -8   6 36416.7 718.328   4
   2  -8   7 1133.90 311.238   2
   2  -8  -7 1351.85 329.889   4
  -2  -8  -7 1311.44 315.808   4
   2  -8   7 869.410 246.579   0
   2  -8   7 1113.49 274.659   4
   2   8  -7 995.515 330.098   4
   2   8   8 29528.9 806.151   1
   2  -8   8 22689.0 595.026   4
   2  -8   8 24995.2 731.845   2
   2  -8  -8 27426.2 749.301   4
  -2  -8  -8 25228.0 664.509   4
   2  -8   8 23773.2 624.356   0
   2   8  -8 24416.4 683.909   4
   2   8   9 3446.36 416.927   1
   2  -8  -9 3303.18 415.906   4
   2  -8   9 2287.77 308.677   0
   2  -8   9 3038.86 405.620   2
  -2  -8  -9 2908.24 357.849   4
   2   8  -9 2701.04 382.045   4
   2  -8   9 2842.81 322.545   4
   2  -8  10 1131.04 296.076   0
   2  -8  10 1184.14 372.647   2
   2   8 -10 1062.75 349.262   4
   2  -8 -10 967.070 346.486   4
   2   8  10 1567.61 403.547   1
   2   8 -11 3932.32 426.506   4
   2  -8 -11 5291.35 465.305   4
   2   8  11 5183.55 486.337   1
   2  -8  11 4234.04 490.804   2
   2  -8  11 3697.62 363.732   0
   2  -8 -12 6555.24 506.479   4
   2  -8  12 5616.47 538.072   2
   2  -8  12 6125.64 443.116   0
   2   8 -12 5444.11 470.392   4
   2   8  12 7316.02 550.122   1
   2   8  13 744.285 375.789   1
   2  -8  13 516.881 410.867   2
   2  -8 -13 1075.24 406.660   4
   2   8 -13 643.715 397.943   4
   2  -9   0 34274.7 784.464   4
  -2  -9   0 37016.7 779.127   4
   2  -9   1 8832.18 484.157   4
   2  -9  -1 6806.44 491.191   4
  -2  -9  -1 9845.40 480.467   4
  -2  -9   1 6537.75 431.733   4
   2  -9  -2 7092.74 480.435   4
   2  -9   2 6094.83 438.569   4
  -2  -9  -2 6239.37 428.169   4
  -2  -9   2 6565.32 435.601   4
  -2  -9  -3 21364.9 624.442   4
   2  -9  -3 20479.1 671.071   4
   2  -9   3 20183.1 610.921   4
   2   9  -3 21730.3 617.149   4
   2  -9  -4 2716.09 414.586   4
   2   9  -4 2147.88 349.319   4
  -2  -9  -4 2319.46 352.288   4
   2  -9   4 1821.09 331.774   4
   2  -9  -5 36141.9 843.169   4
   2  -9   5 35602.3 729.737   0
   2  -9   5 36274.2 683.034   2
   2  -9   5 34552.6 754.031   4
   2   9  -5 36212.5 780.483   4
   2   9  -6 12983.6 543.417   4
   2  -9  -6 13697.5 595.286   4
   2  -9   6 13389.6 499.639   2
   2  -9   6 12534.6 515.450   4
  -2  -9  -6 13173.6 544.855   4
   2  -9   6 12623.0 482.391   0
   2  -9   7 2607.83 347.729   2
   2  -9  -7 2865.32 403.501   4
  -2  -9  -7 3084.06 376.362   4
   2  -9   7 2459.14 345.024   4
   2  -9   7 2353.95 300.160   0
   2   9  -7 2761.02 381.304   4
   2  -9  -8 16075.0 640.712   4
   2  -9   8 18058.5 656.828   2
  -2  -9  -8 18626.1 622.827   4
   2  -9   8 16975.3 559.724   0
   2  -9   8 15577.0 555.282   4
   2   9  -8 16970.7 621.478   4
   2  -9   9 30368.2 856.046   2
  -2  -9  -9 33356.9 805.919   4
   2  -9  -9 32239.0 857.012   4
   2  -9   9 28274.4 707.608   4
   2   9  -9 29521.7 783.177   4
   2  -9   9 30042.7 732.631   0
   2   9 -10 617.638 350.817   4
   2   9  10 916.201 391.109   1
   2  -9 -10 672.140 369.637   4
   2  -9  10 310.422 281.848   0
   2  -9  10 348.090 357.211   2
   2  -9 -11 3915.25 457.528   4
   2  -9  11 4663.96 410.841   0
   2   9  11 4556.88 473.703   1
   2   9 -11 4130.34 447.009   4
   2  -9  11 4145.15 488.220   2
   2   9  12 140.158 385.432   1
   2  -9 -12 580.303 369.221   4
   2   9 -12 66.6096 393.022   4
   2  -9  12-11.0445 398.703   2
  -2 -10   0 16507.8 617.956   4
   2 -10   0 16388.8 625.832   4
   2 -10  -1 9868.53 576.782   4
   2 -10   1 7534.00 489.828   4
  -2 -10  -1 7854.13 487.864   4
  -2 -10   1 9022.59 493.438   4
  -2 -10  -2 7236.05 472.147   4
   2 -10  -2 5687.74 478.664   4
  -2 -10   2 5113.38 408.280   4
   2 -10   2 6474.05 449.312   4
   2 -10   3 4961.71 425.277   4
   2 -10  -3 4997.52 461.216   4
  -2 -10  -3 4840.01 425.554   4
  -2 -10   3 4683.21 421.430   4
   2 -10  -4 14417.3 628.444   4
  -2 -10  -4 12542.0 553.780   4
   2 -10   4 11945.5 532.009   4
  -2 -10   4 14198.4 604.400   4
   2  10  -4 12724.0 541.350   4
   2 -10   5 10612.4 467.544   0
   2  10  -5 11285.2 537.801   4
   2 -10  -5 9210.88 548.524   4
   2 -10   5 9564.31 501.672   4
  -2 -10  -5 10942.8 558.461   4
   2 -10  -6 26135.1 781.410   4
   2 -10   6 27473.7 689.145   0
   2 -10   6 27015.3 728.402   4
   2  10  -6 27960.6 758.127   4
  -2 -10  -6 28551.9 782.693   4
   2 -10   7 156.000 261.222   0
  -2 -10  -7 410.659 353.832   4
   2 -10   7 364.673 327.008   4
   2 -10  -7 306.050 358.599   4
   2  10  -7 164.139 343.515   4
   2  10  -8 22612.1 729.307   4
   2 -10  -8 23966.1 778.745   4
   2 -10   8 23919.5 676.141   0
   2 -10   8 23615.9 704.000   4
   2  10   9 863.799 373.692   1
   2 -10  -9 359.173 370.861   4
  -2 -10  -9 767.613 373.708   4
   2  10  -9 497.152 354.296   4
   2 -10   9 376.722 287.668   0
   2  10  10 2866.82 471.494   1
   2 -10 -10 2094.50 428.879   4
   2 -10  10 2326.10 342.817   0
   2  10 -10 2212.48 418.647   4
   2  10 -11 554.575 403.990   4
   2 -10 -11 716.049 394.604   4
   2  10  11 580.061 360.040   1
   2 -11   0 1258.77 389.442   4
  -2 -11   0 1237.85 376.220   4
   2 -11   1 7588.30 516.796   4
   2 -11  -1 7370.99 544.955   4
  -2 -11  -1 6816.68 482.724   4
  -2 -11   1 7367.40 511.004   4
   2 -11  -2 3991.60 490.646   4
   2 -11   2 3890.08 443.551   4
  -2 -11  -2 4816.29 455.262   4
  -2 -11   2 4166.81 450.880   4
   2 -11  -3 10099.0 595.575   4
  -2 -11  -3 11545.3 576.987   4
   2 -11   3 10536.1 556.713   4
  -2 -11   3 10419.7 560.552   4
   2 -11  -4 113.985 414.042   4
  -2 -11  -4 338.855 365.709   4
   2 -11   4 181.255 343.746   4
  -2 -11   4 109.597 365.489   4
   2 -11   5 29037.1 812.053   4
   2  11  -5 31001.1 804.742   4
   2 -11   5 31966.6 764.565   0
  -2 -11   5 29119.5 826.312   4
   2 -11  -5 30158.5 873.039   4
   2 -11  -6 5018.16 500.841   4
   2 -11   6 5479.86 411.274   0
  -2 -11  -6 6559.40 513.842   4
   2  11  -6 5675.29 468.767   4
   2 -11   6 6060.12 479.272   4
   2  11  -7 1775.98 388.166   4
   2 -11   7 1400.57 306.844   0
   2 -11  -7 1422.35 415.994   4
  -2 -11  -7 1525.38 423.818   4
   2 -11   7 1772.57 366.654   4
   2 -11  -8 3957.16 474.253   4
  -2 -11  -8 4614.08 469.769   4
   2 -11   8 4354.59 394.749   0
   2 -11   8 3812.74 441.057   4
   2  11  -8 4018.09 451.956   4
   2  11   9 20078.1 801.316   1
  -2 -11  -9 19285.3 749.251   4
   2 -11   9 18517.3 659.258   0
   2 -11  -9 18632.6 749.651   4
   2 -11  10 731.966 353.492   0
   2  11 -10 1115.93 425.944   4
   2 -11 -10 907.277 428.470   4
  -2 -12   0 4157.35 492.075   4
   2 -12   0 4182.50 505.134   4
   2 -12  -1 2728.20 493.333   4
   2 -12   1 2927.30 469.724   4
  -2 -12  -1 2213.08 429.602   4
  -2 -12   1 2830.93 464.135   4
   2 -12   2 27092.2 826.649   4
   2 -12  -2 29855.7 893.043   4
  -2 -12  -2 28699.6 836.977   4
  -2 -12   2 29975.7 861.085   4
   2 -12   3 586.015 377.378   4
  -2 -12  -3 509.031 403.898   4
  -2 -12   3 596.811 379.000   4
   2 -12  -3 412.715 421.637   4
   2 -12  -4 4020.62 490.994   4
  -2 -12  -4 3002.20 460.558   4
  -2 -12   4 3677.60 468.855   4
   2 -12   4 2697.99 445.209   4
  -2 -12  -5 3882.08 505.233   4
   2 -12   5 3801.46 391.262   0
   2 -12   5 3548.20 443.566   4
  -2 -12   5 3033.06 451.308   4
   2 -12  -5 2981.42 474.027   4
   2 -12   6 15369.2 609.885   0
  -2 -12  -6 14660.2 685.983   4
   2 -12  -6 14635.9 687.602   4
   2 -12   6 13810.1 634.363   4
  -2 -12   6 13443.6 661.700   4
   2 -12   7 2420.07 364.095   0
   2 -12  -7 1933.16 458.881   4
  -2 -12  -7 2231.67 460.117   4
   2 -12   7 1636.66 427.496   4
  -2 -12   7 1634.69 411.385   4
   2  12  -8 12227.6 632.231   4
  -2 -12  -8 15246.3 695.885   4
   2 -12  -8 14040.0 706.016   4
   2 -12   8 12948.6 633.857   4
   2 -12   8 14483.1 604.729   0
  -2 -12   8 13544.6 697.263   4
   2  12  -9 3396.71 476.796   4
  -2 -12  -9 4069.84 503.409   4
   2 -12   9 3618.44 436.380   0
   2 -13   0 699.127 467.782   4
  -2 -13   0 420.340 405.404   4
  -2 -13   1 7975.23 582.349   4
   2 -13   1 8489.22 601.626   4
  -2 -13  -1 7834.22 565.194   4
   2 -13  -1 7591.10 596.534   4
  -2 -13   2-81.5676 398.953   4
   2 -13  -2 93.7033 418.750   4
   2 -13   2 324.223 409.086   4
  -2 -13  -2 264.933 410.590   4
   2 -13   3 6275.94 534.685   4
   2 -13  -3 6653.80 579.652   4
  -2 -13  -3 5864.08 530.545   4
  -2 -13   3 5129.25 517.194   4
  -2 -13  -4 2666.89 489.376   4
   2 -13  -4 2000.62 466.411   4
   2 -13   4 2207.56 452.165   4
  -2 -13   4 2282.72 457.740   4
  -2 -13  -5 12222.1 696.696   4
   2 -13  -5 11585.1 674.801   4
   2 -13   5 10370.6 614.124   4
  -2 -13   5 11525.6 641.404   4
   2 -13   5 10911.9 551.047   0
  -2 -13  -6 439.333 433.900   4
   2 -13   6 573.973 432.502   4
   2 -13   6 1110.18 366.791   0
   2 -13  -6 809.688 431.012   4
  -2 -13   6 872.967 413.455   4
   2 -13   7 892.293 382.003   0
  -2 -13  -7 801.426 450.600   4
   2 -13   7 1215.75 460.187   4
  -2 -13   7 763.171 422.140   4
   2 -13   8 829.316 414.415   4
   2 -13   8 1011.35 323.752   0
  -2 -13  -8 1277.40 451.534   4
  -2 -14   0 87.1186 447.789   4
   2 -14   0 3.44493 476.694   4
   2 -14  -1 8.42994 450.930   4
   2 -14   1 393.379 438.645   4
  -2 -14  -1 339.608 432.454   4
  -2 -14   1 209.243 426.978   4
   2 -14  -2 8351.25 645.537   4
  -2 -14   2 9121.41 615.133   4
  -2 -14  -2 7561.22 607.408   4
   2 -14   2 7771.20 610.637   4
   2 -14   3 736.236 453.889   4
   2 -14  -3 689.670 429.126   4
  -2 -14  -3 406.384 444.575   4
  -2 -14   3 352.521 424.157   4
  -2 -14  -4 3056.56 559.000   4
   2 -14   4 2963.96 489.958   4
  -2 -14  -5 1487.95 504.725   4
   2 -14   5 1540.90 441.675   4
   2 -14   5 1692.05 376.653   0
   2 -14   6 2396.93 367.050   0
   2 -14   6 2204.30 472.644   4
   3   0   0 116.228 91.5382   4
   3   0   0 294.485 79.0304   0
   3   0   1 326137. 863.348   4
   3   0   1 333136. 1075.06   0
   3   0  -1 326787. 1163.69   4
   3   0  -1 329900. 848.586   0
   3   0   1 330273. 1198.73   1
   3   0   1 335629. 1299.71   3
   3   0   2 691185. 3801.23   4
   3   0  -2 693002. 1866.66   4
   3   0   2 713528. 1995.81   3
   3   0   2 714526. 1911.94   1
  -3   0  -2 690005. 1029.01   4
   3   0   2 707093. 1751.20   0
   3   0  -3 4662.28 224.899   4
   3   0   3 5250.05 213.587   0
   3   0   3 4872.26 246.548   3
   3   0   3 4964.75 220.647   1
   3   0  -4 13933.0 352.435   4
   3   0   4 14296.0 342.452   1
   3   0   4 13932.3 331.263   0
   3   0  -5 10444.1 349.238   4
   3   0   5 9919.49 327.482   1
   3   0   5 11198.4 343.355   0
   3   0   6 18818.5 519.145   2
   3   0   6 17567.6 423.755   1
   3   0   6 18647.8 454.229   0
   3   0  -6 17440.6 443.823   4
  -3   0  -7 1977.12 83.1049   4
   3   0  -7 1821.45 256.513   4
   3   0   7 1825.90 313.308   2
   3   0   7 2258.93 270.566   0
   3   0   7 2052.52 242.585   1
  -3   0   8 2014.63 150.206   1
   3   0   8 1900.46 355.508   2
   3   0   8 1732.71 280.624   0
   3   0  -8 1489.01 280.911   4
   3   0   8 1466.80 253.739   1
  -3   0  -8 1782.43 110.551   4
   3   0  -9 76.6180 291.216   4
   3   0   9 599.138 318.625   0
   3   0   9 236.072 337.233   2
   3   0   9 338.147 264.597   1
   3   0  10 50.4201 234.489   1
   3   0 -10 201.510 299.510   4
   3   0  10 244.860 289.966   0
   3   0  10 242.113 342.229   2
   3   0 -11 366.164 304.046   4
   3   0  11 618.743 361.314   2
   3   0  11 473.630 274.220   1
   3   0  11 529.427 304.467   0
   3   0  12 31715.6 879.985   2
   3   0 -12 31594.4 771.344   4
   3   0  12 30025.5 774.396   0
   3   0  12 32612.4 753.048   1
   3   0  13 7288.38 546.359   2
  -3   0  13 8127.88 562.829   2
   3   0  13 9205.48 479.385   1
   3   0 -13 8459.07 495.687   4
   3   0  14 1520.58 416.264   2
  -3   0  14 2058.31 448.500   2
   3   0 -14 1946.26 398.467   4
   3   0 -15 5534.22 507.369   4
  -3   0  15 5656.39 569.050   2
   3  -1   0 58892.0 465.168   4
   3  -1   0 61065.5 468.875   0
   3   1   0 60783.3 484.102   1
   3   1   0 60720.4 461.913   4
   3   1   0 60665.8 381.554   0
   3  -1   0 63690.4 560.685   3
   3   1  -1 79190.0 341.495   0
   3  -1   1 76144.0 456.748   4
   3   1  -1 77089.3 579.351   4
   3   1   1 66198.4 603.727   3
   3   1   1 67235.2 429.602   4
   3   1  -1 79445.7 489.369   1
   3   1   1 67337.6 555.961   1
   3  -1  -1 68522.9 563.577   4
   3   1   1 69300.2 489.963   0
   3  -1   1 81843.2 572.719   0
   3  -1   1 84079.2 672.551   3
   3  -1   2 122959. 770.462   0
  -3   1  -2 122922. 533.263   4
   3  -1   2 116524. 473.763   4
   3   1  -2 109393. 748.940   4
   3  -1  -2 115357. 798.138   4
  -3  -1  -2 120157. 469.087   4
  -3  -1   2 111333. 513.547   1
   3   1   2 118268. 723.780   0
   3   1   2 115728. 781.229   1
   3  -1   2 116862. 844.901   3
   3   1   2 116503. 810.706   3
   3   1   2 111370. 455.848   4
   3   1  -3 109957. 818.008   4
   3  -1   3 112682. 795.906   0
   3  -1  -3 120904. 888.426   4
   3  -1   3 110898. 816.272   1
  -3  -1   3 120219. 471.813   1
   3   1   3 120625. 857.668   1
   3   1   3 120794. 814.049   0
  -3  -1  -3 102876. 391.905   4
   3   1   3 120404. 876.534   3
  -3  -1  -3 113204. 373.380   4
   3  -1   4 20534.3 395.184   1
   3  -1  -4 17034.1 383.710   4
   3   1   4 16968.2 368.636   0
   3   1  -4 19660.8 188.823   0
   3   1  -4 19957.1 404.220   4
   3   1   4 17006.0 377.256   1
   3  -1   4 20370.5 392.143   0
   3  -1   5 220592. 1486.90   2
   3   1  -5 226927. 1337.27   4
   3  -1   5 219909. 1282.48   1
   3   1   5 226979. 1310.38   0
   3   1   5 224848. 1319.43   1
   3  -1   5 225535. 1303.83   0
   3  -1  -5 222927. 1336.68   4
  -3  -1   6 23178.2 205.781   1
   3  -1  -6 22256.4 489.481   4
   3   1  -6 26813.8 526.112   4
   3  -1   6 27203.5 611.278   2
   3  -1   6 15890.3 165.051   4
  -3   1  -6 20433.1 188.961   4
   3   1   6 24253.3 503.483   0
   3  -1   6 26359.9 500.822   1
   3   1   6 23346.1 230.921   4
   3   1   6 22935.0 481.014   1
   3  -1   6 27464.9 517.116   0
  -3  -1  -6 26549.0 222.897   4
  -3  -1  -7 6227.29 142.494   4
   3  -1   7 6307.72 408.807   2
   3   1   7 7415.09 358.463   0
   3  -1   7 5842.00 305.160   1
  -3   1  -7 6599.21 143.191   4
   3  -1   7 6540.44 329.472   0
   3   1   7 6841.36 327.634   1
   3  -1  -7 6393.95 346.791   4
   3   1  -7 5860.98 322.972   4
  -3  -1   7 7027.04 136.423   1
   3   1  -8 27441.6 590.981   4
   3   1   8 33272.5 745.128   2
   3   1   8 31741.2 651.482   0
   3  -1  -8 31267.6 651.344   4
  -3  -1  -8 29724.6 322.904   4
   3  -1   8 31279.6 642.922   0
   3   1   8 31882.3 625.384   1
   3  -1   8 31030.4 745.213   2
  -3   1  -8 30977.2 323.878   4
   3  -1   8 28025.6 572.498   1
   3   1   9 65595.9 1054.41   2
   3   1  -9 56479.7 860.386   4
   3  -1   9 59706.6 1058.73   2
   3  -1   9 57328.9 829.549   1
   3  -1   9 60339.9 899.465   0
   3   1   9 63261.9 890.740   1
   3   1   9 62896.1 924.278   0
   3  -1  -9 63939.0 937.966   4
   3  -1 -10 2222.67 345.751   4
   3   1  10 2279.08 351.976   0
   3   1  10 2513.98 396.778   2
   3  -1  10 2304.57 408.825   2
   3   1  10 2267.70 307.366   1
   3  -1  10 2106.33 330.408   0
   3  -1  10 2144.11 289.075   1
   3   1 -10 1779.78 312.701   4
   3  -1 -11 33639.6 769.438   4
   3   1  11 33175.6 857.831   2
   3  -1  11 34851.3 900.175   2
   3  -1  11 32887.9 763.729   0
   3  -1  11 31699.5 698.448   1
   3   1  11 32478.5 727.518   1
   3   1 -11 30334.1 731.693   4
   3   1  12 3894.71 440.664   2
   3  -1 -12 3544.64 411.491   4
   3  -1  12 4007.88 464.882   2
  -3   1  12 4082.98 446.773   2
   3  -1  12 3826.00 399.279   0
   3  -1  12 4448.98 360.342   1
   3   1 -12 3488.67 393.679   4
   3   1  12 3789.14 361.938   1
   3   1 -13 2578.45 391.798   4
   3  -1 -13 2079.97 365.724   4
   3  -1  13 2232.36 328.019   1
   3  -1  13 1765.14 437.106   2
  -3   1  13 2335.18 426.777   2
   3  -1  13 2422.90 365.964   0
   3   1  13 1883.67 334.417   1
   3   1  13 1621.84 407.871   2
   3   1 -14 383.399 352.407   4
   3   1  14 286.675 386.024   2
   3  -1  14-64.7284 392.400   2
  -3   1  14 686.589 417.794   2
  -3  -1  14 899.568 423.479   2
   3  -1 -14 407.934 337.460   4
   3   1  14 700.063 317.377   1
   3   1 -15 963.520 416.993   4
   3  -1 -15 904.877 405.395   4
  -3   1  15 944.305 437.033   2
  -3  -1  15 731.270 445.778   2
   3  -2   0 39938.7 446.948   4
   3   2   0 39119.1 405.799   1
   3  -2   0 39912.3 446.466   3
   3   2   0 40481.0 425.311   4
  -3  -2   1 130023. 428.099   0
   3   2   1 131450. 667.280   4
   3  -2   1 136981. 812.851   0
   3  -2   1 135023. 852.189   3
   3  -2  -1 144647. 902.057   4
   3   2   1 132917. 711.940   0
   3  -2   1 134159. 756.253   4
   3   2  -1 136491. 653.896   1
   3   2   1 130893. 791.380   1
   3   2  -1 132994. 807.586   4
   3   2   1 136735. 846.226   3
   3  -2  -1 147676. 804.468   3
   3   2  -2 28226.1 413.045   4
   3  -2  -2 42983.5 541.977   4
   3  -2   2 30342.7 341.337   4
   3   2  -2 30418.6 275.946   1
   3   2   2 42680.7 494.065   3
   3   2   2 41038.5 360.106   4
   3   2   2 41471.7 497.604   1
   3  -2   2 30161.0 417.137   0
   3   2   2 43049.8 469.214   0
  -3  -2   2 41582.0 321.190   1
  -3  -2  -3 12444.9 201.785   4
   3   2   3 11920.8 300.230   3
   3  -2   3 12242.8 302.874   0
   3  -2  -3 11314.4 323.596   4
   3  -2   3 12264.5 218.305   4
   3   2   3 11652.6 309.980   1
   3   2  -3 11500.1 303.381   4
   3   2   3 11825.0 296.980   0
   3  -2   4 105428. 920.045   2
   3  -2  -4 105779. 922.375   4
   3   2   4 108691. 876.820   0
  -3  -2  -4 111443. 540.846   4
  -3  -2  -4 107954. 577.179   4
   3  -2   4 107288. 861.542   0
   3   2   4 102674. 878.108   1
   3  -2   4 113399. 493.868   4
   3  -2   4 103539. 564.808   4
   3   2  -4 104658. 880.789   4
   3   2  -5 1235.34 217.135   4
   3  -2   5 1475.47 206.335   0
   3   2   5 2396.70 237.857   0
   3  -2  -5 1941.14 238.150   4
   3  -2   5 1304.38 98.2880   4
   3   2  -5 1289.56 64.9870   0
   3  -2   5 1201.16 243.227   2
   3  -2   5 1379.90 80.8820   4
   3   2   5 2266.13 239.173   1
  -3  -2  -5 1241.24 104.660   4
   3  -2  -6 29159.0 586.036   4
  -3  -2  -6 27354.4 309.647   4
   3  -2   6 25958.1 509.090   0
   3   2   6 29230.3 557.316   0
   3  -2   6 25535.8 287.735   4
   3   2  -6 25096.0 520.119   4
   3   2   6 28546.0 550.834   1
   3  -2   6 26021.3 613.245   2
   3   2   7 52360.5 765.043   0
   3   2  -7 51144.6 754.479   4
   3  -2   7 53624.6 912.286   2
   3   2   7 51151.0 750.302   1
   3  -2  -7 50430.7 764.572   4
   3  -2   7 53217.6 747.820   0
  -3   2  -7 50030.7 428.832   4
   3  -2   8 47069.7 904.300   2
   3  -2  -8 48059.0 779.829   4
   3   2  -8 47460.3 766.491   4
   3  -2   8 50148.8 784.968   0
   3   2   8 48784.7 777.060   1
  -3   2  -8 48591.3 460.617   4
  -3  -2  -8 48697.0 468.667   4
   3  -2  -9 637.025 300.145   4
   3  -2   9 1731.25 270.149   1
   3   2  -9 1248.68 305.130   4
   3  -2   9 1742.18 393.197   2
   3  -2   9 1870.02 297.541   0
   3   2   9 675.363 268.103   1
   3  -2 -10 31510.7 726.507   4
   3   2 -10 30965.1 708.395   4
   3  -2  10 32939.1 727.221   0
   3   2  10 29979.9 686.930   1
   3  -2  10 32814.7 856.106   2
   3   2 -11 1963.96 333.179   4
   3  -2 -11 2602.06 375.648   4
   3  -2  11 2424.93 419.385   2
   3   2  11 2491.98 328.274   1
   3  -2  11 2414.19 331.968   0
  -3   2  11 2769.80 372.073   2
   3   2 -12 35317.0 809.587   4
   3  -2 -12 35881.5 841.076   4
   3  -2  12 36126.5 954.414   2
   3  -2  12 36333.6 828.715   0
   3   2  12 35469.5 805.013   1
  -3   2  12 35050.3 857.462   2
   3  -2 -13 13665.2 600.845   4
  -3   2  13 13699.4 626.019   2
   3   2 -13 12849.4 579.777   4
   3  -2  13 12778.4 574.938   0
   3   2  13 14151.6 578.332   1
   3  -2  13 12321.3 660.470   2
   3   2  14 953.582 334.151   1
   3  -2 -14 904.962 362.761   4
   3  -2  14 591.389 383.851   2
   3   2 -14 645.591 353.492   4
  -3   2  14 789.765 393.882   2
  -3  -2  14 1208.34 461.110   2
   3  -2  14 683.974 352.578   0
   3  -2 -15 3454.89 455.165   4
  -3   2  15 3486.22 496.008   2
   3   2 -15 3343.91 475.278   4
   3   3   0 80033.3 618.122   1
   3  -3   0 80537.0 725.998   4
   3  -3   0 79972.5 627.387   3
   3   3   0 76948.2 623.538   4
   3   3   1 447.850 117.979   4
   3  -3  -1 158.184 101.318   3
   3   3  -1 524.500 141.644   4
   3   3  -1 526.924 106.115   1
   3  -3  -1 137.881 154.800   4
   3  -3   1 541.294 141.256   4
  -3  -3   1 126.602 60.7063   0
   3   3   1 106.998 129.759   1
   3   3   2 45562.0 452.929   4
   3  -3  -2 51450.8 636.346   4
   3   3   2 46873.4 565.238   1
   3  -3   2 49660.4 534.532   4
   3  -3   2 49199.1 568.666   0
   3   3  -2 47055.5 371.977   1
   3   3  -2 51096.3 600.705   4
   3   3   2 48530.1 531.127   3
   3   3  -3 95101.7 836.885   4
   3  -3  -3 93287.8 893.486   4
   3  -3   3 91608.6 681.806   4
   3  -3   3 91593.3 795.609   0
   3   3  -3 93162.4 408.730   1
  -3  -3  -3 95068.4 642.620   4
   3   3   3 89873.1 743.155   3
   3   3   3 92027.9 834.709   1
   3   3  -4 10999.2 346.375   4
   3   3   4 10067.1 346.392   1
   3  -3   4 10702.7 333.155   2
   3  -3  -4 9676.05 359.404   4
   3  -3   4 10621.5 325.333   0
  -3  -3  -4 10912.3 244.589   4
   3  -3   4 10094.5 240.773   4
   3   3   4 10279.9 307.169   3
   3   3  -5 94767.6 929.715   4
   3  -3   5 102091. 1049.52   2
   3  -3  -5 106288. 1019.09   4
   3  -3   5 99763.9 920.561   0
  -3  -3  -5 99862.5 693.321   4
   3  -3   5 98128.0 669.863   4
   3   3   5 102532. 987.737   1
   3   3  -6 7312.65 348.485   4
   3  -3   6 7339.88 328.734   0
   3   3   6 5489.92 326.864   1
   3  -3  -6 5119.43 320.029   4
  -3  -3  -6 7642.48 232.378   4
   3  -3   6 6965.24 206.905   4
   3  -3   6 7311.76 402.827   2
   3   3   7 1032.35 290.905   1
   3  -3  -7 1394.51 284.155   4
   3  -3   7 928.866 319.519   2
   3   3  -7 1071.95 266.315   4
   3  -3   7 859.635 238.129   0
   3  -3   7 1060.45 144.297   4
  -3  -3  -7 1017.14 154.685   4
   3   3  -8 6818.54 386.517   4
   3  -3   8 6443.63 355.569   0
   3  -3   8 7552.82 474.126   2
   3  -3  -8 9426.82 453.672   4
  -3  -3  -8 7164.36 244.641   4
  -3   3  -8 8240.85 252.993   4
   3   3   8 9508.60 435.383   1
   3  -3  -9 79961.1 1064.11   4
   3  -3   9 83642.4 1253.54   2
   3   3  -9 78503.5 1039.84   4
   3  -3   9 82583.7 1041.60   0
   3   3   9 79863.4 1063.20   1
   3  -3  10 1300.89 295.394   0
   3   3  10 470.535 289.639   1
   3  -3  10 1679.48 380.159   2
  -3   3  10 1381.68 307.034   2
   3   3 -10 1379.38 320.235   4
   3  -3 -10 530.842 299.773   4
   3  -3 -11 11692.8 539.091   4
  -3   3  11 13757.9 557.647   2
   3  -3  11 13638.6 533.953   0
   3   3  11 11806.4 516.521   1
   3   3 -11 13199.3 532.078   4
   3  -3  11 14693.5 652.705   2
   3   3 -12 5898.75 448.642   4
   3  -3 -12 4665.40 425.905   4
   3  -3  12 5195.28 487.511   2
  -3   3  12 5382.23 458.264   2
   3   3  12 5671.92 430.848   1
   3  -3  12 5481.72 426.351   0
   3   3 -13 1136.39 388.461   4
   3   3  13 421.447 318.853   1
   3  -3 -13 287.367 334.812   4
   3  -3  13 1251.89 405.351   2
  -3   3  13 1349.37 377.021   2
   3  -3  13 1587.44 365.433   0
  -3   3  14 9430.64 576.986   2
   3  -3 -14 9437.12 553.801   4
   3  -3  14 9030.43 612.443   2
  -3  -3  14 9519.11 653.985   2
   3  -3  14 9077.98 538.388   0
   3   3  14 9672.26 535.625   1
   3   3 -14 10227.1 571.259   4
   3  -3  15 4739.80 464.195   0
   3  -3 -15 4737.11 479.538   4
  -3   3  15 4095.46 511.892   2
   3   3 -15 4504.65 504.956   4
   3   4   0 97.3219 138.838   1
  -3   4   0 244.321 69.3518   2
   3  -4   0 60.0156 174.749   4
   3   4   0 145.122 148.633   4
   3  -4  -1 64930.6 536.045   3
   3   4   1 63420.8 647.344   1
   3   4  -1 66209.6 555.391   1
   3  -4  -1 63448.6 761.629   4
   3  -4   1 67455.8 726.698   4
   3   4   1 69166.2 643.747   4
   3   4  -1 63457.3 658.483   4
   3   4  -2 115173. 654.488   1
   3  -4  -2 116288. 1036.23   4
   3   4   2 108989. 905.152   1
   3   4   2 120190. 829.779   3
   3  -4   2 128334. 968.528   4
  -3  -4  -2 128972. 874.393   4
   3   4  -2 119796. 930.203   4
   3  -4  -2 111415. 671.372   3
   3  -4   3 17571.7 399.997   0
   3  -4  -3 15918.9 445.782   4
   3  -4   3 19116.0 382.039   4
  -3  -4  -3 18714.4 355.508   4
   3   4  -3 18400.5 424.831   4
   3   4   3 15737.7 340.072   3
   3   4  -3 17908.9 234.070   1
   3  -4   3 17423.4 353.843   2
   3   4   3 14993.9 402.625   1
   3   4   4 29260.2 568.300   1
  -3  -4   4 27893.5 226.187   0
   3   4  -4 26786.1 525.936   4
  -3  -4  -4 25894.9 413.760   4
   3  -4   4 26314.8 424.671   4
   3   4  -4 26782.6 204.686   1
   3  -4   4 26303.9 492.125   0
   3   4   4 30620.8 457.887   3
   3  -4   4 26507.5 498.769   2
   3  -4  -4 30194.3 598.460   4
   3   4  -5 31056.1 597.582   4
   3  -4   5 30480.9 606.885   2
  -3  -4  -5 30740.6 472.073   4
   3  -4  -5 32848.9 641.607   4
   3   4   5 32360.8 626.179   1
   3  -4   5 30385.9 549.904   0
   3  -4   5 29645.5 444.235   4
  -3  -4   5 30259.3 264.824   0
  -3  -4  -6 37286.9 514.294   4
   3   4   6 32742.7 665.188   1
   3   4  -6 39557.0 690.325   4
  -3  -4   6 31004.9 313.579   0
   3  -4  -6 32221.5 662.500   4
   3  -4   6 35589.0 484.205   4
   3  -4   6 37041.0 739.880   2
   3  -4   6 38186.4 638.659   0
   3   4   7 59589.9 909.252   1
   3   4  -7 59968.1 860.394   4
   3  -4   7 57327.9 812.045   0
   3  -4   7 58360.6 977.029   2
   3  -4  -7 56523.7 868.008   4
  -3  -4  -7 59709.9 661.305   4
  -3  -4   7 54767.9 477.842   0
   3  -4   7 54292.7 599.074   4
   3   4  -8 8076.29 426.963   4
   3  -4  -8 9106.22 456.835   4
  -3  -4  -8 9043.75 316.253   4
  -3   4   8 8565.00 391.758   2
   3  -4   8 8257.94 507.048   2
   3  -4   8 8860.19 292.022   4
   3   4   8 9352.07 458.658   1
   3  -4   8 8554.55 392.281   0
   3  -4  -9 7123.18 451.406   4
  -3   4   9 7797.37 397.147   2
   3  -4   9 7408.60 399.676   0
   3  -4   9 6946.54 502.732   2
   3   4   9 5750.16 426.241   1
   3   4  -9 7095.48 427.147   4
   3  -4 -10 5900.69 421.161   4
   3   4 -10 6354.12 425.889   4
  -3   4  10 6311.47 408.937   2
   3  -4  10 5966.06 385.029   0
   3   4  10 5684.92 416.897   1
   3  -4  10 5510.86 480.628   2
   3   4  11 893.562 319.024   1
   3  -4 -11 963.601 324.945   4
   3  -4  11 529.491 366.505   2
  -3   4  11 1007.54 311.464   2
   3   4 -11 747.393 332.708   4
   3  -4  11 776.695 284.278   0
  -3   4  12 12171.8 547.423   2
   3  -4 -12 10491.8 547.130   4
   3  -4  12 12821.8 551.596   0
   3   4  12 10770.2 544.552   1
   3  -4  12 12069.2 636.691   2
   3   4 -12 12048.5 581.792   4
  -3   4  13 6443.61 486.250   2
   3  -4 -13 7375.81 504.401   4
   3   4 -13 7045.10 527.514   4
   3  -4  13 6867.88 474.753   0
   3   4  13 7346.25 487.885   1
   3  -4  13 7129.06 559.358   2
   3   4  14 2051.35 400.598   1
   3   4 -14 2286.59 438.843   4
   3  -4 -14 2473.94 426.256   4
   3  -4  14 2194.76 440.127   2
   3  -4  14 2350.23 395.243   0
  -3   4  14 2298.85 425.046   2
   3  -4  15 4776.98 481.135   0
   3  -4 -15 5340.08 533.796   4
   3   4  15 4650.75 468.050   1
   3   4 -15 4900.04 525.397   4
   3   5   0 132577. 993.324   4
   3  -5   0 131186. 1122.99   4
   3   5   1 30940.8 500.970   4
   3  -5  -1 29980.0 577.407   4
   3  -5   1 29518.2 557.825   4
   3  -5  -2 37779.0 381.860   3
   3   5   2 38115.7 614.743   1
   3  -5  -2 38626.6 667.720   4
   3  -5   2 39190.1 603.487   4
   3   5   2 37726.3 499.302   3
  -3  -5  -2 36261.1 535.338   4
   3   5  -2 35098.0 568.381   4
   3   5   3 46761.9 703.744   1
   3  -5   3 44876.2 534.396   2
   3   5   3 47191.8 537.791   3
   3  -5  -3 46455.7 737.050   4
   3   5  -3 43905.6 652.287   4
   3  -5   3 45531.7 648.709   0
   3  -5   3 45362.6 630.474   4
  -3  -5  -3 47317.6 615.093   4
   3  -5  -3 46816.2 408.233   3
   3  -5   4 10795.5 363.077   0
   3  -5   4 10796.5 349.946   2
   3   5   4 7923.67 382.087   1
   3  -5  -4 7911.04 383.839   4
   3   5   4 8249.34 270.634   3
  -3  -5  -4 10390.4 331.771   4
   3  -5   4 11050.0 337.919   4
   3   5  -4 10501.5 188.706   1
  -3  -5   4 7462.17 163.739   0
   3   5  -4 10568.2 376.214   4
  -3  -5   5 84368.9 507.303   0
  -3   5   5 86733.8 703.251   2
   3  -5  -5 91320.0 1076.86   4
  -3  -5  -5 88161.6 869.563   4
   3  -5   5 88948.9 842.591   4
   3  -5   5 87506.4 933.739   0
   3  -5   5 88043.0 978.998   2
   3   5   5 91788.9 1057.16   1
   3   5  -5 88646.2 975.030   4
   3   5  -6 21115.2 548.916   4
   3  -5   6 20635.3 587.816   2
  -3   5   6 20102.6 418.482   2
   3  -5  -6 22068.4 608.730   4
   3  -5   6 20570.6 516.421   0
   3   5   6 20623.1 589.298   1
   3  -5   6 19650.1 429.564   4
  -3  -5   6 20202.7 275.205   0
  -3  -5  -6 20217.3 455.176   4
   3  -5   7 2993.65 302.725   0
   3  -5  -7 3663.93 375.829   4
  -3   5   7 3312.88 261.921   2
   3   5  -7 2927.81 334.053   4
  -3  -5  -7 3018.80 250.344   4
   3  -5   7 2488.98 373.744   2
   3  -5   7 2955.34 232.179   4
   3   5   7 3617.34 376.159   1
   3  -5   8 7085.69 387.209   0
   3  -5  -8 7578.23 449.778   4
  -3   5   8 7275.80 353.000   2
  -3  -5  -8 7466.08 327.651   4
   3   5  -8 7603.36 431.870   4
   3  -5   8 7471.23 302.254   4
   3  -5   8 7144.36 494.169   2
   3   5   8 8520.26 472.176   1
   3  -5   9 18803.8 695.924   2
   3  -5  -9 15930.9 571.957   4
  -3   5   9 18740.4 515.624   2
   3   5   9 16467.5 597.621   1
   3   5  -9 17708.0 576.155   4
   3  -5   9 18744.8 551.702   0
  -3   5  10 12246.6 478.610   2
   3   5  10 12495.9 564.702   1
   3  -5  10 11039.8 475.205   0
   3  -5 -10 12197.9 554.402   4
   3  -5  10 10656.5 591.313   2
   3   5 -10 11044.2 507.125   4
   3   5 -11 9337.81 501.280   4
  -3   5  11 9418.34 471.340   2
   3  -5 -11 10067.5 538.158   4
   3  -5  11 8317.05 585.635   2
   3  -5  11 9355.15 469.514   0
   3   5  11 10185.4 545.664   1
   3   5 -12 3274.55 397.719   4
  -3   5  12 3409.57 388.521   2
   3  -5  12 2738.33 455.214   2
   3  -5  12 3622.82 380.479   0
   3   5  12 3877.52 425.392   1
   3  -5 -12 3519.04 408.724   4
   3  -5 -13 395.305 351.230   4
   3  -5  13 1011.78 395.111   2
   3  -5  13 1088.89 344.351   0
   3   5  13 710.243 349.959   1
   3   5 -13 1058.05 386.797   4
   3  -5  14 9037.92 616.399   2
   3  -5  14 9022.69 541.061   0
   3  -5 -14 8936.68 579.313   4
   3   5  14 8929.90 569.243   1
   3   5 -14 8783.24 570.905   4
   3  -6   0 39811.6 698.242   4
   3   6   0 39647.0 626.363   4
   3   6  -1 41767.4 651.362   4
   3  -6  -1 39608.7 719.912   4
  -3  -6  -1 45996.1 685.369   4
   3   6   1 41183.9 615.416   4
   3  -6   1 45604.3 754.400   4
   3   6  -2 35949.6 622.245   4
   3  -6  -2 44536.5 757.644   4
   3  -6   2 35906.3 638.758   4
  -3  -6  -2 36572.6 598.373   4
   3   6   2 42733.0 520.827   3
   3   6  -3 3603.92 300.539   4
   3  -6  -3 6498.61 388.707   4
   3  -6   3 3464.70 195.377   2
  -3  -6  -3 3661.95 271.627   4
   3  -6  -3 6496.69 152.909   3
   3  -6   3 3557.68 275.241   4
   3   6   3 5998.15 229.149   3
   3   6  -4 41440.1 704.111   4
   3   6   4 42523.8 779.620   1
   3  -6   4 42225.2 613.771   2
  -3   6   4 43595.3 376.496   2
   3  -6   4 43767.3 700.383   0
   3  -6  -4 42082.6 784.490   4
  -3  -6  -4 42508.3 648.882   4
   3  -6   4 39986.9 648.156   4
   3  -6  -4 40939.6 341.194   3
   3   6   4 43497.3 528.222   3
   3   6   5 17061.4 562.988   1
   3   6  -5 15605.3 488.556   4
  -3   6   5 16740.3 308.678   2
   3  -6  -5 16849.9 556.992   4
  -3  -6  -5 16110.5 450.652   4
  -3  -6   5 15954.9 272.168   0
   3  -6   5 15428.8 439.475   4
   3  -6   5 16446.5 475.796   0
   3  -6   5 15799.1 462.541   2
   3  -6   6 13297.9 507.662   2
  -3   6   6 13596.7 338.553   2
   3  -6  -6 16321.2 569.732   4
  -3  -6  -6 13262.8 431.241   4
   3  -6   6 13968.4 455.086   0
   3  -6   6 13141.6 416.266   4
   3   6  -6 13109.5 473.159   4
   3   6   6 16298.9 562.095   1
   3   6   7 77375.0 1133.03   1
   3  -6   7 73250.5 1111.42   2
  -3   6   7 74720.7 792.469   2
  -3  -6  -7 76490.5 900.244   4
   3  -6  -7 75550.5 1105.78   4
   3  -6   7 74500.9 984.185   0
   3  -6   7 70225.9 843.726   4
   3   6  -7 73227.7 1009.10   4
   3  -6   8 38038.2 894.355   2
   3  -6   8 38547.2 739.654   0
   3   6   8 43617.0 910.601   1
   3  -6  -8 41088.7 850.221   4
  -3  -6  -8 42473.5 704.082   4
   3  -6   8 38798.9 637.390   4
   3   6  -8 40172.2 803.154   4
   3  -6   9 30284.9 845.068   2
   3  -6  -9 27441.7 726.065   4
   3  -6   9 29409.9 689.591   0
   3   6   9 29762.4 798.591   1
   3   6  -9 30076.3 739.935   4
   3  -6  10 5412.66 508.219   2
   3  -6 -10 4957.84 436.383   4
   3   6 -10 6493.73 442.938   4
   3   6  10 5465.63 479.774   1
   3  -6  10 5643.91 395.171   0
   3  -6  11 8584.56 588.160   2
   3  -6 -11 9268.81 538.836   4
   3   6 -11 8659.48 499.647   4
   3   6  11 8396.21 532.211   1
   3  -6  11 8893.20 465.740   0
   3  -6  12 4411.50 510.724   2
   3  -6 -12 4888.43 462.660   4
   3  -6  12 5201.14 420.321   0
   3   6  12 4810.85 478.230   1
   3   6 -12 4727.77 454.120   4
   3  -6 -13 3816.75 454.416   4
   3  -6  13 3581.12 497.872   2
   3  -6  13 3854.38 422.986   0
   3   6 -13 4022.87 460.710   4
   3   6  13 4249.76 454.708   1
   3  -6  14 793.784 357.393   0
   3   6  14 185.561 384.669   1
   3  -6 -14 656.387 391.043   4
   3   6 -14 1253.05 405.739   4
   3   7   0 123617. 1134.28   4
   3  -7   0 125701. 1293.28   4
   3  -7   1 33230.1 703.128   4
  -3  -7  -1 31422.2 617.271   4
   3   7  -1 32373.0 632.895   4
   3   7  -2 10092.5 415.657   4
   3   7   2 9390.71 282.928   3
   3  -7  -2 9994.88 480.271   4
   3  -7   2 9716.81 437.305   4
  -3  -7  -2 9143.93 393.132   4
   3  -7   3 64632.0 635.079   2
   3  -7  -3 69340.0 1010.41   4
   3  -7   3 63955.2 882.082   4
  -3  -7  -3 64923.7 863.854   4
   3   7  -3 65984.3 898.840   4
   3   7   3 68871.9 648.348   3
   3   7   4 34122.5 472.187   3
   3  -7  -4 32448.0 751.263   4
   3  -7   4 34724.3 671.064   0
  -3  -7  -4 31796.8 632.705   4
   3  -7   4 30814.0 635.367   4
   3  -7   4 32921.8 543.106   2
   3   7  -4 30365.3 657.545   4
   3  -7   5 19460.8 506.062   2
  -3  -7   5 23872.9 374.625   0
   3  -7   5 19601.4 533.940   0
   3  -7  -5 23909.3 659.862   4
  -3  -7  -5 20545.2 540.822   4
   3   7   5 25420.2 705.063   1
   3  -7   5 18509.6 505.272   4
   3   7  -5 19786.0 573.975   4
   3   7  -6 451.982 314.168   4
   3  -7   6 149.641 250.478   0
   3   7   6 34.3793 342.370   1
   3  -7   6 442.936 267.917   2
   3  -7  -6 58.6957 329.185   4
  -3  -7  -6 320.739 287.647   4
   3  -7   6 366.587 240.440   4
   3   7  -7 255.570 309.650   4
   3   7   7 530.482 345.809   1
   3  -7   7 222.468 307.943   2
   3  -7   7 156.861 244.107   0
  -3  -7  -7 216.464 261.673   4
   3  -7  -7 573.824 346.023   4
   3  -7   7 204.178 236.059   4
   3   7  -8 690.582 314.976   4
   3   7   8 1378.16 383.908   1
   3  -7   8 523.318 262.999   0
   3  -7   8 713.991 342.291   2
   3  -7  -8 1102.42 360.633   4
  -3  -7  -8 663.530 291.401   4
   3  -7   8 892.312 245.963   4
   3   7  -9 14376.2 568.435   4
   3  -7  -9 14051.2 585.432   4
   3  -7   9 14950.4 538.404   0
   3   7   9 16050.6 654.871   1
   3  -7   9 15657.0 672.179   2
   3   7 -10 14569.0 588.256   4
   3  -7  10 15737.2 686.745   2
   3  -7 -10 13288.2 588.850   4
   3   7  10 14314.6 638.555   1
   3  -7  10 15116.2 553.311   0
   3   7 -11 972.013 342.781   4
   3   7  11 865.914 383.661   1
   3  -7  11 773.232 298.016   0
   3  -7 -11 580.159 338.320   4
   3  -7  11 454.263 390.532   2
   3   7 -12 3325.42 429.820   4
   3  -7  12 3393.52 476.108   2
   3  -7 -12 3992.08 456.583   4
   3  -7  12 3065.14 373.042   0
   3   7  12 3108.09 425.416   1
   3  -7  13 1740.79 375.736   0
   3   7  13 1916.16 431.510   1
   3   7 -13 2016.00 422.960   4
   3  -7 -13 1829.76 428.497   4
   3  -7  13 1562.31 442.477   2
   3  -7  14 9198.59 525.737   0
   3  -8   0 7972.10 462.401   4
  -3  -8   0 6919.54 405.489   4
   3  -8   1 11120.0 503.680   4
  -3  -8  -1 10372.5 445.778   4
   3   8  -1 10289.1 444.537   4
  -3  -8  -2 32266.1 694.198   4
   3  -8  -2 34129.4 779.936   4
   3   8   2 33407.2 481.356   3
   3   8  -2 32399.1 688.199   4
   3  -8   3 26855.3 409.805   2
   3  -8   3 26464.8 648.399   4
  -3  -8  -3 27283.3 633.492   4
   3   8  -3 26713.2 646.268   4
   3   8   3 26482.1 418.102   3
   3  -8  -3 26294.5 702.159   4
   3  -8   4 8432.62 310.697   2
  -3  -8  -4 8164.42 427.395   4
   3  -8   4 7993.40 427.008   4
   3   8  -4 8196.29 438.195   4
   3  -8   5 31448.1 687.828   0
   3  -8   5 31294.6 598.338   2
   3  -8  -5 32631.0 791.740   4
  -3  -8  -5 32883.3 706.403   4
   3   8  -5 32852.6 740.847   4
   3   8   6 18380.5 650.610   1
   3  -8   6 18241.0 542.453   2
   3  -8  -6 18772.8 649.049   4
  -3  -8  -6 18597.1 585.844   4
   3  -8   6 17107.1 532.621   4
   3  -8   6 18143.6 550.457   0
   3   8  -6 18283.4 601.242   4
   3   8   7 36697.1 885.819   1
   3  -8   7 39256.6 821.904   2
   3  -8  -7 38667.6 879.151   4
  -3  -8  -7 39812.1 798.849   4
   3  -8   7 38324.1 770.991   0
   3  -8   7 36781.2 740.554   4
   3   8  -7 38743.9 834.370   4
   3  -8   8 3001.98 395.232   2
   3   8   8 2353.69 414.105   1
   3  -8  -8 2047.25 395.133   4
  -3  -8  -8 3122.15 354.168   4
   3  -8   8 3036.66 340.092   0
   3  -8   8 2655.00 333.166   4
   3   8  -8 2516.05 373.800   4
   3  -8   9 17768.9 595.871   0
   3  -8  -9 17566.7 668.410   4
   3   8   9 18752.3 705.004   1
   3  -8   9 19147.3 706.846   2
   3   8 -10 710.386 352.789   4
   3   8  10 1214.07 392.434   1
   3  -8  10 98.1199 378.008   2
   3  -8 -10 1247.87 379.143   4
   3  -8  10 688.484 292.787   0
   3   8 -11 3856.55 439.508   4
   3  -8  11 4328.97 496.259   2
   3  -8 -11 3979.92 444.055   4
   3  -8  11 4114.57 379.991   0
   3   8  11 4480.14 487.691   1
   3   8  12 1725.22 443.723   1
   3  -8  12 1378.57 429.674   2
   3  -8  12 1743.70 370.122   0
   3  -8 -12 1689.79 409.275   4
   3   8 -12 1649.94 408.271   4
   3   8 -13 146.866 418.081   4
   3  -8  13 1055.18 356.814   0
   3  -8 -13 1387.82 442.885   4
   3  -8  13 860.417 426.757   2
   3  -9   0 30861.8 797.481   4
  -3  -9   0 31718.1 731.261   4
   3  -9  -1 10034.3 528.139   4
   3  -9   1 9006.53 514.421   4
  -3  -9  -1 9103.94 477.893   4
   3  -9  -2 19706.8 663.802   4
   3   9  -2 19559.3 589.873   4
   3  -9   2 20081.8 633.532   4
  -3  -9  -2 19219.9 613.610   4
   3   9  -3 4040.14 390.415   4
   3  -9   3 3342.60 366.934   4
  -3  -9  -3 3650.23 389.909   4
   3   9  -4 26158.1 691.248   4
   3  -9  -4 27270.9 753.398   4
  -3  -9  -4 24445.0 663.180   4
   3  -9   4 23514.1 645.106   4
   3   9  -5 8482.95 481.410   4
   3  -9   5 8565.54 434.202   0
   3  -9   5 7863.68 428.157   4
  -3  -9  -5 7873.54 458.297   4
   3  -9   6 9995.65 467.338   0
   3  -9  -6 9298.96 540.833   4
  -3  -9  -6 10159.6 511.239   4
   3  -9   6 9413.55 459.614   4
   3   9  -6 10106.3 527.096   4
   3   9   7 163.276 344.061   1
   3   9  -7 377.064 324.581   4
  -3  -9  -7 264.831 323.401   4
   3  -9  -7 254.256 346.543   4
   3  -9   7 210.856 283.794   4
   3  -9   7 374.832 279.941   0
   3  -9  -8 3927.17 448.888   4
  -3  -9  -8 4384.51 413.214   4
   3  -9   8 3390.23 370.770   0
   3   9  -8 3488.93 435.975   4
   3   9   8 3918.25 435.141   1
   3  -9   9 4197.29 425.208   2
   3   9  -9 3904.25 429.300   4
   3  -9   9 3680.59 373.979   0
   3  -9  -9 2644.55 446.905   4
   3   9   9 3320.38 447.470   1
   3   9 -10 10933.6 574.574   4
   3  -9  10 11895.5 539.383   0
   3  -9  10 12730.0 624.830   2
   3  -9 -10 13370.7 633.004   4
   3   9  10 14301.1 673.033   1
   3  -9  11 3350.06 384.669   0
   3   9  11 2933.18 464.978   1
   3  -9 -11 3148.90 450.228   4
   3   9 -11 3146.24 443.751   4
   3  -9  11 3286.68 478.923   2
   3  -9  12 2748.47 406.534   0
   3  -9 -12 3304.10 476.740   4
   3  -9  12 2472.95 462.546   2
   3   9 -12 2747.25 467.966   4
   3 -10   0 16897.8 655.099   4
  -3 -10   0 16785.0 602.224   4
   3 -10  -1 707.176 360.774   4
   3 -10   1 483.944 351.023   4
  -3 -10  -1 387.082 335.857   4
  -3 -10   1 580.880 329.790   4
   3 -10  -2 1104.26 398.863   4
   3 -10   2 335.024 329.293   4
  -3 -10  -2 407.919 334.034   4
  -3 -10   2 993.914 357.186   4
   3  10  -3 27515.6 722.068   4
   3 -10   3 26978.4 738.433   4
  -3 -10  -3 28170.9 740.121   4
   3  10  -4 3735.87 401.044   4
  -3 -10  -4 4004.38 406.182   4
   3 -10   4 3823.88 392.306   4
   3  10  -5 4708.90 448.830   4
   3 -10   5 4317.31 380.347   0
   3 -10  -5 5197.51 488.384   4
  -3 -10  -5 4250.84 421.458   4
   3 -10   5 4383.01 407.285   4
  -3 -10  -6 3346.82 437.391   4
   3 -10  -6 2391.40 418.149   4
   3 -10   6 3204.47 383.928   4
   3  10  -6 3469.13 421.082   4
   3 -10   6 3086.86 353.608   0
   3  10   7 39166.5 971.497   1
   3 -10  -7 37130.9 951.096   4
   3  10  -7 36963.6 888.992   4
   3 -10   7 35948.6 825.917   4
   3 -10   7 35509.5 804.618   0
  -3 -10  -7 38988.8 888.036   4
   3  10   8 4747.09 478.947   1
   3  10  -8 3557.02 432.251   4
  -3 -10  -8 4741.86 456.731   4
   3 -10   8 3579.92 362.189   0
   3 -10  -8 4210.41 477.531   4
   3 -10  -9 7609.57 558.344   4
   3 -10   9 7146.46 448.907   0
   3  10   9 8321.33 587.300   1
   3  10  -9 6775.41 506.207   4
   3  10  10 1837.53 413.380   1
   3 -10 -10 1534.88 432.643   4
   3  10 -10 1069.20 396.555   4
   3 -10  10 1233.12 343.540   0
   3 -10 -11 5036.36 522.453   4
   3  10 -11 5518.86 525.752   4
   3 -10  11 6262.96 475.356   0
   3 -10  12 197.826 273.663   0
   3 -11   0 20311.7 746.413   4
  -3 -11   0 20799.0 705.346   4
   3 -11  -1 9065.89 568.445   4
   3 -11   1 8822.45 585.066   4
  -3 -11  -1 8743.29 533.984   4
  -3 -11   1 9090.56 526.986   4
   3 -11  -2 2175.42 444.043   4
   3 -11   2 1381.88 384.196   4
  -3 -11  -2 1347.53 389.268   4
  -3 -11   2 1778.71 387.283   4
   3 -11   3 18648.2 675.185   4
   3 -11  -3 21284.1 776.706   4
  -3 -11  -3 19018.9 683.054   4
  -3 -11   3 20999.1 716.288   4
   3 -11  -4 12651.3 635.706   4
  -3 -11  -4 12606.8 595.976   4
   3 -11   4 11460.3 560.914   4
   3  11  -4 10973.8 548.281   4
   3 -11   5 723.372 327.438   0
   3 -11  -5 1154.07 431.357   4
  -3 -11  -5 567.154 376.102   4
   3 -11   5 1068.50 361.655   4
   3  11  -5 805.570 384.846   4
   3 -11  -6 8991.36 584.567   4
  -3 -11  -6 10383.8 589.433   4
   3 -11   6 9317.74 535.797   4
   3 -11   6 10096.8 514.614   0
   3  11  -6 8696.70 533.105   4
   3 -11   7 221.700 287.897   0
   3  11   7 613.608 402.465   1
   3 -11  -7 395.833 391.163   4
  -3 -11  -7 720.852 388.543   4
   3 -11   7 703.964 351.588   4
   3  11  -7 634.038 369.910   4
   3  11   8 4638.16 520.195   1
  -3 -11  -8 5684.60 502.017   4
   3 -11   8 5266.44 420.421   0
   3  11  -8 4661.18 477.207   4
   3  11  -9 154.592 394.239   4
   3  11   9 540.871 383.130   1
   3 -11   9 716.379 343.823   0
   3 -11  -9 385.490 411.008   4
   3 -11  10 6284.79 472.636   0
   3 -11  11 1757.18 310.483   0
   3 -12   0 8094.24 582.659   4
  -3 -12   0 7998.45 577.618   4
   3 -12  -1 16973.9 738.708   4
   3 -12   1 15879.6 726.788   4
  -3 -12   1 17639.9 699.629   4
   3 -12  -2 5077.38 537.490   4
   3 -12   2 4939.06 512.467   4
  -3 -12  -2 4274.58 475.956   4
  -3 -12   2 4143.60 479.238   4
   3 -12  -3 9976.55 632.831   4
   3 -12   3 9933.66 594.105   4
  -3 -12  -3 10219.0 580.487   4
  -3 -12   3 10086.2 581.034   4
  -3 -12  -4 4168.24 481.823   4
   3 -12   4 4111.93 478.896   4
   3 -12  -4 3196.99 465.683   4
  -3 -12   4 3173.69 463.360   4
   3 -12   5 7947.23 499.402   0
   3 -12  -5 7072.05 566.860   4
  -3 -12  -5 7677.86 577.073   4
  -3 -12   5 7428.32 568.998   4
   3 -12   5 8104.87 541.031   4
   3 -12   6 5209.70 432.397   0
   3 -12  -6 4752.23 531.358   4
  -3 -12  -6 6193.35 556.380   4
   3 -12   6 4604.67 481.853   4
  -3 -12   6 4773.68 522.583   4
   3  12  -6 4889.22 485.715   4
   3  12   7 12379.1 662.722   1
   3 -12   7 10713.1 585.702   4
   3 -12  -7 11555.3 661.152   4
  -3 -12  -7 10658.0 636.628   4
   3 -12   7 10985.1 565.527   0
   3  12  -7 9294.50 574.077   4
   3 -12  -8 1474.80 431.929   4
   3 -12   8 1457.25 370.524   0
   3  12  -8 1238.65 426.498   4
   3 -12   9 1002.06 321.415   0
   3 -13   0 8361.44 605.263   4
  -3 -13   0 7101.26 547.674   4
   3 -13  -1 1495.11 448.148   4
   3 -13   1 842.293 446.219   4
  -3 -13  -1 992.662 421.434   4
  -3 -13   1 1337.32 424.825   4
   3 -13  -2 2052.93 494.804   4
   3 -13   2 2763.58 507.307   4
  -3 -13  -2 2714.77 450.577   4
  -3 -13   2 2343.48 466.769   4
   3 -13  -3 3510.10 514.916   4
   3 -13   3 2569.21 467.591   4
  -3 -13  -3 2990.56 471.448   4
  -3 -13   3 2909.25 465.661   4
   3 -13  -4 14699.9 727.048   4
  -3 -13  -4 14757.3 716.547   4
   3 -13   4 13871.9 709.959   4
  -3 -13   4 13208.9 676.216   4
   3 -13   5 3461.19 439.122   0
   3 -13   5 3601.00 507.401   4
   3 -13  -5 3158.43 493.892   4
  -3 -13  -5 3420.69 525.453   4
  -3 -13   5 2702.87 467.835   4
   3 -13   6 4093.52 512.488   4
   3 -13   6 4493.48 453.749   0
  -3 -13  -6 4680.52 556.903   4
  -3 -13   6 4316.88 510.428   4
   3 -13   7 2095.01 374.820   0
  -3 -13  -7 1434.05 462.978   4
   3 -14   0 296.726 438.726   4
  -3 -14   0 393.459 427.712   4
   3 -14  -1 8325.44 628.604   4
   3 -14   1 7633.22 625.033   4
  -3 -14  -1 8218.54 614.956   4
  -3 -14   1 7507.50 607.975   4
   3 -14  -2 5571.56 578.432   4
   3 -14   2 5625.93 594.386   4
  -3 -14  -2 5413.59 552.404   4
  -3 -14   2 5332.39 573.499   4
   3 -14   3 3157.88 528.120   4
  -3 -14  -3 3014.40 534.408   4
  -3 -14  -4 84.9956 464.811   4
   3 -14   4 528.385 433.108   4
   3 -14   5 577.922 439.276   4
   3 -14   6 108.996 376.874   4
   4   0   0 36793.9 509.979   3
   4   0   0 37787.4 412.188   4
   4   0   1 178560. 771.315   4
   4   0   1 180610. 896.604   0
   4   0   1 177206. 1096.92   3
   4   0  -1 176120. 729.479   0
   4   0  -1 179691. 971.565   4
   4   0   2 23367.6 376.869   0
   4   0  -2 22782.1 407.390   4
   4   0   2 22287.3 410.700   1
   4   0   2 23369.6 450.814   3
   4   0   2 22636.7 238.601   4
   4   0   3 693.286 195.126   1
   4   0  -3 598.856 185.187   4
   4   0   3 602.327 164.395   0
  -4   0  -3 762.607 57.2519   4
   4   0   3 797.101 50.2678   4
   4   0  -4 81151.4 831.600   4
   4   0   4 80111.0 774.645   0
   4   0   5 17952.4 449.845   1
   4   0   5 17781.8 431.176   0
   4   0  -5 16799.0 444.688   4
   4   0  -6 73966.2 890.725   4
   4   0   6 73952.4 875.195   1
   4   0   6 76335.9 886.632   0
   4   0  -7 5038.11 329.794   4
   4   0   7 4795.95 320.523   1
   4   0   7 5779.86 345.814   0
   4   0  -8 10102.3 449.143   4
   4   0   8 11183.6 452.135   0
   4   0   8 10610.3 433.562   1
   4   0  -9 3589.70 375.645   4
   4   0   9 3775.10 364.657   0
   4   0   9 3952.57 348.364   1
   4   0  10 23515.8 673.980   0
   4   0  10 22550.2 626.384   1
   4   0 -11 8332.28 481.229   4
   4   0  11 8872.05 499.447   0
   4   0  11 9110.61 476.815   1
   4   0 -12-1.11096 331.438   4
   4   0  12 17.1616 353.350   0
   4   0  12 170.017 290.468   1
   4   0 -13 499.432 345.240   4
   4   0  13 388.715 306.979   1
   4   0 -14 7747.71 527.003   4
  -4   0  14 7653.02 588.782   2
   4   0  14 7840.48 489.483   1
   4   0 -15 1706.46 463.669   4
   4   1   0 138307. 785.132   4
   4  -1   0 135339. 800.977   4
   4  -1   0 144417. 955.885   3
   4  -1   0 141397. 785.741   0
   4   1   0 142296. 851.085   1
   4   1   0 143385. 685.280   0
   4   1   1 68100.3 500.723   4
   4   1  -1 72767.0 625.381   4
   4  -1  -1 68179.6 632.516   4
   4  -1   1 71318.9 519.520   4
   4   1   1 68305.0 692.425   3
   4   1   1 70439.9 658.175   1
   4  -1   1 72377.1 702.459   3
   4  -1   1 71972.7 607.954   0
   4   1   1 69340.2 547.396   0
   4   1  -1 72714.1 416.918   0
   4   1   2 17384.0 385.489   3
   4   1  -2 17823.0 364.238   4
   4  -1   2 17421.9 226.161   4
   4  -1  -2 17570.0 364.618   4
   4   1  -2 17765.3 173.992   0
   4   1   2 16688.6 363.171   1
   4   1   2 16752.3 324.870   0
   4  -1   2 17922.7 405.320   3
   4   1   2 16619.7 228.168   4
  -4  -1  -3 239259. 680.908   4
   4   1   3 240501. 1340.74   3
   4  -1   3 241014. 1252.55   0
   4  -1  -3 236245. 1313.50   4
  -4   1  -3 235382. 685.953   4
   4   1   3 238174. 1335.50   1
   4   1   3 244727. 1241.06   0
   4  -1   3 238633. 1397.06   3
   4   1   3 233993. 671.179   4
   4   1  -3 228202. 1267.61   4
   4   1  -3 221255. 515.344   0
   4   1  -4 28819.8 524.122   4
   4  -1  -4 33505.5 555.270   4
   4   1  -4 30373.8 222.196   0
   4  -1   4 28822.7 516.388   1
   4   1   4 35928.4 546.589   0
   4   1   4 34679.5 565.261   1
   4   1   4 35577.2 579.045   3
   4  -1   4 30489.9 506.356   0
   4   1  -5 30507.4 566.842   4
   4  -1  -5 29680.7 563.820   4
  -4  -1   5 31853.8 273.400   1
   4  -1   5 32933.7 570.136   1
   4   1  -5 34065.8 271.843   0
   4   1   5 31982.2 557.600   0
   4   1   5 31541.6 576.398   1
   4  -1   5 32816.6 558.122   0
   4   1  -6 5738.49 338.471   4
   4  -1  -6 5823.72 340.348   4
   4  -1   6 5691.80 318.938   1
   4   1   6 5793.97 318.309   0
   4   1   6 6064.78 332.818   1
   4  -1   6 5388.69 312.828   0
   4   1  -7 4865.20 335.745   4
   4  -1  -7 8312.10 406.930   4
   4   1   7 8374.90 387.665   0
   4  -1   7 5035.96 319.583   1
   4   1   7 8237.20 381.687   1
   4  -1   7 5725.46 336.321   0
   4   1  -8 8020.19 408.311   4
   4   1   8 10156.6 457.442   0
   4  -1   8 8190.17 392.467   1
   4   1   8 10466.5 442.858   1
   4  -1   8 8312.88 408.226   0
   4  -1  -8 8896.08 442.067   4
   4   1   9 18074.0 577.516   0
   4  -1   9 18748.8 547.586   1
   4   1  -9 19046.3 581.439   4
   4  -1   9 19935.5 595.905   0
   4   1   9 18129.6 552.431   1
   4  -1  -9 19251.2 599.891   4
   4   1 -10 6427.51 432.565   4
   4  -1  10 7344.70 502.967   2
   4  -1 -10 8741.29 473.087   4
   4   1  10 8655.86 471.148   0
   4  -1  10 6856.55 400.763   1
   4  -1  10 7927.96 457.977   0
   4   1  10 8399.70 437.659   1
   4   1 -11 36949.6 830.807   4
   4  -1  11 39381.1 963.015   2
   4  -1 -11 36755.1 845.487   4
   4   1  11 36444.8 839.826   0
   4  -1  11 38248.4 851.112   0
   4  -1  11 35180.0 769.779   1
   4   1  11 35371.3 788.679   1
   4  -1  12 1259.08 305.927   1
   4  -1  12 774.934 400.714   2
   4   1  12 1447.13 325.397   1
   4   1 -12 1073.26 354.116   4
   4  -1 -12 853.236 353.288   4
   4  -1  12 1339.98 373.465   0
   4  -1 -13 9355.82 536.153   4
  -4   1  13 9723.63 589.373   2
   4  -1  13 9260.39 541.329   0
   4  -1  13 9668.98 504.757   1
   4   1  13 10269.1 537.367   1
   4   1 -13 9681.88 547.130   4
   4   1 -14 5071.02 491.692   4
   4  -1 -14 5238.60 482.060   4
   4  -1  14 5551.01 470.547   0
  -4   1  14 5904.72 547.254   2
   4   1  14 5859.24 473.806   1
   4  -1 -15 3298.44 473.385   4
  -4   1  15 3955.08 544.650   2
   4   1 -15 2834.46 488.789   4
   4  -2   0 105763. 765.539   4
   4   2   0 105789. 598.666   0
   4   2   0 108258. 755.561   1
   4  -2   0 106474. 825.716   3
   4   2   0 108483. 748.326   4
   4  -2  -1 95384.7 794.050   4
   4  -2   1 96254.7 681.833   4
   4   2  -1 93309.4 465.758   0
   4   2   1 94410.8 654.213   0
   4   2  -1 91660.8 738.367   4
   4  -2   1 93068.2 735.335   0
   4   2  -1 95946.3 662.199   1
   4   2   1 96031.9 762.834   1
  -4  -2   1 95639.5 456.128   0
   4  -2   1 95820.6 827.866   3
   4   2   1 96222.3 642.935   4
   4  -2  -1 96290.8 775.999   3
   4   2   1 95295.2 809.694   3
   4   2  -2 5574.30 244.755   4
   4  -2  -2 5562.26 255.541   4
   4   2   2 4518.46 251.038   3
   4  -2   2 6315.72 185.587   4
   4   2   2 4516.45 158.402   4
   4   2   2 4594.31 204.886   0
   4   2  -2 5851.75 165.406   1
   4   2   2 4648.52 234.398   1
   4  -2   2 6134.96 242.319   0
   4  -2   2 6002.07 282.270   3
   4   2   3 132605. 1011.41   3
   4  -2   3 132527. 645.049   4
   4   2   3 135703. 949.397   0
   4  -2   3 135883. 989.122   0
   4   2   3 134681. 643.843   4
   4   2   3 134752. 1016.65   1
   4  -2   4 81980.0 427.802   4
   4  -2  -4 81419.3 894.121   4
   4  -2   4 84470.4 827.580   0
   4  -2   4 80467.8 448.053   4
   4   2   4 81823.8 813.293   0
  -4  -2  -4 82929.9 474.193   4
   4   2  -4 84882.0 863.632   4
   4   2   4 79976.0 845.972   1
   4   2   4 79816.2 827.515   3
  -4  -2   4 83233.3 413.502   1
   4  -2   5 21585.4 187.048   4
   4  -2   5 23385.3 495.221   0
   4  -2  -5 26562.0 563.178   4
   4  -2   5 16989.1 183.452   4
   4   2   5 25218.6 512.014   0
  -4  -2  -5 20019.0 229.402   4
   4   2   5 25181.1 530.530   1
   4   2  -5 23517.8 508.630   4
  -4  -2  -5 24293.6 232.250   4
   4   2  -6 30804.9 599.656   4
   4  -2  -6 29910.9 611.259   4
   4   2   6 34117.0 625.286   0
   4   2   6 30510.0 605.397   1
   4  -2   6 32755.1 600.534   0
   4   2  -7 917.436 273.785   4
   4  -2   7 691.676 252.773   0
   4  -2  -7 1581.40 282.309   4
   4   2   7 1935.45 289.689   0
   4   2   7 2327.76 286.492   1
   4   2  -8 14814.9 509.006   4
   4  -2   8 14324.8 585.138   2
   4  -2  -8 13039.7 496.991   4
   4   2   8 13858.7 495.655   0
   4   2   8 13104.2 479.799   1
   4  -2   8 14626.6 490.921   0
   4  -2   9 4917.53 445.397   2
   4  -2  -9 6140.75 432.406   4
   4   2  -9 4486.21 387.003   4
   4   2   9 5603.25 398.891   1
   4  -2   9 4996.81 382.322   0
   4   2 -10 13715.5 539.607   4
   4  -2  10 15438.4 640.973   2
   4  -2 -10 15703.9 593.872   4
   4  -2  10 14517.8 551.257   0
   4   2  10 15672.6 553.578   1
   4  -2 -11 2755.95 407.414   4
   4  -2  11 2681.85 421.077   2
   4   2 -11 2725.88 388.114   4
   4  -2  11 2586.14 379.974   0
   4   2  11 2672.73 361.147   1
   4   2 -12 953.877 352.851   4
   4   2  12 1427.35 339.157   1
   4  -2 -12 1584.30 376.809   4
   4  -2  12 975.232 391.662   2
   4  -2  12 1328.14 372.144   0
   4   2 -13 7770.12 521.669   4
   4  -2  13 7436.42 512.054   0
   4  -2 -13 8825.93 542.844   4
  -4   2  13 8392.44 558.194   2
   4  -2  13 8007.01 578.619   2
   4   2  13 8020.50 490.410   1
   4   2 -14 6183.71 507.556   4
   4  -2  14 5965.76 536.513   2
   4  -2 -14 7992.97 557.840   4
  -4   2  14 6355.78 554.343   2
   4  -2  14 6497.11 527.069   0
   4   2  14 8012.61 505.561   1
   4   2 -15 10116.1 627.649   4
   4  -2 -15 10156.0 610.678   4
  -4   2  15 10854.1 656.643   2
   4   2  15 10140.7 587.269   1
   4  -3   0 64502.9 673.892   4
   4   3   0 63203.7 618.429   4
   4  -3   0 65191.5 667.874   3
   4  -3  -1 40346.6 516.492   3
   4   3  -1 41126.9 541.327   4
   4  -3  -1 41425.2 594.601   4
   4  -3   1 42100.0 530.110   4
   4   3  -1 41974.5 455.021   1
   4   3   1 40517.6 526.900   1
   4  -3   1 41828.8 572.052   3
   4   3   1 39737.1 465.385   4
   4  -3  -2 39744.9 499.715   3
   4  -3   2 36295.2 529.923   0
   4   3  -2 37489.8 550.720   4
   4   3   2 37242.6 544.569   3
   4  -3   2 35881.7 465.210   4
   4   3  -2 35791.6 377.562   1
   4   3   2 38076.0 552.748   1
   4   3   2 39154.8 443.069   4
   4   3  -3 163920. 1176.43   4
   4  -3  -3 174040. 1260.20   4
   4  -3   3 173747. 952.384   4
   4   3  -3 167134. 686.922   1
  -4  -3  -3 178248. 902.550   4
   4  -3   3 167162. 1128.65   0
   4   3   3 159722. 1150.30   1
   4   3   3 164838. 1118.23   3
   4   3  -4 28036.4 543.942   4
   4   3   4 27941.9 504.823   3
   4  -3  -4 27115.9 557.159   4
   4  -3   4 29157.8 394.144   4
   4  -3   4 27703.2 519.217   0
  -4  -3  -4 28161.1 363.264   4
   4   3   4 27183.6 536.726   1
   4  -3  -5 20946.9 525.036   4
   4  -3   5 23571.7 503.887   0
   4  -3   5 24655.4 357.754   4
  -4  -3  -5 23528.9 351.132   4
   4   3  -5 23122.8 522.973   4
   4   3   5 20610.9 513.518   1
   4   3  -6 38528.3 685.791   4
   4  -3   6 39784.5 674.125   0
   4  -3  -6 38542.2 727.974   4
  -4  -3  -6 40457.3 427.213   4
   4  -3   6 38785.6 438.436   4
   4   3   6 38027.2 695.236   1
   4   3  -7 13970.7 487.945   4
   4  -3   7 14435.2 532.788   2
   4  -3   7 14068.8 461.514   0
   4  -3  -7 11488.6 482.691   4
   4   3   7 10862.3 452.416   1
   4  -3   8 2832.75 384.494   2
   4  -3  -8 3242.18 357.370   4
   4   3  -8 2516.78 336.537   4
   4   3   8 3369.72 346.841   1
   4  -3   8 2475.53 302.464   0
   4  -3   9 14976.1 614.757   2
   4  -3  -9 15263.6 548.254   4
   4   3   9 16436.1 562.859   1
   4  -3   9 14636.1 516.274   0
   4   3  -9 14339.3 535.487   4
   4   3 -10 7465.90 455.982   4
   4  -3  10 8567.30 532.785   2
   4  -3  10 7576.12 429.449   0
   4   3  10 7599.90 458.018   1
   4  -3 -10 8199.88 479.366   4
   4   3 -11 27470.7 748.598   4
   4  -3  11 30054.4 873.125   2
   4  -3 -11 33222.5 834.586   4
   4  -3  11 28196.2 755.619   0
   4   3  11 31521.3 790.344   1
   4   3 -12 332.654 338.875   4
   4   3  12 513.370 306.997   1
   4  -3 -12 578.341 349.200   4
   4  -3  12 322.820 368.237   2
  -4   3  12 672.073 338.673   2
   4  -3  12 347.449 307.100   0
   4  -3 -13 2615.52 421.357   4
  -4   3  13 2981.77 435.660   2
   4  -3  13 2123.40 442.618   2
   4   3  13 2631.22 375.649   1
   4  -3  13 2326.10 375.664   0
   4   3 -13 1948.16 406.897   4
   4   3  14 1643.03 389.925   1
   4  -3 -14 1677.43 432.173   4
   4  -3  14 1782.07 435.976   2
  -4   3  14 2720.31 458.661   2
   4  -3  14 2563.64 425.635   0
   4   3 -14 1675.85 427.761   4
  -4   3  15 2771.60 429.740   2
   4   3  15 3235.24 463.582   1
   4   4   0 57952.6 621.718   1
   4  -4   0 59637.1 732.092   4
   4  -4   0 59140.8 637.579   3
   4   4   0 57987.2 641.368   4
   4   4  -1 80194.9 773.901   4
   4   4   1 84719.8 790.328   1
   4  -4  -1 87307.5 917.532   4
   4  -4   1 80523.4 828.553   4
   4   4  -1 78683.4 656.089   1
   4   4   1 85949.5 751.741   4
   4  -4  -1 85305.0 727.092   3
   4  -4  -2 20368.6 496.521   4
   4  -4   2 19303.5 418.490   4
   4  -4   2 19907.2 436.098   0
   4   4  -2 19773.5 446.148   4
  -4  -4   2 20404.2 206.466   0
   4   4  -2 19722.9 309.783   1
   4   4   2 19895.9 374.726   4
   4   4   2 19591.2 439.276   1
   4  -4  -2 19802.6 360.002   3
   4   4   2 20340.4 420.634   3
   4   4   3 68717.7 722.709   3
   4  -4  -3 71849.2 922.254   4
   4  -4   3 61185.6 697.712   4
   4   4  -3 64312.9 465.036   1
  -4  -4  -3 63596.6 619.711   4
   4   4   3 66062.1 795.097   1
   4   4  -3 66535.8 798.792   4
   4  -4   3 64924.7 767.238   0
   4   4   4 29035.6 510.317   3
   4  -4  -4 30866.3 641.185   4
   4  -4   4 29835.9 495.486   4
   4   4  -4 28632.1 244.475   1
  -4  -4  -4 28517.0 432.801   4
   4  -4   4 28754.8 543.560   0
   4   4   4 30142.3 596.437   1
   4   4  -4 30687.1 606.101   4
   4   4  -5 3172.97 303.882   4
   4  -4  -5 2758.38 317.537   4
   4  -4   5 3082.29 277.847   0
   4  -4   5 3140.01 216.040   4
  -4  -4  -5 3037.14 200.397   4
   4   4   5 2973.08 258.669   3
   4   4   5 2946.93 316.100   1
   4  -4   6 38128.4 724.041   2
   4  -4  -6 39416.2 748.132   4
   4  -4   6 39101.7 679.587   0
  -4  -4  -6 39562.5 522.104   4
   4  -4   6 39179.6 524.696   4
   4   4   6 39658.7 745.807   1
   4   4  -6 40796.4 733.328   4
   4  -4   7 8232.28 451.326   2
   4  -4   7 8125.08 395.234   0
   4  -4  -7 6893.96 420.925   4
  -4  -4  -7 8909.76 278.073   4
   4   4   7 6255.70 412.834   1
   4   4  -7 8006.76 427.727   4
   4  -4   8 18207.8 649.324   2
   4   4  -8 18393.8 581.148   4
   4  -4  -8 17757.1 594.833   4
   4  -4   8 18135.8 542.187   0
   4   4   8 17718.2 580.866   1
   4   4  -9 6879.73 442.220   4
   4  -4   9 7210.62 492.572   2
   4  -4  -9 5552.74 428.514   4
   4   4   9 5577.18 422.797   1
   4  -4   9 7145.00 407.959   0
   4  -4  10 12875.6 627.389   2
   4  -4 -10 12988.0 554.034   4
  -4   4  10 13129.6 498.566   2
   4   4  10 13729.4 573.209   1
   4  -4  10 13032.4 518.022   0
   4   4 -10 11842.1 543.162   4
   4  -4  11 5024.18 484.908   2
   4  -4 -11 3920.28 408.814   4
  -4   4  11 5457.53 411.257   2
   4  -4  11 5220.54 419.902   0
   4   4  11 3518.97 412.896   1
   4   4 -11 5131.26 451.253   4
   4  -4 -12 3139.61 425.309   4
  -4   4  12 2728.58 389.275   2
   4  -4  12 2760.71 453.857   2
   4  -4  12 2774.75 394.638   0
   4   4  12 3370.54 413.987   1
   4   4 -12 2956.25 422.269   4
   4  -4  13 10436.9 634.940   2
   4   4 -13 10580.4 599.447   4
   4  -4 -13 9351.45 574.353   4
  -4   4  13 10406.0 561.460   2
   4  -4  13 10452.3 553.231   0
   4   4  13 9391.28 567.533   1
   4  -4  14 3707.97 498.517   2
   4  -4 -14 3181.70 467.891   4
   4  -4  14 4483.55 475.369   0
   4   4  14 3324.87 421.701   1
   4   4 -14 3705.99 517.935   4
   4   5   0 6242.01 275.857   1
   4  -5   0 5664.56 330.424   4
   4   5  -1 84077.4 737.204   1
   4   5   1 84213.7 816.239   4
   4  -5  -1 84065.9 974.239   4
   4  -5   1 88117.2 958.423   4
   4  -5  -1 80172.7 703.320   3
   4   5  -1 84208.7 874.721   4
   4   5   1 82970.1 846.859   1
   4   5   2 43981.2 579.404   4
   4   5   2 42924.3 666.013   1
   4   5  -2 39475.5 630.808   4
   4  -5  -2 42704.2 733.926   4
   4  -5   2 41154.6 651.526   4
   4  -5  -2 41782.2 495.372   3
   4   5  -2 41262.4 484.528   1
   4   5   2 43310.7 598.443   3
   4  -5   3 45498.7 690.258   0
   4  -5  -3 48544.2 798.602   4
   4  -5   3 48272.6 699.739   4
   4   5   3 47682.0 614.546   3
   4   5   3 47402.6 737.162   1
  -4  -5  -3 45685.0 598.409   4
   4   5  -3 44971.4 447.993   1
   4  -5  -3 46297.8 501.852   3
   4   5  -3 45595.7 698.228   4
   4  -5  -4 9562.24 251.169   3
   4  -5  -4 10955.4 468.074   4
   4   5   4 10649.9 426.062   1
   4  -5   4 10641.8 365.396   4
  -4  -5  -4 11398.1 343.172   4
   4   5  -4 11641.9 194.753   1
   4   5   4 10347.4 330.200   3
   4  -5   4 10620.1 389.400   0
   4   5  -4 11433.6 422.770   4
   4   5  -5 7431.13 383.091   4
   4  -5  -5 5943.14 391.493   4
   4  -5   5 7841.88 320.851   4
  -4  -5  -5 8155.85 309.003   4
   4  -5   5 8409.20 378.558   0
   4   5   5 6075.92 291.347   3
   4   5   5 6079.00 398.483   1
   4   5  -6 9968.57 447.734   4
   4   5   6 9637.16 469.588   1
   4  -5   6 10487.2 435.622   2
   4  -5  -6 9528.12 467.314   4
   4  -5   6 10780.2 422.512   0
  -4  -5  -6 10669.2 347.784   4
   4  -5   6 10872.8 348.548   4
   4  -5   7 11512.6 503.693   2
   4  -5   7 11619.9 452.595   0
   4  -5  -7 10709.8 490.166   4
  -4  -5  -7 12253.4 363.976   4
   4   5   7 10624.9 507.255   1
   4   5  -7 12064.2 490.493   4
   4  -5   8 19301.5 571.861   0
   4  -5   8 18276.6 653.075   2
   4  -5  -8 17822.4 613.759   4
  -4   5   8 19057.4 493.546   2
   4   5   8 16964.4 604.862   1
   4   5  -8 18789.7 605.948   4
   4   5  -9 644.703 334.479   4
   4   5   9 328.946 322.086   1
   4  -5  -9 541.446 331.009   4
   4  -5   9 757.577 356.651   2
  -4   5   9 1151.82 279.460   2
   4  -5   9 815.906 281.057   0
   4   5 -10 2728.91 407.275   4
   4  -5 -10 3824.51 430.550   4
  -4   5  10 2689.84 325.290   2
   4  -5  10 3049.73 442.386   2
   4   5  10 3274.28 405.302   1
   4  -5  10 3100.15 360.398   0
   4  -5  11 15170.1 698.837   2
   4  -5 -11 13950.9 611.436   4
   4  -5  11 15306.4 584.513   0
   4   5  11 15203.4 629.543   1
   4   5 -11 14221.3 608.813   4
   4  -5 -12 3176.36 409.040   4
   4  -5  12 3306.43 462.519   2
   4  -5  12 3683.75 404.391   0
   4   5  12 3257.37 413.848   1
   4   5 -12 3353.73 436.991   4
   4  -5  13 8230.62 617.586   2
   4  -5 -13 8059.38 560.768   4
   4   5 -13 6824.07 537.320   4
   4  -5  13 7371.08 503.046   0
   4   5  13 8802.58 568.144   1
   4   5  14 1677.07 407.075   1
   4   5 -14 1901.74 463.002   4
   4  -5 -14 1484.63 444.277   4
   4  -5  14 2329.82 437.724   0
   4   6   0 18135.2 443.481   1
   4   6   0 19766.8 482.917   4
   4   6   1 145785. 1151.19   4
   4   6  -1 138434. 1021.19   1
   4  -6  -1 151851. 1377.61   4
   4  -6   1 150004. 1330.73   4
   4   6  -1 142748. 1201.74   4
   4   6   1 139919. 1173.53   1
   4  -6  -2 21249.1 580.126   4
   4   6  -2 20861.6 396.862   1
   4  -6   2 21656.5 536.857   4
  -4  -6  -2 21374.2 486.528   4
   4  -6  -2 18981.5 339.234   3
   4   6  -2 21327.2 523.889   4
   4   6   2 20761.1 434.581   3
   4   6   2 20200.1 520.914   1
   4   6   3 7608.98 294.332   3
   4  -6  -3 8121.63 430.318   4
   4   6  -3 6353.76 223.212   1
   4   6  -3 5390.45 344.301   4
   4  -6   3 6250.63 346.434   4
   4  -6   3 5401.19 328.996   0
  -4  -6  -3 5632.47 313.313   4
   4  -6  -3 7589.43 225.472   3
   4   6   3 7450.65 392.558   1
   4  -6  -4 13879.8 274.981   3
   4   6   4 13562.4 363.212   3
   4  -6  -4 14173.7 532.066   4
   4  -6   4 15440.4 448.372   4
   4  -6   4 15136.9 472.598   0
   4   6  -4 14877.2 491.931   4
  -4  -6  -4 15239.0 423.932   4
   4   6  -4 16246.9 279.699   1
   4   6   4 14582.6 518.347   1
   4   6  -5 9283.69 434.054   4
   4  -6  -5 7304.64 437.084   4
   4  -6   5 10263.1 387.574   4
  -4  -6  -5 10838.5 384.652   4
   4   6   5 7765.75 449.121   1
   4  -6   5 10411.7 414.752   0
   4   6   5 7923.48 323.156   3
   4   6   6 15720.3 566.216   1
   4  -6   6 15899.5 495.721   2
   4   6  -6 15610.4 536.768   4
   4  -6  -6 14586.6 570.732   4
  -4  -6  -6 15465.9 472.648   4
   4  -6   6 16083.8 514.858   0
   4  -6   6 15660.2 444.403   4
   4  -6   7 6626.30 398.323   2
   4  -6  -7 7216.84 475.107   4
   4  -6   7 6595.71 397.025   0
  -4  -6  -7 6867.49 351.411   4
   4   6  -7 6234.40 415.275   4
   4  -6   8 7359.54 456.111   2
   4  -6   8 7021.17 414.254   0
   4  -6  -8 8201.61 483.577   4
   4   6  -8 6990.70 444.042   4
   4  -6   9 4116.81 365.493   0
   4  -6   9 4030.92 440.217   2
   4  -6  -9 6234.36 456.224   4
   4   6   9 6571.01 479.975   1
   4   6  -9 4290.63 407.257   4
   4   6  10 10879.6 576.930   1
   4  -6  10 13280.1 651.041   2
   4  -6 -10 12004.6 582.563   4
   4  -6  10 12274.7 525.842   0
   4   6 -10 11699.1 557.821   4
   4  -6  11 4554.47 493.924   2
   4  -6 -11 3863.72 459.149   4
   4   6  11 4054.52 453.909   1
   4  -6  11 4083.38 402.402   0
   4   6 -11 3930.81 432.394   4
   4   6 -12 2946.36 424.507   4
   4  -6  12 3543.26 486.210   2
   4  -6 -12 3184.26 429.086   4
   4  -6  12 3742.40 410.129   0
   4   6  12 3295.50 454.392   1
   4  -6  13 15773.2 754.140   2
   4  -6 -13 14754.7 673.344   4
   4  -6  13 14861.0 641.996   0
   4   6 -13 14985.6 684.690   4
   4   6  13 15270.0 704.699   1
   4   7   0 9827.81 412.411   4
   4   7   0 9747.96 383.989   1
   4  -7   0 10075.7 471.644   4
   4   7   1 25447.8 590.068   1
   4   7  -1 25530.5 518.160   1
   4  -7  -1 25296.3 662.431   4
   4  -7   1 24982.2 637.119   4
  -4  -7  -1 29252.2 631.501   4
   4   7  -1 28174.3 613.793   4
   4   7   1 24815.2 550.266   4
   4   7   2 56324.5 873.182   1
   4   7  -2 57255.3 861.606   4
   4  -7  -2 59249.5 961.430   4
   4   7   2 58349.3 697.523   3
   4   7  -2 52852.5 675.735   1
   4  -7   2 55565.4 892.555   4
  -4  -7  -2 55636.3 800.773   4
   4   7   3 24052.9 626.276   1
   4  -7  -3 23678.7 660.168   4
   4   7  -3 27533.9 637.315   4
   4   7   3 23267.2 458.551   3
   4  -7   3 27967.6 676.980   4
   4   7  -3 27461.1 451.228   1
  -4  -7  -3 28558.8 605.299   4
   4  -7  -4 25076.0 700.033   4
   4  -7   4 25923.5 615.013   4
  -4  -7  -4 25283.0 576.761   4
   4   7   4 24306.8 468.720   3
   4   7  -4 25456.2 638.052   4
   4   7   4 23992.7 660.502   1
   4  -7   5 14870.5 507.574   0
   4  -7  -5 14644.3 577.318   4
   4  -7   5 15490.8 480.662   4
  -4  -7  -5 16240.6 483.809   4
   4   7   5 15437.9 393.017   3
   4   7  -5 15860.6 546.422   4
   4   7   5 15519.0 593.456   1
   4  -7   6 7518.59 381.104   2
   4  -7  -6 5908.55 462.754   4
  -4  -7  -6 8719.33 417.530   4
   4  -7   6 8274.94 381.797   4
   4  -7   6 7698.19 407.701   0
   4   7  -6 7322.50 435.858   4
   4   7   6 6440.48 467.604   1
   4  -7  -7 12387.5 570.356   4
  -4  -7  -7 13116.8 466.772   4
   4  -7   7 13043.0 500.916   0
   4  -7   7 13112.0 491.580   2
   4   7  -7 13095.1 540.759   4
   4   7   7 13030.9 590.981   1
   4  -7   8 25603.5 713.473   2
   4  -7  -8 27570.0 777.289   4
   4  -7   8 23450.7 651.812   0
   4   7   8 29448.4 825.399   1
   4   7  -8 23030.4 674.830   4
   4   7  -9 34.3712 317.514   4
   4   7   9 206.911 369.499   1
   4  -7   9 177.154 326.442   2
   4  -7  -9 360.679 324.708   4
   4  -7   9 228.269 277.060   0
   4  -7  10 3356.86 380.444   0
   4  -7 -10 4656.39 459.214   4
   4   7  10 4599.86 460.575   1
   4  -7  10 3407.47 436.277   2
   4   7 -10 3121.98 395.492   4
   4  -7  11 3583.13 466.568   2
   4  -7 -11 5597.65 480.910   4
   4   7  11 5613.27 489.117   1
   4  -7  11 3870.44 387.189   0
   4   7 -11 3804.50 419.360   4
   4   7  12 3096.08 455.208   1
   4  -7 -12 2786.19 460.157   4
   4  -7  12 3499.97 491.422   2
   4  -7  12 2835.98 377.331   0
   4   7 -12 3073.86 434.877   4
   4  -7  13 6538.35 579.523   2
   4  -7 -13 6659.60 546.812   4
   4  -7  13 5635.28 451.159   0
   4   7 -13 5209.94 509.742   4
   4  -8   0 20264.9 638.667   4
   4   8   0 20304.1 569.822   4
   4   8   1 92281.8 1144.84   1
   4   8  -1 88041.0 1097.85   4
   4  -8  -1 90851.3 1221.78   4
   4  -8   1 87914.9 1174.14   4
  -4  -8  -1 87413.2 1072.14   4
   4   8  -2 15003.4 528.967   4
   4   8   2 16100.8 570.021   1
   4  -8  -2 14287.8 572.150   4
   4  -8   2 15551.5 581.125   4
  -4  -8  -2 14765.5 514.107   4
   4   8   2 16124.9 396.981   3
   4   8   3 9715.89 498.807   1
   4  -8  -3 10144.5 516.616   4
   4   8  -3 8829.08 331.839   1
   4  -8   3 8816.75 463.712   4
  -4  -8  -3 7977.31 423.486   4
   4   8  -3 8132.67 439.686   4
   4   8   3 9545.54 320.066   3
   4   8   4 5362.67 423.667   1
   4  -8   4 5231.87 381.812   0
   4  -8  -4 5631.05 448.979   4
   4  -8   4 4914.28 366.047   4
  -4  -8  -4 5010.66 375.207   4
   4   8   4 5880.30 268.940   3
   4   8  -4 5477.99 398.242   4
   4   8  -5 8291.28 463.202   4
   4   8   5 8708.22 511.028   1
   4  -8   5 9211.59 448.066   0
   4  -8  -5 9450.63 519.224   4
   4  -8   5 9265.77 443.310   4
  -4  -8  -5 8930.38 439.543   4
   4  -8   6 2965.03 265.818   2
   4  -8  -6 4195.07 427.289   4
  -4  -8  -6 3312.32 376.452   4
   4  -8   6 2982.20 323.872   4
   4  -8   6 2693.63 333.562   0
   4   8  -6 2985.38 377.151   4
   4   8   6 3726.94 426.425   1
   4   8  -7 1956.32 382.591   4
   4   8   7 1944.62 405.520   1
   4  -8   7 2113.70 298.201   2
   4  -8  -7 1856.71 406.315   4
   4  -8   7 2002.26 330.898   0
  -4  -8  -7 2251.70 335.488   4
   4  -8   8 6762.14 427.734   2
   4   8  -8 7245.88 490.415   4
   4  -8  -8 7370.65 516.557   4
   4  -8   8 6279.80 422.552   0
   4   8   8 7432.70 532.168   1
   4  -8   9 5853.43 464.110   2
   4  -8   9 4494.19 392.388   0
   4  -8  -9 7477.59 527.236   4
   4   8  -9 5359.89 454.655   4
   4   8   9 6444.60 512.205   1
   4  -8  10 1809.62 381.164   2
   4  -8 -10 2315.72 405.875   4
   4  -8  10 1519.48 335.905   0
   4   8  10 2967.55 434.274   1
   4   8 -10 1569.10 389.518   4
   4   8 -11 993.906 378.798   4
   4   8  11 690.529 363.011   1
   4  -8  11 938.481 393.153   2
   4  -8 -11 504.833 390.508   4
   4  -8  11 1162.85 344.556   0
   4   8 -12 769.128 408.165   4
   4  -8  12 589.177 342.672   0
   4  -8 -12 880.089 417.510   4
   4  -8  12 418.251 389.469   2
   4  -9   0 21247.2 694.103   4
  -4  -9   0 20721.1 618.089   4
   4  -9  -1 18803.9 662.998   4
   4  -9   1 21193.0 674.380   4
  -4  -9  -1 20770.5 616.161   4
   4   9  -1 19745.5 598.189   4
   4  -9  -2 37354.3 864.950   4
   4  -9   2 40499.6 876.821   4
  -4  -9  -2 39002.0 798.878   4
   4   9  -2 41537.4 823.230   4
   4   9   2 38641.5 591.006   3
   4   9   3 1181.83 345.679   1
   4   9  -3 1388.77 360.693   4
   4  -9  -3 958.401 357.685   4
   4  -9   3 1860.48 360.692   4
  -4  -9  -3 1387.06 336.768   4
   4  -9   4 614.988 270.499   0
   4   9   4 855.498 348.276   1
   4  -9  -4 833.398 358.562   4
   4   9  -4 795.214 324.498   4
   4  -9   4 652.017 321.155   4
  -4  -9  -4 654.389 305.292   4
   4   9   5 9968.28 545.677   1
   4  -9   5 7662.05 432.768   0
   4  -9  -5 9829.78 551.008   4
   4   9  -5 8874.65 501.247   4
   4  -9   5 8502.62 451.503   4
  -4  -9  -5 8596.69 466.012   4
   4   9   6 10359.1 577.487   1
   4  -9  -6 11190.8 582.330   4
  -4  -9  -6 12255.1 568.999   4
   4  -9   6 10610.5 483.987   4
   4  -9   6 10542.3 488.148   0
   4   9  -6 11235.4 552.904   4
   4  -9  -7 10340.1 598.376   4
  -4  -9  -7 10232.5 497.617   4
   4  -9   7 9045.94 481.277   0
   4   9  -7 9115.22 524.790   4
   4   9   7 9557.67 577.181   1
   4   9  -8 4320.89 441.524   4
   4  -9  -8 4000.92 472.158   4
   4  -9   8 4405.79 409.937   0
   4   9   8 4656.68 500.279   1
   4  -9   9 2340.58 339.704   0
   4   9   9 2511.43 445.734   1
   4  -9  -9 1321.47 408.077   4
   4   9  -9 1770.38 393.380   4
   4   9  10 2180.98 457.338   1
   4  -9 -10 1971.96 420.627   4
   4  -9  10 1908.56 360.155   0
   4   9 -10 1574.38 403.280   4
   4   9  11 101.138 429.633   1
   4  -9 -11 450.729 394.452   4
   4  -9  11-212.235 337.473   0
   4   9 -11 230.505 380.038   4
   4 -10   0 425.587 368.150   4
  -4 -10   0 441.652 331.810   4
   4 -10  -1 40826.0 948.300   4
   4 -10   1 41847.4 931.982   4
  -4 -10  -1 41392.1 870.258   4
  -4 -10   1 39580.5 864.398   4
   4 -10  -2 3325.18 441.177   4
   4 -10   2 4404.71 443.463   4
   4  10  -2 4164.26 414.806   4
  -4 -10  -2 3990.68 423.590   4
   4 -10   3 11409.8 590.396   4
  -4 -10  -3 10623.4 523.372   4
   4  10  -3 10450.4 528.442   4
   4  10   4 10221.9 563.023   1
   4  10  -4 11279.3 550.569   4
   4 -10  -4 11097.9 586.483   4
   4 -10   4 11290.8 520.511   0
   4 -10   4 12356.1 560.507   4
  -4 -10  -4 11228.5 536.464   4
   4  10   5 10812.1 580.788   1
   4  10  -5 10794.0 560.743   4
   4 -10   5 11312.4 518.651   0
   4 -10  -5 10257.1 588.632   4
   4 -10   5 11903.4 544.202   4
  -4 -10  -5 12389.7 561.331   4
   4  10   6 4835.33 488.248   1
   4 -10  -6 4604.48 492.108   4
   4 -10   6 4106.33 405.358   0
  -4 -10  -6 5605.34 476.683   4
   4 -10   6 4896.68 413.323   4
   4  10  -6 4276.11 451.774   4
   4  10   7 855.044 388.570   1
   4 -10   7 991.949 334.909   0
   4 -10  -7 1047.65 404.782   4
  -4 -10  -7 1282.81 378.668   4
   4  10  -7 1430.28 395.827   4
   4 -10  -8 7127.19 557.121   4
   4 -10   8 6854.54 454.568   0
   4  10  -8 6625.70 511.891   4
   4  10   8 8162.45 561.205   1
   4  10   9 5791.63 528.155   1
   4 -10  -9 4870.17 510.537   4
   4 -10   9 5329.39 455.746   0
   4  10  -9 4563.02 475.821   4
   4 -10 -10 1755.24 429.383   4
   4  10 -10 1613.72 412.048   4
   4 -10  10 1502.36 356.830   0
   4 -10  11 259.621 305.592   0
   4 -11   0 1764.66 428.806   4
  -4 -11   0 1216.79 372.085   4
   4 -11  -1 7888.22 561.608   4
   4 -11   1 7649.57 523.506   4
  -4 -11  -1 7974.95 532.426   4
  -4 -11   1 7089.19 502.156   4
   4 -11  -2 14189.0 654.755   4
   4 -11   2 14737.9 671.192   4
  -4 -11  -2 14988.1 625.740   4
  -4 -11   2 13819.0 621.404   4
   4 -11  -3 2065.48 421.401   4
   4 -11   3 2016.72 413.929   4
  -4 -11  -3 2065.82 403.005   4
  -4 -11   3 2174.22 447.179   4
   4  11  -3 1743.72 393.154   4
   4  11   4 11212.8 604.943   1
   4 -11  -4 11003.0 620.680   4
   4 -11   4 11844.4 595.230   4
  -4 -11  -4 11881.5 596.333   4
   4  11  -4 9841.39 548.848   4
   4 -11   5 9314.76 518.547   0
   4 -11  -5 9646.48 612.315   4
   4  11  -5 8165.25 532.071   4
   4 -11   5 8887.29 534.506   4
  -4 -11  -5 9504.99 567.691   4
   4  11   5 10386.5 595.132   1
   4  11   6 5876.47 500.023   1
   4  11  -6 5650.26 489.748   4
   4 -11  -6 5420.06 535.373   4
  -4 -11  -6 6847.33 550.781   4
   4 -11   6 6270.23 490.398   4
   4 -11   6 5329.11 429.233   0
   4  11  -7 3798.02 474.972   4
   4 -11  -7 3690.94 486.319   4
   4  11   7 4475.00 497.916   1
   4 -11   7 3599.57 404.180   0
   4  11   8 7405.44 579.762   1
   4 -11  -8 6881.95 545.762   4
   4 -11   8 7576.55 498.794   0
   4  11  -8 7164.79 546.664   4
   4 -11   9 4958.88 443.371   0
   4 -12   0 247.227 403.455   4
  -4 -12   0 285.365 398.078   4
   4 -12  -1 22366.3 816.280   4
   4 -12   1 21782.8 788.152   4
  -4 -12  -1 20883.0 756.704   4
  -4 -12   1 22283.5 765.361   4
   4 -12  -2 4781.07 503.304   4
   4 -12   2 5253.30 515.721   4
  -4 -12  -2 5097.09 495.777   4
  -4 -12   2 4412.28 472.111   4
   4 -12  -3 1846.23 454.710   4
   4 -12   3 2278.22 453.713   4
  -4 -12  -3 2024.19 419.374   4
  -4 -12   3 2091.17 419.469   4
   4  12   4 1252.29 405.719   1
   4 -12  -4 682.149 416.433   4
   4 -12   4 1389.13 422.680   4
  -4 -12  -4 1049.48 410.884   4
  -4 -12   4 1422.75 418.750   4
   4  12   5 8969.03 573.271   1
   4 -12   5 9188.32 518.759   0
   4 -12  -5 8026.22 589.045   4
   4 -12   5 9150.45 602.547   4
  -4 -12  -5 10155.4 617.418   4
   4  12  -5 8486.33 554.241   4
   4  12   6 1090.41 413.962   1
   4 -12  -6 811.589 430.276   4
  -4 -12  -6 975.540 455.149   4
   4 -12   6 585.583 384.876   4
   4 -12   6 1089.72 372.031   0
   4  12  -6 782.203 409.393   4
   4 -12   7 2002.06 380.724   0
   4  12   7 2073.78 439.946   1
   4 -12  -7 2260.20 465.721   4
   4  12  -7 1681.10 432.146   4
   4 -12   8 1511.98 338.235   0
   4 -13   0 484.643 421.374   4
  -4 -13   0 65.2119 397.419   4
   4 -13  -1 4462.87 518.578   4
   4 -13   1 4187.46 528.678   4
  -4 -13  -1 4052.48 493.620   4
  -4 -13   1 3844.30 495.263   4
   4 -13  -2 13388.7 708.689   4
   4 -13   2 12211.3 672.269   4
  -4 -13  -2 13082.5 669.246   4
  -4 -13   2 12320.0 649.071   4
   4 -13  -3 5355.44 541.089   4
   4 -13   3 5831.91 585.007   4
  -4 -13  -3 5572.03 537.531   4
  -4 -13   3 5608.08 538.510   4
   4  13   4 2426.16 446.638   1
   4 -13  -4 1720.78 471.631   4
   4 -13   4 1568.94 491.663   4
  -4 -13  -4 1804.52 458.154   4
  -4 -13   4 1829.49 468.446   4
   4 -13   5 2821.02 399.419   0
   4 -13   5 2825.63 509.068   4
  -4 -13  -5 2315.99 493.474   4
  -4 -13  -6 3593.55 553.709   4
   4 -13   6 3661.84 424.909   0
   4 -14   0 982.588 482.009   4
   4 -14   1 2948.42 520.842   4
  -4 -14  -1 3340.36 522.123   4
   4 -14   2 1550.23 478.532   4
  -4 -14  -2 1802.75 492.404   4
   4 -14   3 3136.50 536.132   4
   4 -14   4 1660.86 495.710   4
   4 -14   5 2995.61 468.508   4
   5   0   0 0.00000 204.136   3
   5   0   0 99.1443 107.892   0
   5   0   0 84.6813 134.817   4
   5   0   1 155829. 825.566   4
   5   0   1 157364. 933.255   0
   5   0  -1 160656. 795.314   0
   5   0   1 159715. 1156.42   3
   5   0   2 135.708 219.111   3
   5   0   2 38.9118 95.5739   4
   5   0  -2 25.6695 183.428   4
   5   0   2-3.94021 187.260   1
   5   0   2 241.444 161.633   0
   5   0  -2 221.132 89.8788   0
   5   0   3 117993. 1070.48   3
   5   0  -3 116455. 999.098   4
  -5   0  -3 122325. 606.913   4
   5   0   3 121346. 1044.54   1
   5   0   3 122049. 953.708   0
   5   0   3 125059. 542.592   4
   5   0  -4 3979.83 295.870   4
   5   0   4 4285.23 297.397   1
   5   0   4 3864.33 324.363   3
   5   0   4 4229.85 264.324   0
   5   0  -5 53517.1 782.408   4
   5   0   5 56317.5 796.504   1
   5   0   5 54589.5 747.319   0
   5   0   6 542.647 254.841   0
   5   0   6 583.881 255.961   1
   5   0  -6 538.304 271.872   4
   5   0   7 497.546 273.818   1
   5   0  -7 304.776 283.422   4
   5   0   7 282.477 268.243   0
   5   0  -8 11036.3 492.980   4
   5   0   8 11645.3 489.714   1
   5   0   8 11525.9 483.274   0
   5   0   9 16308.8 576.515   0
   5   0   9 15852.3 546.376   1
   5   0 -10 3628.15 407.594   4
   5   0  10 4769.80 412.504   0
   5   0  10 4206.29 391.157   1
   5   0 -11 15458.0 612.600   4
   5   0  11 16317.8 639.470   0
   5   0  11 16704.3 604.486   1
   5   0 -12 3851.78 452.871   4
   5   0  12 4143.88 436.344   0
   5   0  12 4448.18 416.299   1
   5   0 -13 3622.26 455.430   4
   5   0  13 3574.62 456.370   0
   5   0  13 3655.03 408.021   1
   5   0  14 1476.21 360.697   1
   5   0 -14 1242.70 401.163   4
   5   1   0 19435.2 353.088   4
   5  -1   0 19378.2 429.610   3
   5   1   0 19510.4 382.525   1
   5   1   0 18978.0 296.653   0
   5  -1   0 19288.0 339.369   0
   5  -1   0 19489.6 344.547   4
   5   1   1 34744.3 414.223   4
   5   1  -1 32526.2 483.175   4
   5  -1   1 33425.1 406.091   4
   5  -1  -1 35024.0 491.605   4
   5  -1  -1 35167.9 425.034   0
   5   1   1 34713.1 573.590   3
   5   1   1 36608.8 537.789   1
   5  -1   1 34922.3 469.365   0
   5   1   1 35212.3 439.894   0
   5  -1   1 33454.4 550.524   3
   5   1  -1 34063.0 340.401   0
   5   1  -2 194117. 1196.96   4
   5   1  -2 196430. 694.999   0
   5   1   2 197279. 871.875   4
   5  -1   2 197906. 853.101   4
   5  -1  -2 199922. 1217.73   4
   5  -1   2 203089. 1167.79   0
   5   1   2 196743. 1270.03   1
   5   1   2 197077. 1107.74   0
   5   1   2 192488. 1282.08   3
   5  -1   2 199018. 1320.00   3
   5  -1   3 76230.7 440.717   4
   5  -1   3 78459.4 780.549   0
   5  -1  -3 79396.8 839.073   4
   5   1  -3 72545.7 784.770   4
   5   1  -3 78340.4 380.639   0
   5   1   3 83358.0 881.548   1
   5   1   3 84310.0 791.219   0
   5  -1   3 77495.5 889.231   3
   5   1   3 79569.6 875.483   3
   5   1   3 79799.9 467.669   4
   5  -1   4 35766.7 582.371   0
   5  -1  -4 34853.9 618.986   4
  -5  -1  -4 25780.9 210.870   4
   5   1   4 32625.4 601.478   1
   5   1   4 34651.7 572.080   0
  -5  -1  -4 27703.5 214.919   4
   5   1  -4 35658.4 232.204   0
   5   1   4 33192.5 620.265   3
   5   1  -4 35343.5 614.961   4
   5  -1   5 8706.26 357.016   0
   5   1  -5 8415.13 375.109   4
   5  -1  -5 8993.76 400.930   4
   5  -1   5 8945.75 378.707   1
   5   1   5 9771.21 401.220   1
   5   1   5 9710.18 371.782   0
   5   1  -6 14813.6 478.824   4
   5  -1  -6 11450.9 458.042   4
   5  -1   6 16072.9 488.296   1
   5   1   6 12097.7 426.229   0
   5   1   6 12047.6 442.808   1
   5  -1   6 15664.5 463.253   0
   5   1  -7 5307.23 367.341   4
   5  -1  -7 4827.04 376.732   4
   5  -1   7 5301.90 357.144   1
   5   1   7 5687.48 371.525   0
   5   1   7 5049.42 360.355   1
   5  -1   7 5608.24 357.040   0
   5   1  -8 12963.1 507.787   4
   5  -1  -8 16278.3 571.894   4
   5   1   8 17224.8 560.533   0
   5  -1   8 13677.6 501.311   1
   5   1   8 16266.8 542.349   1
   5  -1   8 13688.3 518.008   0
   5   1  -9 9665.12 497.243   4
   5   1   9 13140.5 542.560   0
   5  -1   9 11230.5 490.251   1
   5   1   9 11461.7 497.224   1
   5  -1   9 12363.9 530.060   0
   5  -1  -9 11347.8 530.547   4
   5   1 -10 7178.68 467.950   4
   5  -1 -10 8339.47 497.789   4
   5   1  10 8880.06 501.895   0
   5  -1  10 6897.41 428.803   1
   5  -1  10 8651.28 501.240   0
   5   1  10 9218.36 483.861   1
   5   1 -11 6735.43 487.251   4
   5  -1 -11 5562.10 466.838   4
   5   1  11 6960.79 478.104   0
   5  -1  11 7037.55 451.796   1
   5  -1  11 7474.29 500.854   0
   5   1  11 6742.90 460.144   1
   5   1 -12 22232.2 739.943   4
   5  -1 -12 23164.5 762.580   4
   5  -1  12 24469.7 764.752   0
   5  -1  12 24102.0 722.415   1
   5   1  12 23531.4 733.759   1
   5   1 -13 4239.52 483.657   4
   5  -1  13 4443.76 448.545   0
   5  -1 -13 4391.56 473.875   4
   5   1  13 5000.01 450.020   1
   5   1  14 235.070 312.986   1
   5   1 -14-127.770 390.814   4
   5  -1 -14-49.9527 380.781   4
   5  -1  14 53.7557 381.363   0
   5  -2   0 1667.29 169.730   4
   5  -2   0 1576.66 168.423   0
   5   2   0 1506.39 125.689   0
   5   2   0 1705.98 188.974   1
   5  -2   0 1644.15 218.201   3
   5   2   0 1905.69 180.792   4
   5  -2   1 12003.9 376.521   3
   5  -2  -1 17264.2 392.936   4
   5  -2   1 11764.9 278.314   4
   5   2  -1 11877.8 203.044   0
   5   2  -1 12483.9 295.225   1
   5   2   1 15636.3 309.127   0
   5   2   1 16626.4 388.800   1
   5  -2   1 12354.2 319.660   0
   5   2  -1 11850.2 327.740   4
   5   2   1 17347.6 328.346   4
   5  -2  -1 16908.8 407.741   3
   5   2   1 15404.3 426.735   3
   5   2  -2 5897.48 275.021   4
   5  -2  -2 6581.65 301.805   4
   5  -2   2 5439.58 189.400   4
   5   2  -2 5400.04 112.138   0
   5   2   2 5566.00 234.153   0
   5  -2   2 5623.23 254.987   0
   5   2   2 5478.74 278.429   1
   5  -2   2 5536.00 311.717   3
   5   2   2 5419.21 186.134   4
   5   2   2 5320.22 296.445   3
   5   2  -3 5273.93 288.778   4
   5   2   3 6172.27 321.879   3
   5  -2  -3 6850.88 330.464   4
   5  -2   3 5600.54 167.668   4
   5  -2   3 5207.39 271.141   0
   5   2   3 6815.62 281.212   0
   5   2   3 6160.53 310.931   1
   5  -2   3 5486.03 331.499   3
   5   2   3 6317.18 183.512   4
   5   2  -4 17012.4 455.228   4
   5  -2  -4 20109.9 500.457   4
   5  -2   4 16837.8 427.281   0
   5  -2   4 16992.5 213.311   4
   5   2   4 20596.5 459.966   0
   5   2   4 18918.8 481.101   1
  -5  -2  -4 17981.8 244.907   4
   5   2   4 19041.1 488.315   3
   5   2  -5 84416.6 963.514   4
   5  -2   5 85631.1 935.799   0
   5  -2  -5 74667.6 928.046   4
   5   2   5 77094.2 885.212   0
   5   2   5 77643.2 939.853   1
   5   2   5 73295.9 902.658   3
   5   2  -6 12042.5 447.066   4
   5  -2   6 11383.8 422.113   0
   5   2   6 12833.6 449.473   0
   5   2   6 12639.7 458.969   1
   5  -2  -6 11909.3 453.541   4
   5  -2   7 3859.71 332.446   0
   5   2  -7 4202.24 358.752   4
   5  -2  -7 4102.22 360.821   4
   5   2   7 4366.72 365.030   0
   5   2   7 3689.64 338.167   1
   5   2  -8 11649.8 503.546   4
   5   2   8 13465.5 520.065   0
   5   2   8 12755.6 498.880   1
   5  -2   8 11844.5 482.586   0
   5  -2  -8 12757.8 547.117   4
   5   2  -9 84358.0 1166.99   4
   5  -2  -9 90130.9 1237.80   4
   5   2   9 89842.5 1187.75   0
   5   2   9 89315.1 1190.51   1
   5  -2   9 83173.8 1136.81   0
   5   2  10 1855.95 338.932   1
   5   2 -10 1837.44 379.674   4
   5  -2 -10 1361.20 372.197   4
   5  -2  10 1690.99 361.798   0
   5   2 -11 16963.4 641.723   4
   5  -2 -11 16757.1 663.449   4
   5  -2  11 17503.2 651.121   0
   5   2  11 15914.0 613.944   1
   5   2 -12 4352.08 448.603   4
   5  -2 -12 4724.16 481.584   4
   5  -2  12 4795.60 465.839   0
   5   2  12 5038.50 452.241   1
   5   2 -13 7748.65 548.136   4
   5  -2 -13 7288.67 537.433   4
   5  -2  13 8336.52 552.388   0
   5   2  13 7572.71 504.813   1
   5   2  14 777.591 351.102   1
   5   2 -14 883.369 401.633   4
   5  -2 -14 950.947 407.283   4
  -5   2  14 1998.30 485.020   2
   5  -2  14 1006.46 429.648   0
   5  -3   0 113.223 185.204   3
   5   3   0 28.8539 160.892   4
   5   3   0 74.8423 146.937   1
   5  -3   0 34.6839 162.399   4
   5   3   1 53615.1 701.982   3
   5   3  -1 55443.9 684.440   4
   5  -3   1 50952.4 640.024   0
   5  -3  -1 55797.7 708.058   4
   5  -3   1 51334.8 609.054   4
   5   3  -1 52657.6 569.314   1
   5   3   1 55933.3 669.912   1
   5   3   1 52488.9 567.675   4
   5  -3  -1 56197.7 672.683   3
   5  -3   1 52972.0 690.727   3
   5  -3  -2 72387.0 835.102   4
   5  -3   2 70982.9 667.165   4
   5   3   2 64798.1 601.546   4
   5   3  -2 66805.2 587.301   1
   5   3   2 65081.9 759.973   1
   5  -3   2 68667.9 818.599   3
   5  -3   2 66925.9 747.019   0
   5   3   2 65738.5 777.020   3
   5  -3  -2 69071.6 728.674   3
   5   3  -2 68114.2 775.573   4
   5   3  -3 33483.3 599.487   4
   5  -3  -3 38138.3 659.090   4
   5   3   3 36777.2 553.128   0
   5  -3   3 33922.9 432.326   4
   5  -3   3 33393.7 567.441   0
   5   3   3 35477.4 608.791   1
   5   3   3 36216.9 431.730   4
   5   3   3 35771.6 606.617   3
   5   3  -4 16843.7 476.330   4
   5  -3  -4 19811.4 525.134   4
   5   3   4 18939.6 451.691   0
   5  -3   4 17128.1 289.809   4
   5  -3   4 16564.4 450.211   0
  -5  -3  -4 17284.7 300.617   4
   5   3   4 17784.4 484.934   1
   5   3   4 18179.6 462.654   3
   5   3  -5 3825.37 321.761   4
   5  -3  -5 4093.67 351.383   4
   5  -3   5 3704.66 288.828   0
   5  -3   5 3770.83 144.553   4
  -5  -3  -5 3902.83 170.094   4
   5   3   5 4135.63 330.403   1
   5   3   5 4070.03 309.527   3
   5   3  -6 18416.0 540.800   4
   5  -3  -6 18099.1 569.883   4
   5   3   6 16999.8 522.654   1
   5   3  -7 19941.3 582.841   4
   5  -3  -7 21843.2 624.063   4
   5   3   7 22525.1 613.094   1
   5  -3   7 20600.0 561.308   0
   5  -3  -8 18752.9 610.946   4
   5   3   8 17056.9 573.586   1
   5   3  -8 17595.3 586.991   4
   5  -3   8 17409.3 551.682   0
   5   3  -9 3264.16 386.888   4
   5  -3  -9 2960.85 386.866   4
   5   3   9 2883.38 372.432   1
   5  -3   9 3106.77 355.875   0
   5   3 -10 8399.99 488.949   4
   5  -3 -10 9674.54 542.965   4
   5   3  10 9692.07 514.829   1
   5  -3  10 9156.44 489.020   0
   5  -3 -11 7707.08 526.494   4
   5   3 -11 8901.00 527.860   4
   5   3  11 8132.52 494.893   1
   5   3 -12 25378.6 793.516   4
   5  -3 -12 25830.8 809.201   4
   5  -3  12 25746.4 772.486   0
   5   3  12 24030.5 759.697   1
   5   3 -13 1455.41 417.321   4
   5   3  13 1619.46 399.717   1
   5  -3 -13 1898.74 422.858   4
  -5   3  13 2099.83 421.954   2
   5  -3  13 1519.58 386.880   0
   5   3 -14 1669.26 454.056   4
   5   3  14 2293.84 417.420   1
   5  -3 -14 1206.99 435.634   4
  -5   3  14 2500.23 486.158   2
   5  -4   0 96157.5 958.031   4
   5   4   0 95019.9 834.200   1
   5   4   0 88384.3 839.466   4
   5  -4   0 87987.2 857.598   3
   5   4  -1 50568.4 671.901   4
   5   4   1 52820.3 632.495   4
   5  -4   1 53793.5 689.844   4
   5   4  -1 51110.8 583.793   1
   5   4   1 53960.9 683.913   1
   5  -4   1 51264.6 698.152   3
   5  -4  -1 51957.6 647.428   3
   5  -4   2 13927.6 403.661   0
   5  -4  -2 14391.3 462.721   4
   5  -4   2 14394.7 374.071   4
   5   4   2 13862.9 409.003   3
   5   4   2 13042.5 326.208   4
   5   4  -2 14165.1 301.104   1
   5   4   2 13194.4 404.286   1
   5  -4  -2 12810.6 346.497   3
   5   4  -2 14946.7 422.444   4
   5   4   3 54006.6 721.799   3
   5  -4  -3 58639.5 852.532   4
   5  -4   3 59267.3 667.451   4
   5   4  -3 59248.5 517.533   1
   5   4   3 52956.4 763.550   1
   5   4   3 51628.0 569.808   4
   5  -4   3 56893.9 761.449   0
   5   4  -3 60430.0 814.491   4
   5  -4  -3 49115.6 618.449   3
   5  -4  -4 10748.5 442.998   4
   5  -4   4 9193.97 287.295   4
   5  -4   4 9228.33 377.022   0
  -5  -4  -4 9608.62 287.754   4
   5   4   4 10628.9 417.413   1
   5   4   4 10377.8 388.090   3
   5   4  -4 9215.90 411.706   4
   5  -4  -5 65951.5 954.109   4
   5  -4   5 74527.5 685.235   4
   5  -4   5 71143.0 915.163   0
  -5  -4  -5 71318.1 661.267   4
   5   4   5 67007.4 932.807   1
   5   4   5 62071.9 806.309   3
   5   4  -5 71131.7 955.168   4
   5   4  -6 7810.16 435.027   4
   5  -4  -6 6425.92 422.301   4
   5  -4   6 6970.74 371.731   0
   5   4   6 6776.72 404.064   1
   5  -4   7 14232.8 503.248   0
   5  -4  -7 13021.8 543.039   4
   5   4   7 12498.4 518.125   1
   5   4  -7 14117.2 547.879   4
   5   4  -8 1420.63 345.033   4
   5   4   8 576.466 314.417   1
   5  -4  -8 1086.32 340.107   4
   5  -4   8 1160.81 287.994   0
   5  -4   9 17151.6 577.659   0
   5  -4  -9 22321.3 693.478   4
   5   4   9 22394.5 678.880   1
   5   4  -9 17993.5 636.491   4
   5   4 -10 2345.71 388.559   4
   5   4  10 2125.96 368.464   1
   5  -4 -10 2201.37 383.841   4
   5  -4  10 2590.34 366.336   0
   5  -4 -11 6717.12 502.720   4
   5   4  11 6141.55 479.463   1
   5  -4  11 7748.01 493.330   0
   5   4 -11 6539.41 509.839   4
   5  -4  12 2645.95 397.173   0
   5   4 -12 2768.97 427.638   4
   5   4  12 2708.34 395.060   1
   5  -4 -12 2384.34 429.671   4
   5  -4  13 1674.48 383.588   0
   5   4  13 878.385 356.871   1
   5  -4 -13 1157.38 409.279   4
   5   5   0 9346.67 356.634   4
   5  -5   0 9512.42 400.794   4
   5   5   0 9599.04 332.329   1
   5  -5   0 9133.55 331.220   3
   5   5   1 6793.22 298.873   4
   5  -5  -1 6460.83 365.275   4
   5  -5   1 6149.13 339.720   4
   5   5  -1 5932.44 256.750   1
   5  -5  -1 6181.04 271.188   3
   5   5   1 6286.80 314.918   1
   5   5  -1 5977.84 328.023   4
   5   5   2 65517.5 805.919   3
   5  -5  -2 69412.9 960.169   4
   5  -5   2 64203.6 815.585   4
   5  -5   2 67016.3 846.413   0
   5   5  -2 62091.0 615.951   1
   5  -5  -2 62372.8 685.751   3
   5   5   2 66967.7 844.419   1
   5   5   2 63733.9 725.453   4
   5   5  -2 60234.3 799.456   4
   5  -5   3 18844.5 497.105   0
   5  -5  -3 24342.7 627.127   4
   5  -5   3 19552.5 477.539   4
   5   5  -3 19768.8 326.108   1
  -5  -5  -3 20026.5 429.444   4
   5   5   3 23039.2 557.832   1
   5   5   3 22521.9 497.481   3
   5  -5  -3 20944.5 409.012   3
   5   5  -3 20649.3 533.032   4
   5  -5  -4 34914.1 506.871   3
   5  -5  -4 39917.0 795.892   4
   5   5  -4 37836.1 719.254   4
   5  -5   4 39471.3 627.955   4
  -5  -5  -4 38455.4 580.626   4
   5  -5   4 36464.6 673.532   0
   5   5   4 37195.9 711.557   1
   5   5   4 36361.2 616.406   3
   5  -5  -5 5042.56 400.757   4
   5  -5   5 5252.99 292.357   4
   5  -5   5 5791.01 366.023   0
  -5  -5  -5 5687.80 275.663   4
   5   5   5 4957.53 384.885   1
   5   5   5 4959.35 313.374   3
   5   5  -5 4752.58 375.983   4
   5  -5  -6 18834.7 612.200   4
   5  -5   6 21284.1 580.837   0
   5   5   6 18182.7 583.791   1
   5   5  -6 21123.6 617.228   4
   5  -5   7 31773.8 700.948   0
   5  -5  -7 32189.7 781.214   4
   5   5   7 31598.6 759.769   1
   5  -5   8 9606.07 463.696   0
   5   5  -8 9868.40 535.899   4
   5  -5  -8 8392.04 497.581   4
   5   5   8 7552.19 476.848   1
   5  -5  -9 6820.73 508.432   4
   5   5   9 6120.69 477.756   1
   5   5  -9 6122.28 482.272   4
   5  -5   9 5925.43 417.395   0
   5   5 -10 2665.36 426.931   4
   5   5  10 2729.96 412.243   1
   5  -5  10 2363.49 366.059   0
   5  -5 -10 2568.16 418.388   4
   5  -5 -11 7734.05 521.787   4
   5   5  11 7473.09 519.726   1
   5  -5  11 9240.08 498.499   0
   5   5 -11 9143.08 562.143   4
   5   5 -12 3323.12 470.842   4
   5  -5 -12 3623.48 461.859   4
   5  -5  12 3499.02 418.614   0
   5   5  12 3594.20 436.268   1
   5  -5 -13 3979.72 501.695   4
   5  -5  13 5496.11 513.707   0
   5   5  13 4073.28 450.859   1
   5   5 -13 4527.20 508.035   4
   5   6   0 51723.1 706.040   1
   5  -6   0 53127.5 869.232   4
   5   6   0 53543.7 768.241   4
   5   6   1 31557.1 589.104   4
   5  -6  -1 31094.5 701.154   4
   5  -6   1 29327.1 647.742   4
   5  -6  -1 31287.8 512.632   3
   5   6  -1 28548.0 512.833   1
   5   6   1 31902.2 606.332   1
   5   6  -1 27234.0 588.792   4
   5  -6  -2 16499.9 562.682   4
   5  -6   2 14263.1 469.895   4
   5   6  -2 14605.0 482.216   4
   5   6  -2 14924.4 356.449   1
   5  -6  -2 14856.8 353.780   3
   5   6   2 15365.8 422.219   4
   5   6   2 15635.0 486.154   1
   5   6   2 14955.9 437.211   3
   5   6  -3 1499.25 288.737   4
   5   6   3 1459.20 237.513   3
   5   6   3 1624.91 295.938   1
   5  -6  -3 1745.48 343.627   4
   5  -6   3 1667.52 281.046   4
  -5  -6  -3 1710.59 257.448   4
   5   6  -3 1780.26 159.907   1
   5  -6  -3 1614.05 180.789   3
   5  -6   3 1418.86 271.069   0
   5  -6  -4 10691.8 291.662   3
   5  -6  -4 12503.1 539.332   4
   5  -6   4 10398.8 425.305   4
  -5  -6  -4 10064.1 379.602   4
   5   6   4 11796.9 492.134   1
   5   6   4 10825.2 378.224   3
   5   6  -4 9820.79 446.223   4
   5  -6   4 10430.4 434.004   0
   5  -6  -5 45773.6 922.113   4
   5  -6   5 50579.4 784.888   4
  -5  -6  -5 53385.1 732.455   4
   5  -6   5 50728.2 827.626   0
   5   6   5 46726.8 704.241   3
   5   6   5 47377.5 877.524   1
   5   6  -5 49054.3 856.794   4
   5  -6  -6 14709.9 596.467   4
   5  -6   6 13380.2 496.042   0
   5   6  -6 13470.2 543.190   4
   5  -6  -7 25381.2 725.975   4
   5  -6   7 27641.6 681.523   0
   5   6   7 27900.3 751.612   1
   5   6  -7 26648.6 720.898   4
   5  -6   8 7212.80 428.876   0
   5  -6  -8 9009.62 522.913   4
   5   6   8 9663.14 543.965   1
   5   6  -8 7652.91 482.296   4
   5  -6  -9 11525.3 585.823   4
   5  -6   9 10401.5 508.880   0
   5   6   9 11364.8 566.904   1
   5   6  -9 9561.42 530.385   4
   5  -6 -10 8873.00 562.792   4
   5   6  10 8520.44 539.222   1
   5   6 -10 9352.01 540.819   4
   5  -6 -11 5488.08 495.785   4
   5   6  11 4939.96 500.134   1
   5  -6  11 4687.92 429.602   0
   5   6 -11 4349.64 476.098   4
   5   6 -12 2732.82 453.902   4
   5  -6 -12 3338.00 453.023   4
   5   6  12 3332.73 477.762   1
   5  -6  12 2652.58 372.901   0
   5   7   0 501.892 228.838   1
   5  -7   0 145.002 298.798   4
   5   7   0 218.940 272.701   4
   5  -7  -1 13070.4 542.164   4
   5  -7   1 13276.7 506.371   4
   5   7   1 12889.1 445.857   4
   5   7  -1 12819.6 473.413   4
   5   7  -1 12605.7 392.524   1
   5   7   1 13606.0 469.873   1
   5   7   2 11655.3 472.406   1
   5  -7  -2 12599.3 534.820   4
   5  -7   2 11984.1 477.068   4
  -5  -7  -2 11458.4 439.014   4
   5   7  -2 11780.3 355.288   1
   5   7  -2 11616.0 477.287   4
   5   7   2 11789.7 396.761   3
   5  -7  -3 15260.1 585.261   4
   5  -7   3 15469.7 521.123   0
   5  -7   3 16664.7 538.083   4
  -5  -7  -3 15282.4 479.229   4
   5   7  -3 16008.1 363.907   1
   5   7  -3 16202.9 554.682   4
   5   7   3 15051.9 542.579   1
   5   7   3 15499.5 441.178   3
   5   7  -4-75.8621 293.493   4
   5   7   4 125.900 204.746   3
   5  -7   4 47.5089 250.183   0
   5   7   4 364.551 307.871   1
   5  -7  -4 98.5691 327.853   4
   5  -7   4 99.0624 263.244   4
  -5  -7  -4 136.109 264.554   4
   5   7  -5 10889.1 495.866   4
   5  -7  -5 11019.3 535.239   4
   5  -7   5 10743.4 457.212   4
  -5  -7  -5 11114.7 437.526   4
   5  -7   5 10183.2 452.518   0
   5   7   5 11523.8 387.499   3
   5   7   5 12221.0 545.370   1
   5  -7  -6 5755.77 466.205   4
  -5  -7  -6 4778.65 341.125   4
   5  -7   6 4666.71 382.975   0
   5   7   6 6044.28 458.850   1
   5   7  -6 4129.45 389.210   4
   5  -7  -7 24302.1 759.424   4
   5  -7   7 23662.5 657.805   0
   5   7  -7 24516.7 688.618   4
   5  -7  -8 14040.7 620.455   4
   5  -7   8 14468.4 564.112   0
   5   7   8 14662.0 645.388   1
   5   7  -8 13983.3 594.551   4
   5   7  -9 2119.80 409.460   4
   5   7   9 1965.36 414.172   1
   5  -7  -9 1920.51 400.879   4
   5  -7   9 1900.86 346.318   0
   5   7  10 1414.74 417.256   1
   5  -7 -10 1196.03 391.517   4
   5  -7  10 815.491 306.385   0
   5   7 -10 748.827 367.192   4
   5  -7 -11 7469.28 569.911   4
   5   7 -11 8018.47 530.903   4
   5   7  11 8080.65 578.495   1
   5  -7  11 8289.94 502.164   0
   5  -7 -12 6784.18 573.920   4
   5   7  12 5960.00 540.560   1
   5  -7  12 5976.22 475.049   0
   5   7 -12 5775.50 526.582   4
   5  -8   0 56978.7 997.098   4
   5   8   0 58869.3 904.393   4
   5   8   0 58680.7 876.074   1
   5  -8  -1 6040.41 442.877   4
   5  -8   1 5537.11 417.551   4
  -5  -8  -1 5471.23 402.030   4
   5   8   1 5330.03 358.744   4
   5   8  -1 5064.77 392.701   4
   5   8  -1 5009.98 325.091   1
   5   8   1 5172.59 372.341   1
   5   8  -2 16500.9 437.267   1
   5  -8  -2 14581.7 594.910   4
   5  -8   2 16472.2 587.829   4
  -5  -8  -2 15318.8 507.627   4
   5   8  -2 15942.2 552.288   4
   5   8   2 13959.8 535.491   1
   5   8   2 14285.2 434.788   3
   5   8   3 13000.1 543.745   1
   5   8  -3 14359.5 558.203   4
   5  -8  -3 12287.5 568.467   4
   5  -8   3 13980.9 548.819   4
   5  -8   3 13898.6 516.096   0
  -5  -8  -3 13722.9 495.459   4
   5   8   3 12803.9 406.879   3
   5   8  -4 23548.1 671.787   4
   5  -8   4 23349.7 641.431   0
   5  -8  -4 22382.1 704.196   4
   5  -8   4 23585.1 641.090   4
  -5  -8  -4 24640.5 628.688   4
   5   8   4 24551.2 520.507   3
   5   8   4 23487.9 698.620   1
   5   8  -5 8311.75 480.234   4
   5   8   5 6839.03 475.296   1
   5  -8  -5 7133.91 495.457   4
   5  -8   5 7950.15 444.572   4
  -5  -8  -5 8663.48 436.003   4
   5  -8   5 8173.26 449.108   0
   5  -8  -6 4887.76 478.133   4
  -5  -8  -6 5008.23 393.662   4
   5  -8   6 4907.68 394.673   0
   5   8  -6 4685.22 432.434   4
   5   8   6 4774.61 456.802   1
   5  -8  -7 23848.5 785.729   4
   5  -8   7 21728.2 653.119   0
   5   8   7 24866.1 815.354   1
   5   8  -7 23027.8 714.489   4
   5  -8  -8 3108.97 444.157   4
   5  -8   8 3669.67 394.966   0
   5   8   8 3552.61 455.233   1
   5   8  -8 4281.59 451.370   4
   5  -8   9 4766.22 424.644   0
   5  -8  -9 5078.66 481.797   4
   5   8   9 5557.40 517.683   1
   5   8  -9 4609.11 459.197   4
   5  -8  10 3920.97 422.646   0
   5  -8 -10 5504.16 510.931   4
   5   8  10 6012.05 553.767   1
   5   8 -10 4167.58 451.437   4
   5   8 -11 3080.09 461.834   4
   5  -8 -11 4105.17 502.415   4
   5  -8  11 2882.37 393.936   0
   5   8  11 4223.24 520.440   1
   5   9   0 129.269 275.271   1
   5  -9   0 171.932 321.344   4
  -5  -9   0 206.103 321.745   4
   5   9   0 87.9751 295.988   4
   5  -9  -1 5820.17 458.091   4
   5  -9   1 8356.72 496.019   4
  -5  -9  -1 7880.39 452.430   4
   5   9  -1 8573.45 464.928   4
   5   9  -1 9203.59 405.138   1
   5   9   1 6283.46 414.521   1
   5   9   2 12873.0 408.405   3
   5  -9  -2 11094.4 567.425   4
   5  -9   2 12792.4 579.306   4
   5   9   2 11744.8 534.752   1
  -5  -9  -2 12894.2 517.152   4
   5   9  -2 12304.0 546.586   4
   5  -9  -3 28848.1 812.690   4
   5  -9   3 29289.9 767.722   4
   5   9   3 29996.5 797.234   1
  -5  -9  -3 29549.8 728.959   4
   5   9  -3 29118.8 751.189   4
   5  -9   4 2151.86 356.993   0
   5   9   4 2130.81 393.856   1
   5  -9  -4 2036.72 386.104   4
   5  -9   4 1927.01 348.306   4
  -5  -9  -4 1791.38 339.425   4
   5   9  -4 2447.64 395.488   4
   5   9   5 1243.28 367.449   1
   5  -9  -5 834.824 375.030   4
   5  -9   5 670.854 316.589   4
  -5  -9  -5 825.904 332.646   4
   5  -9   5 626.502 299.984   0
   5   9  -5 706.079 364.927   4
   5  -9   6 1907.78 349.969   0
   5   9   6 2131.19 451.878   1
   5  -9  -6 2337.28 442.747   4
   5   9  -6 2125.77 405.133   4
   5   9   7 27379.8 864.737   1
   5  -9  -7 25266.6 828.706   4
   5  -9   7 25922.0 733.155   0
   5   9  -7 23815.8 765.171   4
   5  -9  -8 3792.76 473.694   4
   5  -9   8 4033.78 416.528   0
   5   9   8 4094.62 512.522   1
   5   9  -8 3956.06 464.315   4
   5   9   9 2820.98 449.348   1
   5  -9  -9 2638.41 452.059   4
   5  -9   9 2561.29 397.001   0
   5   9  -9 2744.21 451.979   4
   5   9  10 1455.68 411.042   1
   5  -9 -10 635.623 389.952   4
   5  -9  10 666.682 317.550   0
   5   9 -10 691.317 397.138   4
   5  10   0 18390.8 609.850   1
   5 -10   0 17057.0 675.809   4
  -5 -10   0 16594.9 624.256   4
   5  10   1 5661.99 441.829   1
   5 -10  -1 5252.12 473.216   4
   5 -10   1 4888.99 467.093   4
  -5 -10  -1 5461.63 443.897   4
  -5 -10   1 5599.10 476.521   4
   5  10  -1 4737.19 430.780   4
   5  10  -1 5579.33 381.786   1
   5  10  -2 14432.7 589.699   4
   5 -10  -2 15756.0 670.820   4
   5 -10   2 14697.1 621.045   4
   5  10   2 16035.4 638.367   1
  -5 -10  -2 15849.7 609.543   4
   5 -10  -3 5022.82 478.507   4
   5 -10   3 5602.00 481.632   4
  -5 -10  -3 5702.95 453.106   4
   5  10  -3 5270.12 464.490   4
   5  10   3 5963.08 475.907   1
   5 -10   4 6599.08 462.679   0
   5 -10  -4 7170.17 528.819   4
   5 -10   4 6566.21 485.198   4
  -5 -10  -4 6988.85 479.929   4
   5  10  -4 6312.56 490.230   4
   5 -10   5 5568.08 423.629   0
   5  10  -5 4910.89 455.590   4
   5 -10  -5 4924.08 496.760   4
   5 -10   5 5882.07 488.018   4
  -5 -10  -5 5722.51 458.923   4
   5  10   5 5334.41 490.297   1
   5 -10  -6 18547.7 753.203   4
   5 -10   6 18936.1 669.824   0
   5  10  -6 18046.3 686.469   4
   5  10   6 18798.3 757.852   1
   5 -10  -7 6248.83 545.974   4
   5 -10   7 5942.96 452.498   0
   5  10  -7 5739.70 502.410   4
   5  10   7 7198.31 568.874   1
   5 -10  -8 4073.48 492.828   4
   5 -10   8 3971.50 413.604   0
   5  10  -8 4454.43 495.544   4
   5  10   8 4226.05 472.455   1
   5 -10   9 1073.06 347.196   0
   5  10   9 1173.85 416.013   1
   5 -10  -9 1259.39 420.336   4
   5  10  -9 756.120 416.597   4
   5  11   0 140.551 309.014   1
   5 -11   0 150.824 372.533   4
  -5 -11   0 164.626 357.795   4
   5 -11  -1 17082.6 705.298   4
   5 -11   1 20391.6 750.797   4
  -5 -11  -1 18595.7 677.654   4
  -5 -11   1 15719.9 658.665   4
   5  11   1 19500.4 705.619   1
   5  11  -2 787.796 375.783   4
   5  11   2 936.408 360.569   1
   5 -11  -2 799.364 400.057   4
   5 -11   2 769.185 381.953   4
  -5 -11  -2 893.801 375.690   4
  -5 -11   2 671.327 398.946   4
   5 -11  -3 11786.6 635.631   4
   5 -11   3 12304.7 625.883   4
  -5 -11  -3 12541.3 600.240   4
   5  11  -3 11130.3 580.252   4
   5  11   3 12481.3 638.098   1
   5  11   4 1846.24 398.420   1
   5 -11  -4 1672.79 436.527   4
   5 -11   4 1793.60 415.055   4
   5 -11   4 1587.08 374.690   0
  -5 -11  -4 1896.94 400.049   4
   5  11  -4 1442.27 398.234   4
   5 -11   5 1662.58 375.179   0
   5  11   5 2529.03 430.427   1
   5 -11  -5 2034.56 470.838   4
   5 -11   5 2314.58 417.666   4
  -5 -11  -5 1969.57 414.578   4
   5  11  -5 2036.43 423.977   4
   5  11   6 510.276 398.064   1
   5 -11   6 590.348 342.250   0
   5 -11  -6 430.071 421.778   4
   5  11  -6 691.454 407.782   4
   5 -11  -7 13600.5 707.009   4
   5 -11   7 14140.9 622.067   0
   5  11  -7 13338.8 668.978   4
   5  11   7 14733.9 731.013   1
   5  11   8 807.927 412.359   1
   5 -11   8 1026.58 326.568   0
   5 -12   0 19171.5 774.681   4
  -5 -12   0 19360.8 724.440   4
   5  12   1 56.6935 345.788   1
   5 -12  -1 219.090 390.581   4
   5 -12   1 91.3709 399.094   4
  -5 -12  -1-8.16256 392.013   4
  -5 -12   1 410.353 377.898   4
   5  12   2 749.937 380.437   1
   5 -12  -2 459.084 400.432   4
   5 -12   2 480.536 401.076   4
  -5 -12  -2 758.975 394.626   4
  -5 -12   2 770.805 393.572   4
   5  12   3 435.694 389.093   1
   5 -12  -3 548.516 435.353   4
   5 -12   3 244.063 404.124   4
  -5 -12  -3 359.872 395.269   4
  -5 -12   3 421.356 381.003   4
   5 -12  -4 11681.2 670.154   4
   5 -12   4 12655.4 604.164   0
   5 -12   4 13563.7 675.874   4
  -5 -12  -4 13304.8 651.603   4
   5  12  -4 11605.5 613.847   4
   5  12   4 12299.2 669.129   1
   5  12   5 585.075 410.905   1
   5 -12   5 725.098 328.512   0
   5 -12  -5 712.096 427.024   4
  -5 -12  -5 969.844 428.286   4
   5  12  -5 950.663 408.964   4
   5  12   6 2917.21 481.996   1
   5 -12   6 2305.00 391.068   0
   5 -12  -6 2744.79 476.503   4
   5  12  -6 2814.79 471.829   4
   5 -13   0 376.267 414.931   4
  -5 -13   0 179.618 430.888   4
   5 -13  -1 6409.27 589.708   4
   5 -13   1 6990.93 611.844   4
  -5 -13  -1 6014.46 553.615   4
  -5 -13   1 4941.64 524.207   4
   5  13   2 2975.91 478.221   1
   5 -13  -2 2707.43 488.669   4
   5 -13   2 1940.81 493.574   4
  -5 -13  -2 2522.05 484.284   4
  -5 -13   2 2297.95 455.161   4
   5  13   3 10802.3 671.852   1
   5 -13  -3 9659.60 661.096   4
   5 -13   3 10348.9 683.785   4
  -5 -13  -3 9845.27 627.496   4
  -5 -13   3 8202.03 596.714   4
   5 -13   4 2426.05 500.320   4
   5  13   4 3415.47 493.434   1
  -5 -13  -4 3146.70 499.125   4
  -5 -13  -5 1066.20 467.120   4
   5  14   3 1762.03 437.573   1
   6   0   0 92145.7 780.577   4
   6   0   0 90898.6 717.220   0
   6   0   1 7717.41 238.579   4
   6   0  -1 7745.94 295.092   4
   6   0   1 7797.38 262.634   0
   6   0   1 7137.98 358.063   3
   6   0  -1 8194.62 226.993   0
   6   0   2 6239.76 200.452   4
   6   0  -2 5640.92 292.836   4
   6   0   2 5943.58 347.766   3
   6   0  -2 5794.90 182.806   0
   6   0   2 5748.58 255.827   0
   6   0   3 69956.2 781.395   0
   6   0  -3 68956.8 843.648   4
   6   0   3 67991.5 891.443   3
   6   0  -3 68076.2 514.441   0
   6   0  -4 4897.62 332.593   4
   6   0   4 5795.41 356.236   1
   6   0   4 6123.11 314.061   0
   6   0   4 5450.10 372.784   3
   6   0  -5 8380.25 421.212   4
   6   0   5 8569.13 411.568   1
   6   0   5 8362.29 375.940   0
   6   0   6 847.048 275.727   0
   6   0   6 750.711 306.522   1
   6   0  -6 1055.54 312.244   4
   6   0   7 36293.0 770.323   1
   6   0   7 39049.7 778.572   0
   6   0  -8 13641.1 565.899   4
   6   0   8 15453.1 559.646   1
   6   0   8 15375.6 565.025   0
   6   0   9 422.395 302.507   1
   6   0  -9 305.480 348.614   4
   6   0   9 529.827 315.837   0
   6   0 -10 7786.05 519.374   4
   6   0  10 8963.59 530.206   0
   6   0  10 8232.01 495.463   1
   6   0 -11 10866.1 578.973   4
   6   0  11 10282.3 546.071   0
   6   0  11 9671.64 515.386   1
   6   0 -12 734.611 379.489   4
   6   0  12 929.656 401.623   0
   6   0  12 873.615 321.821   1
   6   0  13 2579.71 394.309   1
   6   0 -13 2724.06 451.605   4
   6   0  13 3001.95 435.386   0
   6   0  14 9285.45 590.465   1
   6   1   0 5225.60 244.767   4
   6  -1   0 5131.56 250.547   4
   6  -1   0 5189.08 223.319   0
   6   1   0 5279.32 199.319   0
   6  -1   0 4929.93 309.924   3
   6   1   0 4726.99 317.381   3
   6   1   1 14311.0 316.462   4
   6   1  -1 12033.7 341.198   4
   6  -1   1 11962.8 294.863   4
   6  -1  -1 14203.8 380.167   4
   6  -1   1 12494.4 329.629   0
   6   1   1 14502.8 396.463   1
   6   1   1 14424.6 321.179   0
   6  -1  -1 14082.1 307.318   0
   6  -1   1 11177.4 400.400   3
   6   1  -1 12282.5 246.273   0
   6   1   1 14384.9 440.314   3
   6  -1  -1 13466.3 407.750   3
   6   1  -2 20008.4 451.227   4
   6  -1   2 20312.3 327.704   4
   6  -1  -2 22124.5 486.439   4
   6  -1  -2 20842.1 348.788   0
   6  -1   2 20665.9 429.404   0
   6   1   2 20927.4 514.101   3
   6   1   2 21866.9 502.537   1
   6   1   2 20442.5 417.133   0
   6  -1   2 21697.8 533.637   3
   6   1  -2 21497.7 278.345   0
   6   1   2 21759.7 343.679   4
   6  -1   3 386.614 280.261   3
   6   1   3 811.589 115.490   4
   6   1   3 732.056 266.340   3
   6   1  -3 640.745 73.1449   0
   6   1   3 699.883 240.739   1
   6   1   3 871.804 201.859   0
   6   1  -3 278.374 220.362   4
   6  -1   3 290.804 100.830   4
   6  -1  -3 970.904 244.726   4
   6  -1   3 279.789 198.198   0
   6   1  -4 77564.8 921.448   4
   6  -1  -4 76597.1 952.467   4
   6   1  -4 79208.5 387.261   0
   6   1   4 80906.2 978.531   1
   6   1   4 77691.8 872.492   0
   6  -1   4 76137.4 998.910   3
   6   1   4 76432.0 965.518   3
   6   1   4 72230.5 419.071   4
   6  -1   4 77335.9 878.529   0
   6   1  -5 15727.0 494.384   4
   6  -1  -5 16439.4 523.129   4
   6   1   5 16459.0 514.349   1
   6   1   5 15742.0 472.432   0
   6   1   5 16867.4 529.668   3
   6  -1   5 16936.3 481.911   0
   6   1  -6 13358.7 497.185   4
   6  -1  -6 13201.7 511.025   4
   6   1   6 14059.7 516.046   1
   6   1   6 14457.1 485.965   0
   6  -1   6 13764.9 481.352   0
   6  -1  -7 82251.5 1137.26   4
   6   1   7 87826.1 1106.19   0
   6   1   7 85947.7 1144.57   1
   6  -1   7 82473.2 1072.81   0
   6   1  -8 20600.1 638.834   4
   6  -1  -8 20244.9 655.999   4
   6   1   8 21900.4 638.189   0
   6  -1   8 20899.7 630.720   0
   6   1  -9 12224.4 551.893   4
   6  -1  -9 13719.6 597.069   4
   6   1   9 14757.3 587.469   0
   6   1   9 13678.9 566.279   1
   6  -1   9 13770.6 566.474   0
   6   1 -10 33306.8 851.126   4
   6  -1 -10 34318.2 871.899   4
   6   1  10 36347.6 861.860   0
   6   1  10 35401.7 844.040   1
   6  -1  10 36361.9 852.843   0
   6   1  11 1539.76 359.370   1
   6   1 -11 1779.74 398.772   4
   6  -1 -11 1429.42 382.597   4
   6   1  11 1678.35 360.530   0
   6  -1  11 1909.45 362.851   0
   6   1  12 1503.09 358.387   1
   6   1 -12 1740.09 393.210   4
   6  -1 -12 1370.32 387.147   4
   6   1  12 1314.02 395.449   0
   6  -1  12 1513.00 411.239   0
   6   1 -13 3985.57 504.106   4
   6  -1 -13 4090.49 482.640   4
   6  -1  13 3491.78 466.733   0
   6   1  13 4230.82 431.578   1
   6  -2   0 20168.1 408.946   4
   6   2   0 20980.0 442.391   1
   6   2   0 20374.3 337.510   0
   6  -2   0 20234.3 478.547   3
   6  -2   0 20183.8 403.926   0
   6   2   0 20584.7 421.718   4
   6   2  -1 22289.7 458.835   4
   6  -2   1 23414.1 402.891   4
   6  -2  -1 26936.8 502.635   4
   6  -2  -1 27315.2 452.707   0
   6   2  -1 22512.8 312.776   0
   6   2   1 26733.9 521.632   1
   6   2   1 26686.5 420.525   0
   6  -2   1 23235.8 441.844   0
   6  -2   1 23624.9 534.862   3
   6  -2  -1 25753.9 539.581   3
   6   2   1 27638.7 456.998   4
   6   2   1 25894.3 564.295   3
   6  -2  -2 13602.6 403.578   3
   6   2   2 13484.8 445.048   3
   6   2  -2 13567.4 401.354   4
   6  -2   2 13656.9 286.793   4
   6  -2  -2 14962.3 413.740   4
   6   2  -2 13148.2 199.310   0
   6  -2   2 13821.1 379.089   0
   6   2   2 14246.6 352.540   0
   6   2   2 14763.7 434.446   1
   6   2   2 13789.2 299.234   4
   6  -2   2 12706.1 434.805   3
   6   2  -3 27576.0 571.951   4
   6  -2   3 28078.4 346.982   4
   6  -2  -3 31431.5 604.347   4
   6  -2   3 29188.8 546.261   0
   6   2   3 29821.9 522.916   0
   6   2   3 29937.9 602.106   1
   6  -2   3 29244.0 624.958   3
   6   2   3 28484.8 603.620   3
   6   2   3 29326.8 376.535   4
   6   2  -4 14508.3 459.573   4
   6  -2   4 13520.1 213.846   4
   6  -2   4 13777.9 423.641   0
   6  -2  -4 13622.2 448.524   4
   6   2   4 14398.6 424.807   0
   6   2   4 15042.9 484.321   1
   6   2   4 14394.8 480.479   3
   6   2   4 14146.0 236.548   4
   6  -2   5 3774.38 306.730   0
   6   2  -5 4135.39 343.979   4
   6  -2  -5 4310.94 352.253   4
   6   2   5 3324.79 300.901   0
   6   2   5 3983.13 345.992   1
   6   2   5 4307.53 366.023   3
   6   2  -6 21758.0 605.205   4
   6  -2  -6 22810.2 633.398   4
   6   2   6 22863.5 591.299   0
   6   2   6 22088.4 603.566   1
   6  -2   6 23735.8 592.480   0
   6  -2  -7 20832.9 658.295   4
   6   2   7 22362.2 627.721   0
   6   2   7 20651.7 619.560   1
   6  -2   7 21460.6 611.877   0
   6   2  -8 13364.1 556.791   4
   6  -2  -8 12940.2 566.895   4
   6   2   8 13788.4 541.853   0
   6   2   8 13335.0 537.817   1
   6  -2   8 13488.0 537.444   0
   6   2   9 1526.20 347.991   1
   6  -2   9 1555.79 342.512   0
   6   2  -9 1204.61 365.885   4
   6  -2  -9 1266.48 377.068   4
   6   2   9 1201.70 352.123   0
   6  -2 -10 24533.7 771.556   4
   6   2  10 25866.2 753.727   0
   6   2  10 24889.1 738.022   1
   6  -2  10 23222.4 710.456   0
   6   2 -11 7947.67 522.140   4
   6  -2 -11 6977.86 525.115   4
   6   2  11 7242.87 500.999   1
   6  -2  11 8349.14 508.386   0
   6   2  12 124.611 309.638   1
   6   2 -12 42.3460 373.338   4
   6  -2 -12-149.456 369.811   4
   6  -2  12 77.9847 315.475   0
   6   2  13 705.967 368.629   1
   6   2 -13 564.075 418.244   4
   6  -2 -13 272.859 396.705   4
   6  -2  13 938.283 345.049   0
   6  -3   0 3654.49 239.105   4
   6  -3   0 3625.26 240.715   0
   6   3   0 3616.52 243.329   1
   6  -3   0 3782.71 283.609   3
   6   3   0 3536.69 245.387   4
   6  -3  -1 4746.85 291.046   4
   6  -3   1 4545.28 232.755   4
   6   3   1 4256.59 211.282   0
   6   3  -1 4473.89 235.703   1
   6   3   1 4629.17 276.020   1
   6  -3   1 4531.40 317.459   3
   6   3   1 4755.48 242.492   4
   6  -3  -1 4502.84 285.311   3
   6  -3   1 4587.08 261.952   0
   6   3  -1 4672.53 285.279   4
   6   3   1 4225.69 316.532   3
   6   3  -2 9614.53 372.814   4
   6  -3  -2 11902.2 413.151   4
   6  -3   2 9709.76 280.841   4
   6  -3  -2 11152.8 372.116   3
   6   3   2 10758.7 329.974   0
   6   3   2 11383.9 395.333   1
   6  -3   2 9426.13 341.732   0
   6  -3   2 9797.95 406.631   3
   6   3   2 11031.0 297.843   4
   6   3   2 11260.0 417.408   3
   6   3  -3 19119.6 500.242   4
   6  -3   3 18429.3 333.620   4
   6   3   3 18881.1 508.228   3
   6   3   3 19139.4 441.117   0
   6  -3   3 19547.9 475.667   0
   6   3   3 19951.4 520.336   1
   6   3   3 19231.3 352.164   4
   6   3  -4 37957.1 701.634   4
   6  -3  -4 42933.6 798.949   4
   6  -3   4 37542.6 409.612   4
   6  -3   4 40178.3 691.069   0
   6   3   4 37362.0 639.401   0
   6   3   4 41577.2 741.182   1
  -6  -3  -4 40339.6 470.364   4
   6   3   4 39371.5 700.111   3
   6  -3   5 19812.1 530.938   0
   6  -3  -5 17792.7 570.626   4
   6   3  -5 18563.1 547.088   4
   6   3   5 18423.4 511.665   0
   6   3   5 17305.6 537.863   1
   6   3   5 16090.3 510.392   3
   6   3  -6 18429.2 570.832   4
   6  -3   6 18303.8 544.668   0
   6  -3  -6 18687.3 593.680   4
   6   3   6 20650.3 570.239   0
   6   3   6 19185.2 591.927   1
   6   3  -7 63391.0 1002.98   4
   6  -3   7 65176.4 971.838   0
   6   3   7 61551.3 993.641   1
   6   3  -8 14768.2 583.213   4
   6  -3  -8 14629.2 584.208   4
   6   3   8 15424.8 577.744   1
   6  -3   8 15036.4 562.824   0
   6   3  -9 8231.69 510.870   4
   6  -3  -9 9382.55 553.490   4
   6   3   9 9866.19 532.311   1
   6  -3   9 8461.74 464.475   0
   6   3 -10 15270.1 633.006   4
   6   3  10 17011.0 644.076   1
   6  -3  10 16669.6 626.167   0
   6  -3  11 2182.59 406.901   0
   6   3 -11 2188.46 400.984   4
   6   3  11 2323.13 369.683   1
   6  -3 -11 2364.35 417.942   4
   6   3 -12 2791.38 442.526   4
   6  -3 -12 2915.81 457.233   4
   6  -3  12 3790.04 445.521   0
   6   3  12 3290.41 420.011   1
   6   3 -13 2470.52 468.490   4
   6   3  13 2327.29 422.277   1
   6  -3 -13 2726.95 475.454   4
   6  -3  13 3045.57 435.990   0
   6  -4   0 15470.3 442.952   4
   6   4   0 15818.2 405.918   1
   6  -4   0 14983.9 432.220   3
   6   4   0 14832.9 405.585   4
   6  -4   1 8721.04 351.585   0
   6  -4  -1 10301.9 399.343   4
   6  -4   1 9300.03 347.648   4
   6   4  -1 9594.43 310.674   1
   6   4   1 10742.3 370.878   1
   6  -4   1 9461.63 392.111   3
   6  -4  -1 9969.39 365.490   3
   6   4   1 10297.4 340.017   4
   6   4  -1 8750.54 352.902   4
   6   4   1 9664.41 399.577   3
   6   4   2 4403.64 333.041   3
   6  -4  -2 4791.09 329.788   4
   6  -4   2 3499.02 232.958   4
   6  -4  -2 4942.40 283.389   3
   6   4  -2 3343.98 206.164   1
   6   4   2 4143.98 299.969   1
   6   4   2 4334.62 247.491   4
   6  -4   2 2797.60 262.278   0
   6   4  -2 3398.19 297.111   4
   6  -4  -3 34743.0 698.816   4
   6  -4   3 28990.3 483.691   4
   6   4  -3 28766.1 409.651   1
   6   4   3 32127.2 646.721   1
   6  -4   3 27237.0 577.559   0
   6   4   3 32206.5 485.625   4
   6   4   3 30000.0 617.303   3
   6  -4  -3 31466.1 555.151   3
   6   4  -3 29734.7 643.916   4
   6  -4  -4 27699.4 666.193   4
   6  -4   4 29472.6 452.158   4
   6  -4   4 27927.0 608.922   0
  -6  -4  -4 29173.8 465.110   4
   6   4   4 24261.1 595.357   1
   6   4   4 23039.4 569.621   3
   6   4  -4 28939.4 656.633   4
   6  -4  -5 31833.5 746.020   4
   6  -4   5 31226.9 668.593   0
   6   4   5 27651.7 663.484   1
   6   4   5 27667.2 619.533   3
   6   4  -5 29116.3 679.618   4
   6  -4   6 37117.3 746.737   0
   6  -4  -6 37332.0 825.005   4
   6   4  -6 38551.1 801.876   4
   6  -4   7 24637.0 658.177   0
   6  -4  -7 26433.9 748.415   4
   6   4   7 25406.5 695.725   1
   6   4  -7 24829.8 703.618   4
   6  -4  -8 22277.8 700.371   4
   6   4   8 22129.3 685.269   1
   6  -4   8 22079.9 647.423   0
   6   4  -8 22125.8 696.535   4
   6  -4  -9 12424.8 590.568   4
   6   4   9 13079.3 577.331   1
   6  -4   9 13287.7 552.443   0
   6   4  -9 14197.9 616.135   4
   6  -4 -10 5746.11 490.850   4
   6   4  10 5871.57 457.182   1
   6  -4  10 5091.63 423.453   0
   6   4 -10 5350.85 479.580   4
   6  -4 -11 11549.0 612.489   4
   6   4  11 11585.3 606.340   1
   6  -4  11 11703.3 583.297   0
   6   4 -11 12225.0 624.832   4
   6  -4  12 2966.48 431.370   0
   6   4 -12 2730.42 478.785   4
   6  -4 -12 3515.22 480.928   4
   6   4  12 2939.78 411.937   1
   6  -5   0 10047.1 416.068   4
   6   5   0 9052.59 343.037   1
   6  -5   0 9065.87 359.097   3
   6   5   0 9351.79 368.201   4
   6   5   1 4427.34 324.163   3
   6  -5  -1 5195.79 352.611   4
   6   5   1 5445.04 296.666   4
   6  -5   1 4371.00 315.568   4
   6  -5   1 4310.32 298.597   0
   6   5  -1 4316.40 251.946   1
   6   5   1 4496.35 294.732   1
   6  -5  -1 4672.52 288.112   3
   6   5  -1 3982.97 314.476   4
   6  -5   2 21675.1 543.912   0
   6  -5  -2 24413.8 631.852   4
   6  -5   2 22111.4 511.270   4
   6   5  -2 22123.5 416.770   1
   6   5   2 24702.2 566.578   1
   6   5   2 25762.4 494.480   4
   6  -5  -2 23667.9 489.615   3
   6   5  -2 21266.0 543.317   4
   6   5   2 26008.6 581.121   3
   6  -5   3 4713.84 338.907   0
   6  -5  -3 4437.95 390.906   4
   6  -5   3 5476.06 300.117   4
   6   5  -3 5507.04 223.313   1
   6   5   3 4270.04 328.252   1
   6   5   3 3617.53 251.561   4
   6   5   3 3664.55 310.180   3
   6  -5  -3 3813.22 257.527   3
   6   5  -3 4804.93 353.264   4
   6  -5  -4 11444.9 507.084   4
   6  -5   4 10666.3 355.679   4
   6  -5   4 9392.68 417.164   0
  -6  -5  -4 9624.80 343.673   4
   6   5   4 11460.4 474.917   1
   6   5   4 11291.5 430.435   3
   6   5  -4 9681.69 462.378   4
   6  -5  -4 10443.4 351.201   3
   6  -5  -5 11044.5 519.131   4
   6  -5   5 11829.1 473.747   0
   6   5   5 10180.4 477.278   1
   6   5   5 10309.2 422.920   3
   6   5  -5 10779.9 499.279   4
   6  -5  -6 9411.69 518.426   4
   6  -5   6 9517.24 446.117   0
   6   5   6 9304.03 474.910   1
   6   5   6 8741.49 404.059   3
   6   5  -6 10054.2 508.475   4
   6  -5   7 13701.4 528.547   0
   6  -5  -7 14381.5 614.674   4
   6   5   7 14571.0 582.481   1
   6   5  -7 14560.8 609.722   4
   6  -5   8 9926.43 485.280   0
   6  -5  -8 11080.5 589.908   4
   6   5   8 10741.2 555.050   1
   6   5  -8 11362.4 573.701   4
   6  -5  -9 6941.86 512.636   4
   6   5   9 7013.22 492.348   1
   6  -5   9 7062.51 440.143   0
   6   5  -9 7557.78 532.977   4
   6  -5 -10 13820.7 641.823   4
   6   5  10 13574.6 620.871   1
   6  -5  10 13516.2 584.958   0
   6   5 -10 14283.1 661.676   4
   6   5  11 2230.46 432.274   1
   6  -5  11 1978.75 374.222   0
   6  -5 -11 2299.34 421.805   4
   6   5 -11 2050.21 444.294   4
   6  -5 -12 11378.2 656.464   4
   6   5  12 11520.5 613.897   1
   6  -5  12 11212.9 595.785   0
   6   5 -12 11295.9 646.417   4
   6   6   0 840.544 217.641   1
   6  -6   0 736.503 267.830   4
   6   6   0 1040.34 265.688   4
   6  -6  -1 9124.88 461.349   4
   6  -6   1 6767.18 399.279   4
   6   6  -1 6309.73 378.671   4
   6   6  -1 7041.70 306.954   1
   6   6   1 8917.58 388.478   1
   6  -6  -1 8787.75 350.325   3
   6   6   1 8652.94 379.179   4
   6  -6  -2 14373.0 552.299   4
   6  -6   2 13370.4 475.443   0
   6  -6   2 14241.4 486.976   4
   6   6  -2 13518.7 359.947   1
   6   6   2 13948.9 476.723   1
   6  -6  -2 13778.0 386.358   3
   6   6   2 13719.4 425.101   4
   6   6  -2 12731.1 470.282   4
   6   6   2 13905.9 460.303   3
   6  -6   3 17932.7 542.806   0
   6  -6  -3 20841.7 650.013   4
   6  -6   3 18128.0 508.916   4
  -6  -6  -3 16862.0 460.286   4
   6   6   3 19246.3 563.245   1
   6  -6  -3 18907.1 431.701   3
   6   6  -3 17341.9 537.892   4
   6   6   3 18994.1 516.776   3
   6  -6  -4 3095.86 391.689   4
   6  -6   4 4418.67 311.038   4
   6   6  -4 4627.72 377.676   4
  -6  -6  -4 4511.44 319.844   4
   6   6   4 3341.15 342.651   1
   6  -6   4 4396.60 352.076   0
   6   6   4 2850.29 306.179   3
   6  -6  -4 3189.02 230.909   3
   6  -6  -5 7860.55 495.288   4
   6  -6   5 7789.76 428.397   0
   6   6   5 8002.67 445.451   1
   6   6   5 7526.40 385.637   3
   6   6  -5 7991.87 464.425   4
   6  -6  -6 23683.8 721.110   4
   6  -6   6 22303.0 636.021   0
   6   6   6 23244.1 680.047   1
   6   6   6 23008.4 580.744   3
   6   6  -6 22694.9 677.675   4
   6  -6  -7 17919.5 682.859   4
   6  -6   7 17563.5 587.239   0
   6   6   7 17613.0 649.468   1
   6   6  -7 18793.0 660.760   4
   6  -6   8 21881.7 662.654   0
   6  -6  -8 23525.3 777.502   4
   6   6   8 23797.6 754.934   1
   6   6  -8 21259.0 712.461   4
   6  -6   9 6692.67 442.563   0
   6  -6  -9 7753.47 547.900   4
   6   6   9 7605.61 504.051   1
   6   6  -9 7524.56 510.075   4
   6  -6 -10 9143.25 586.391   4
   6   6  10 10115.3 584.141   1
   6  -6  10 7884.32 484.099   0
   6   6 -10 8673.46 565.319   4
   6  -6 -11 14722.3 681.532   4
   6   6  11 15311.2 692.314   1
   6  -6  11 14996.0 645.924   0
   6   6 -11 15500.2 687.186   4
   6  -7   0 11944.2 530.399   4
   6   7   0 11734.0 422.341   1
   6   7   0 11710.1 454.690   4
   6  -7  -1 17118.2 593.126   4
   6  -7   1 17363.0 577.060   4
   6   7  -1 16999.1 444.846   1
   6   7   1 17289.0 511.922   1
   6   7   1 17270.5 501.271   4
   6   7  -1 15707.4 519.713   4
   6  -7  -2 10111.0 518.146   4
   6  -7   2 9081.14 456.580   4
   6  -7   2 9756.35 451.842   0
   6   7  -2 9658.38 333.182   1
   6   7   2 10049.2 438.119   1
   6   7   2 9844.97 396.546   4
   6   7  -2 9376.00 447.088   4
   6   7   2 10130.0 410.737   3
   6  -7   3 17117.0 551.803   0
   6  -7  -3 16761.4 640.204   4
   6  -7   3 16987.8 567.601   4
  -6  -7  -3 16808.1 507.355   4
   6   7   3 16688.0 553.308   1
   6   7  -3 16671.6 557.288   4
   6   7   3 17484.5 490.196   3
   6   7  -4 894.740 322.564   4
   6   7   4 1484.11 264.715   3
   6   7   4 1256.09 316.157   1
   6  -7  -4 1498.64 372.423   4
   6  -7   4 944.079 309.765   0
   6  -7   4 831.960 289.782   4
  -6  -7  -4 825.069 283.113   4
   6  -7  -5 7827.92 519.825   4
   6  -7   5 8270.36 444.590   0
   6   7   5 8032.91 478.777   1
   6   7   5 8513.10 389.664   3
   6   7  -5 8239.86 478.222   4
   6   7  -6 9639.91 496.001   4
   6  -7  -6 8396.17 515.076   4
   6  -7   6 10354.6 496.454   0
   6   7   6 9947.65 425.426   3
   6   7   6 9572.99 513.310   1
   6   7  -7 2384.15 410.334   4
   6  -7   7 2329.97 361.579   0
   6  -7  -7 2860.88 414.059   4
   6   7   7 3730.12 429.770   1
   6   7  -8 2782.54 417.768   4
   6  -7   8 3427.16 387.022   0
   6  -7  -8 4301.00 474.423   4
   6   7   8 4964.95 466.943   1
   6  -7   9 6530.33 474.986   0
   6  -7  -9 7256.12 549.817   4
   6   7   9 7884.02 557.768   1
   6   7  -9 6014.13 509.410   4
   6   7 -10 1159.72 402.530   4
   6   7  10 2049.45 408.918   1
   6  -7 -10 1343.10 414.830   4
   6  -7  10 602.013 357.735   0
   6   7 -11 2886.67 466.668   4
   6   7  11 2622.41 487.272   1
   6  -7 -11 2624.76 466.690   4
   6  -7  11 2873.14 409.701   0
   6   8   0 22296.1 573.734   1
   6   8   0 21149.3 603.269   4
   6   8  -1 1614.10 239.916   1
   6   8   1 1999.78 289.683   1
   6  -8  -1 2302.81 382.320   4
   6  -8   1 1329.79 342.365   4
   6   8   1 2445.06 319.636   4
   6   8  -1 1604.80 324.880   4
   6   8   2 1967.79 280.164   3
   6   8   2 1979.15 318.450   1
   6  -8  -2 2206.44 374.751   4
   6  -8   2 2005.03 356.209   4
  -6  -8  -2 2483.02 339.718   4
   6   8  -2 2396.50 350.262   4
   6  -8   3 23733.3 675.777   0
   6  -8  -3 24385.1 750.970   4
   6  -8   3 22763.4 666.895   4
  -6  -8  -3 22330.3 610.143   4
   6   8   3 24516.3 690.260   1
   6   8  -3 22758.0 664.104   4
   6   8   3 25509.2 575.702   3
   6  -8   4 18061.1 602.943   0
   6  -8  -4 15892.5 666.813   4
   6  -8   4 18765.0 609.565   4
  -6  -8  -4 18457.3 570.156   4
   6   8   4 16503.6 614.441   1
   6   8   4 16943.4 500.062   3
   6   8  -4 17616.4 628.907   4
   6  -8  -5 14849.9 649.726   4
   6  -8   5 15870.1 579.722   0
   6   8   5 15102.3 484.148   3
   6   8   5 14621.1 609.103   1
   6   8  -5 14709.4 597.474   4
   6  -8  -6 20476.2 738.031   4
   6  -8   6 23119.6 686.528   0
   6   8   6 21212.6 732.645   1
   6   8  -6 22879.8 722.218   4
   6  -8  -7 4842.89 486.915   4
   6  -8   7 5433.85 439.320   0
   6   8   7 6074.70 492.956   1
   6   8  -7 5164.24 480.256   4
   6  -8  -8 14143.5 660.067   4
   6  -8   8 13945.3 604.248   0
   6   8  -8 12731.7 617.229   4
   6  -8   9 12628.4 598.542   0
   6  -8  -9 12206.9 641.143   4
   6   8   9 12747.7 687.139   1
   6   8  -9 10596.9 597.626   4
   6   8 -10 149.540 387.145   4
   6   8  10 358.747 364.028   1
   6  -8 -10 398.353 392.420   4
   6  -8  10-7.94797 346.935   0
   6   9   0 459.673 253.398   1
   6   9   0 285.298 304.852   4
   6  -9   0 399.523 336.343   4
   6   9   1 3751.01 321.235   3
   6   9   1 3764.04 368.297   1
   6  -9  -1 3515.90 418.164   4
   6  -9   1 4350.50 426.377   4
  -6  -9  -1 4122.06 401.473   4
   6   9  -1 4879.11 413.664   4
   6   9  -1 4369.75 321.972   1
   6   9  -2 26414.6 724.578   4
   6  -9  -2 23083.1 752.885   4
   6  -9   2 26338.9 767.025   4
  -6  -9  -2 25779.5 688.422   4
   6   9   2 23738.9 701.894   1
   6   9   2 24823.8 597.580   3
   6  -9  -3 9088.38 548.846   4
   6  -9   3 9386.19 501.774   0
   6  -9   3 9181.76 531.650   4
  -6  -9  -3 9441.23 493.866   4
   6   9  -3 8813.94 513.779   4
   6   9   3 9346.37 518.500   1
   6   9   3 9785.58 408.157   3
   6  -9   4 2516.69 377.309   0
   6  -9   4 3005.55 402.748   4
   6  -9  -4 2681.47 431.180   4
  -6  -9  -4 3260.22 378.427   4
   6   9   4 3093.60 424.303   1
   6   9  -4 3249.78 431.847   4
   6   9  -5 7161.43 499.935   4
   6  -9  -5 9668.90 582.268   4
   6   9   5 9805.16 558.668   1
   6  -9   5 7623.44 486.474   0
   6  -9  -6 7603.24 574.196   4
   6  -9   6 7552.65 482.176   0
   6   9   6 8086.20 539.412   1
   6   9  -6 6895.59 511.458   4
   6   9   7 1765.39 413.901   1
   6  -9  -7 1030.96 408.400   4
   6  -9   7 611.938 328.973   0
   6   9  -7 837.339 385.313   4
   6  -9  -8 7166.29 554.447   4
   6  -9   8 6026.59 467.258   0
   6   9  -8 6268.29 520.059   4
   6  -9   9 4488.51 437.065   0
   6  -9  -9 4344.68 495.839   4
   6   9   9 4487.27 508.303   1
   6   9  -9 4628.60 506.324   4
   6  10   0 1457.26 305.401   1
   6 -10   0 1001.51 371.352   4
  -6 -10   0 1108.53 360.207   4
   6  10   1 1065.88 310.685   1
   6 -10  -1 814.122 378.666   4
   6 -10   1 1767.78 374.069   4
  -6 -10  -1 1932.23 386.699   4
   6  10  -1 1652.48 368.340   4
   6 -10  -2 7743.37 546.589   4
   6 -10   2 8989.98 545.360   4
  -6 -10  -2 8903.40 499.946   4
   6  10  -2 8452.97 515.787   4
   6  10   2 8027.97 499.354   1
   6 -10   3 3807.70 441.017   4
   6 -10   3 3734.13 412.269   0
   6 -10  -3 2965.28 452.081   4
  -6 -10  -3 3828.96 416.756   4
   6  10   3 4017.21 444.198   1
   6  10  -3 4026.25 444.212   4
   6 -10   4 3051.48 403.898   0
   6 -10  -4 3105.64 462.749   4
  -6 -10  -4 2618.64 396.053   4
   6  10  -4 3100.49 421.410   4
   6  10   4 3249.35 424.928   1
   6 -10  -5 19185.4 760.979   4
   6  10  -5 18440.7 711.278   4
   6 -10   5 18654.5 682.280   0
   6 -10  -6 16715.7 742.669   4
   6  10   6 16704.0 758.991   1
   6 -10   6 14424.8 619.567   0
   6  10  -6 14159.4 661.496   4
   6  10   7 939.328 401.652   1
   6 -10  -7 910.386 441.741   4
   6 -10   7 881.265 365.697   0
   6  10  -7 509.377 418.174   4
   6 -10  -8 6570.32 570.361   4
   6 -10   8 7544.24 521.573   0
   6  10   8 7023.39 567.485   1
   6  10  -8 6303.62 546.349   4
   6 -11   0 2901.31 447.396   4
  -6 -11   0 2788.73 412.846   4
   6 -11  -1 4279.50 496.497   4
   6 -11   1 5119.76 496.511   4
  -6 -11  -1 3742.51 434.750   4
  -6 -11   1 4427.26 457.727   4
   6  11   1 4644.17 434.443   1
   6 -11   2 3694.21 449.243   4
   6 -11  -2 2587.48 452.456   4
  -6 -11  -2 2912.33 432.155   4
   6  11  -2 2614.72 418.306   4
   6  11   2 3077.96 415.250   1
   6  11   3 1902.68 417.273   1
   6 -11   3 1294.95 341.137   0
   6 -11  -3 2150.48 450.334   4
   6 -11   3 2084.84 404.802   4
  -6 -11  -3 1652.23 407.781   4
   6  11  -3 1762.79 401.508   4
   6 -11   4 2856.13 392.595   0
   6  11   4 3156.36 458.803   1
   6 -11  -4 3188.17 496.053   4
  -6 -11  -4 3634.55 461.163   4
   6  11  -4 3177.17 466.550   4
   6 -11  -5 12358.0 695.844   4
   6  11  -5 12262.4 647.206   4
   6 -11   5 12176.8 603.211   0
   6  11   6 3351.47 492.268   1
   6 -11  -6 3640.09 523.323   4
   6 -11   6 2885.64 404.629   0
   6  11  -6 2919.02 462.652   4
   6  11   7 1605.35 445.317   1
   6 -12   0 422.875 408.145   4
  -6 -12   0 139.239 389.747   4
   6 -12  -1 2601.70 486.729   4
   6 -12   1 3077.25 478.939   4
  -6 -12  -1 2652.55 453.310   4
  -6 -12   1 2104.25 432.207   4
   6 -12  -2 4453.90 513.778   4
   6 -12   2 4764.52 506.835   4
  -6 -12  -2 4587.48 507.172   4
  -6 -12   2 4157.98 490.946   4
   6  12   2 4469.68 486.138   1
   6 -12  -3 4879.45 544.257   4
   6 -12   3 5934.33 539.858   4
   6 -12   3 4358.72 430.972   0
  -6 -12  -3 5103.47 506.917   4
  -6 -12   3 5344.27 552.123   4
   6  12  -3 5432.88 517.822   4
   6  12   3 5725.84 567.018   1
   6  12   4 2024.29 473.143   1
   6 -12  -4 1957.76 480.529   4
   6 -12   4 1962.78 417.014   0
  -6 -12  -4 1947.56 459.477   4
   6  12  -4 2520.06 444.050   4
   6  12   5 2234.16 463.739   1
   6 -13   0 475.754 426.876   4
  -6 -13   0 625.148 433.514   4
   6 -13  -1 1466.10 479.236   4
   6 -13   1 2036.09 482.237   4
  -6 -13  -1 1808.95 480.336   4
  -6 -13   1 1448.60 452.519   4
   6 -13   2 7904.47 622.849   4
  -6 -13  -2 7235.65 598.862   4
   6  13   3 3720.87 548.338   1
   6 -13   3 2211.09 490.142   4
  -6 -13  -3 2136.73 493.253   4
   6  13   4 1007.82 396.442   1
   7   0   0-65.2625 271.384   3
   7   0   0 30.8630 170.221   4
   7   0   0-12.1769 141.966   0
   7   0   1 923.589 289.080   3
   7   0  -1 1195.77 282.880   3
   7   0   1 1077.61 174.130   4
   7   0  -1 1104.86 147.966   0
   7   0  -1 961.905 227.704   4
   7   0   1 1242.82 192.650   0
   7   0   2 81449.5 680.388   4
   7   0   2 76716.9 816.442   0
   7   0  -2 80858.9 904.244   4
   7   0  -2 80667.4 650.393   0
   7   0   2 77727.2 993.420   3
   7   0  -3 9611.71 400.292   4
   7   0  -3 9599.76 228.359   0
   7   0   3 9840.26 362.246   0
   7   0   3 8853.58 443.837   3
   7   0   4 187.399 310.061   3
   7   0  -4 119.733 278.309   4
   7   0   4 224.697 224.436   0
   7   0   5 223.214 250.185   0
   7   0  -5-115.835 278.908   4
   7   0  -6 19841.7 614.846   4
   7   0   6 20252.2 626.944   1
   7   0   6 20704.8 577.207   0
   7   0  -7 4107.36 404.775   4
   7   0   7 4639.92 408.307   1
   7   0   7 4695.98 380.639   0
   7   0   8 26434.8 726.101   1
   7   0   8 25668.1 705.862   0
   7   0   9 1348.13 350.042   0
   7   0   9 1353.75 340.374   1
   7   0  -9 1284.09 367.179   4
   7   0  10 634.734 337.082   1
   7   0 -10 535.583 373.627   4
   7   0  10 638.894 345.853   0
   7   0 -11 443.133 371.162   4
   7   0  11 350.901 316.062   1
   7   0  11 475.192 372.082   0
   7   0 -12 4103.51 482.526   4
   7   0  12 4039.69 441.439   0
   7   0  12 4176.18 456.278   1
   7  -1   0 154.270 259.969   3
   7   1   0 7.15492 285.487   3
   7   1   0 169.203 171.235   4
   7  -1   0 160.960 176.290   4
   7   1   0 260.685 137.865   0
   7  -1   0 82.2732 144.004   0
   7   1   1 89301.1 788.511   4
   7  -1   1 87709.4 1020.44   3
   7   1  -1 84401.3 871.116   4
   7  -1   1 87321.0 777.775   4
   7  -1  -1 89212.8 910.271   4
   7  -1   1 86764.6 834.117   0
   7  -1  -1 91990.1 783.223   0
   7   1   1 93754.6 824.180   0
   7   1  -1 87289.6 673.836   0
   7   1   1 90024.3 1048.42   3
   7  -1  -1 86712.1 1008.80   3
   7   1  -2 2704.37 274.005   4
   7   1   2 2763.53 197.062   4
   7  -1   2 3006.68 188.181   4
   7  -1  -2 2541.59 287.214   4
   7  -1   2 3086.88 244.995   0
   7   1   2 2667.23 241.170   0
   7  -1  -2 2851.10 181.663   0
   7  -1   2 3062.75 347.430   3
   7   1  -2 2768.97 144.697   0
   7   1   2 2526.22 328.648   3
   7  -1   3 6387.17 323.544   0
   7  -1  -3 6407.98 227.355   0
   7   1  -3 5965.59 352.874   4
   7  -1  -3 6949.60 374.216   4
   7   1   3 7116.20 378.934   1
   7   1   3 6692.91 322.633   0
   7  -1   3 6654.19 419.963   3
   7   1   3 7090.03 411.683   3
   7   1   3 7120.79 216.033   4
   7   1  -4 27774.4 623.372   4
   7  -1  -4 26850.7 627.083   4
   7   1   4 29184.4 669.262   1
   7   1   4 27530.8 581.158   0
   7  -1   4 29131.6 693.810   3
   7   1   4 27087.5 658.637   3
   7  -1   4 29046.4 592.277   0
   7   1  -5 15452.8 530.285   4
   7  -1  -5 18203.4 570.737   4
   7   1   5 17510.5 562.436   1
   7   1   5 17908.8 520.694   0
   7   1   5 17789.4 577.824   3
   7  -1   5 15476.1 482.846   0
   7   1  -6 22275.1 639.456   4
   7  -1  -6 23316.0 658.659   4
   7   1   6 23191.3 655.893   1
   7   1   6 24547.3 622.369   0
   7  -1   6 24409.5 625.398   0
   7   1   7 1389.49 347.378   1
   7  -1   7 1213.69 311.258   0
   7   1  -7 963.673 345.217   4
   7  -1  -7 1002.46 339.836   4
   7   1   7 1348.94 315.631   0
   7   1  -8 8268.63 508.577   4
   7  -1  -8 7801.85 519.561   4
   7   1   8 8677.53 485.046   0
   7   1   8 9082.83 506.207   1
   7  -1   8 9411.25 492.072   0
   7   1  -9 15375.1 626.043   4
   7  -1  -9 18382.0 680.672   4
   7   1   9 18802.7 653.381   0
   7   1   9 17880.9 646.409   1
   7  -1   9 16034.5 628.965   0
   7   1 -10 5133.88 465.386   4
   7  -1 -10 4863.68 481.188   4
   7   1  10 5768.96 472.595   0
   7   1  10 5241.19 436.251   1
   7  -1  10 5433.11 445.773   0
   7   1 -11 4692.17 476.168   4
   7  -1 -11 3575.39 461.548   4
   7   1  11 3767.47 446.005   0
   7   1  11 3579.12 403.537   1
   7  -1  11 4806.85 457.965   0
   7   1  12 1461.38 373.820   1
   7   1 -12 1392.43 434.540   4
   7  -1 -12 1435.41 424.407   4
   7   1  12 1407.91 393.932   0
   7  -1  12 1524.82 414.636   0
   7  -2   0 5975.16 281.317   4
   7   2   0 5588.59 221.725   0
   7  -2   0 5552.11 269.117   0
   7  -2   0 5124.85 346.418   3
   7   2   0 5741.87 284.761   4
   7   2   0 5090.47 363.781   3
   7  -2   1 183.176 280.314   3
   7  -2  -1 260.074 265.436   3
   7   2   1 298.354 278.023   3
   7   2   1 316.841 220.429   1
   7   2   1 304.546 197.480   4
   7   2  -1 357.690 217.929   4
   7  -2   1 230.532 173.970   4
   7  -2  -1 384.140 200.608   4
   7  -2   1 209.688 182.411   0
   7  -2  -1 278.500 163.385   0
   7   2  -1 125.778 114.110   0
   7   2   1 267.950 158.863   0
   7   2  -2 43893.4 705.353   4
   7  -2   2 47619.0 558.715   4
   7  -2  -2 49848.8 748.306   4
   7  -2  -2 48376.9 609.493   0
   7  -2   2 45802.4 683.852   0
   7   2   2 50701.9 791.218   1
   7   2   2 49126.4 654.366   0
   7  -2   2 45332.7 789.261   3
   7   2   2 45628.3 780.509   3
   7   2   2 49506.7 571.417   4
   7  -2  -2 45111.9 730.266   3
   7   2  -3 5477.11 347.475   4
   7  -2  -3 5883.22 358.254   4
   7  -2   3 5191.75 311.778   0
   7   2   3 5824.80 300.147   0
   7   2   3 6093.00 380.854   1
   7  -2   3 5765.71 412.429   3
   7   2   3 6066.64 224.673   4
   7   2   3 5919.15 405.793   3
   7   2  -4 4691.19 360.353   4
   7  -2   4 4805.56 324.775   0
   7  -2  -4 4483.09 376.045   4
   7   2   4 4158.20 302.990   0
   7   2   4 4170.31 364.978   1
   7   2   4 3722.45 361.573   3
   7   2   5 1107.83 324.380   3
   7   2   5 923.484 312.515   1
   7   2  -5 1126.13 309.643   4
   7  -2  -5 1122.71 324.912   4
   7  -2   5 1100.13 289.351   0
   7   2   5 817.060 260.881   0
   7  -2  -6 32093.6 773.320   4
   7   2   6 31715.4 699.029   0
   7   2   6 32827.7 763.459   1
   7  -2   6 32880.2 707.258   0
   7   2  -7 4784.08 430.164   4
   7  -2  -7 6405.55 459.243   4
   7   2   7 6282.37 413.430   0
   7   2   7 5493.79 430.532   1
   7  -2   7 4752.99 376.776   0
   7   2  -8 40979.9 898.971   4
   7  -2  -8 47389.3 989.571   4
   7   2   8 49393.0 940.429   0
   7   2   8 46645.9 949.783   1
   7  -2   8 43914.5 881.589   0
   7  -2   9 325.066 324.485   0
   7   2   9 298.254 355.496   1
   7   2  -9 239.571 346.971   4
   7  -2  -9 130.624 348.339   4
   7   2   9 566.904 340.489   0
   7   2  10-35.6357 340.662   1
   7   2 -10 176.642 367.042   4
   7  -2 -10-5.15986 372.252   4
   7   2  10 66.6821 314.258   0
   7  -2  10 219.165 341.562   0
   7   2 -11 6879.86 536.023   4
   7  -2 -11 7771.17 559.382   4
   7   2  11 7658.73 515.317   1
   7  -2  11 7701.20 501.233   0
   7   2 -12 7964.16 573.615   4
   7  -2 -12 8165.46 581.439   4
   7   2  12 8868.69 548.205   1
   7  -2  12 8595.17 544.714   0
   7  -3   0 6946.54 322.552   4
   7   3   0 7099.99 330.100   1
   7  -3   0 6631.71 306.121   0
   7   3   0 6592.76 319.911   4
   7  -3  -1 52418.7 773.046   4
   7  -3   1 54278.7 696.075   4
   7  -3  -1 50496.9 686.718   0
   7   3   1 51045.7 623.294   0
   7   3  -1 54873.9 707.072   1
   7   3   1 51235.6 768.252   1
   7  -3   1 52859.0 730.780   0
   7  -3   1 52926.4 816.653   3
   7  -3  -1 48439.5 759.133   3
   7   3   1 48665.3 648.590   4
   7   3   1 50657.3 826.664   3
   7   3  -1 54072.0 763.099   4
   7   3   2 402.249 172.778   4
   7  -3   2 437.550 296.057   3
   7   3   2 406.364 285.493   3
   7  -3  -2 353.681 242.650   3
   7   3  -2 222.846 244.530   4
   7   3   2 534.620 260.244   1
   7  -3  -2 526.656 259.860   4
   7  -3   2 274.249 171.940   4
   7   3   2 327.024 193.581   0
   7  -3   2 284.393 218.800   0
   7   3  -3 2374.38 313.486   4
   7  -3   3 2932.75 192.413   4
   7  -3  -3 3783.63 343.965   4
   7   3   3 3068.49 268.822   0
   7  -3   3 2570.92 277.781   0
   7   3   3 3366.13 314.825   1
   7  -3   3 2616.53 355.856   3
   7   3   3 3448.78 211.374   4
   7   3   3 3169.67 337.168   3
   7  -3  -3 3089.39 292.168   3
   7   3  -4 15618.7 523.322   4
   7  -3  -4 14616.2 520.381   4
   7  -3   4 13894.0 463.069   0
   7   3   4 14474.4 450.904   0
   7   3   4 13689.1 496.462   1
   7   3   4 13924.8 507.304   3
   7   3  -5 31821.3 712.590   4
   7  -3   5 32773.5 693.369   0
   7  -3  -5 32414.2 733.669   4
   7   3   5 31100.0 647.095   0
   7   3   5 31155.1 718.594   1
   7   3  -6 10957.5 502.739   4
   7  -3   6 10924.6 479.959   0
   7  -3  -6 10732.2 506.673   4
   7   3   6 11172.1 462.584   0
   7   3   6 10223.8 491.064   1
   7   3  -7 5560.56 446.259   4
   7  -3  -7 6014.80 448.223   4
   7   3   7 6490.88 421.446   0
   7   3   7 6184.12 437.256   1
   7  -3   7 5663.37 407.736   0
   7   3  -8 17666.7 654.832   4
   7  -3  -8 18814.2 694.996   4
   7   3   8 19184.0 662.193   1
   7  -3   8 17450.1 605.116   0
   7   3  -9 8333.16 517.123   4
   7  -3  -9 10679.7 581.341   4
   7   3   9 9838.55 524.595   1
   7  -3   9 9285.14 503.224   0
   7   3 -10 6523.43 508.385   4
   7  -3 -10 6855.19 528.639   4
   7   3  10 6954.13 509.658   1
   7  -3  10 6816.19 482.961   0
   7   3 -11 6235.69 525.565   4
   7  -3 -11 7578.69 562.252   4
   7   3  11 7050.13 532.857   1
   7  -3  11 7101.62 506.686   0
   7   3  12 271.628 371.792   1
   7   3 -12 169.142 416.712   4
   7  -3 -12 316.539 410.211   4
   7  -3  12 355.270 369.914   0
   7  -4   0 13781.3 429.402   4
   7  -4   0 14032.2 431.400   0
   7   4   0 14565.1 436.939   1
   7  -4   0 13149.6 459.569   3
   7   4   0 13394.2 420.005   4
   7  -4  -1 15870.3 482.347   4
   7  -4   1 16903.8 440.953   4
   7  -4  -1 14161.1 453.381   3
   7   4  -1 16956.2 430.911   1
   7   4   1 15542.4 469.007   1
   7  -4   1 15089.9 502.520   3
   7   4   1 15066.1 404.013   4
   7   4  -1 15950.9 468.506   4
   7  -4   1 16244.7 464.916   0
   7   4   1 15672.8 518.064   3
   7  -4  -2 51389.5 860.639   4
   7  -4   2 46827.8 644.230   4
   7   4  -2 46708.6 620.931   1
   7   4   2 49754.6 799.777   1
   7  -4   2 44710.2 730.801   0
   7  -4   2 44933.7 809.132   3
   7   4   2 50343.3 659.100   4
   7  -4  -2 45836.8 733.616   3
   7   4   2 50593.8 833.247   3
   7   4  -2 45335.5 767.508   4
   7  -4  -3 23722.5 630.626   4
   7  -4   3 20823.7 412.514   4
   7  -4   3 21387.1 545.614   0
   7   4   3 20303.8 566.237   1
   7   4   3 21422.9 429.703   4
   7   4   3 20036.5 568.117   3
   7  -4  -3 20425.2 517.516   3
   7   4  -3 22929.2 615.608   4
   7  -4   4 8197.36 409.274   0
   7   4   4 9239.00 450.471   1
   7   4   4 9075.05 442.653   3
   7   4  -4 8585.31 438.673   4
   7  -4  -4 9090.77 368.604   3
   7  -4  -5 5916.77 437.255   4
   7  -4   5 4595.21 373.695   0
   7   4   5 5606.75 403.523   1
   7   4   5 5475.66 388.714   3
   7   4  -5 4992.84 410.895   4
   7  -4   6 20974.6 616.767   0
   7  -4  -6 23318.1 692.049   4
   7   4   6 21164.1 649.495   1
   7   4   6 21201.9 615.570   3
   7   4  -6 21459.2 659.593   4
   7  -4   7 3816.02 385.423   0
   7   4   7 2357.81 362.926   1
   7  -4  -7 2378.79 379.821   4
   7   4  -7 3709.34 420.613   4
   7  -4  -8 13595.5 604.855   4
   7   4   8 13893.1 603.154   1
   7  -4   8 12964.2 552.344   0
   7   4  -8 13099.3 601.357   4
   7   4  -9 562.489 372.385   4
   7   4   9 371.863 340.777   1
   7  -4  -9 230.291 361.997   4
   7  -4   9 375.529 298.851   0
   7  -4 -10 5045.96 495.712   4
   7   4  10 5180.28 475.337   1
   7  -4  10 6177.85 469.271   0
   7   4 -10 5518.29 505.862   4
   7  -4 -11 5948.16 550.646   4
   7   4  11 6073.08 508.526   1
   7  -4  11 7229.07 517.376   0
   7   4 -11 6415.52 555.075   4
   7   5   0 3451.39 292.095   4
   7  -5   0 3397.15 314.400   4
   7  -5   0 3185.09 295.476   0
   7   5   0 3656.07 285.699   1
   7  -5   0 3216.93 307.375   3
   7  -5   1 24986.2 589.837   0
   7  -5  -1 26766.3 636.627   4
   7  -5   1 25136.0 582.884   4
   7   5  -1 26673.0 532.964   1
   7   5   1 26797.5 595.451   1
   7  -5   1 25074.5 605.335   3
   7  -5  -1 26533.6 575.027   3
   7   5   1 27754.4 567.686   4
   7   5  -1 23272.9 557.505   4
   7   5   1 27467.8 651.761   3
   7  -5  -2 6619.10 415.190   4
   7  -5   2 6226.48 340.395   4
   7   5  -2 6269.34 283.042   1
   7   5   2 6757.24 380.464   1
   7   5   2 7236.83 333.664   4
   7  -5  -2 6298.96 341.800   3
   7  -5   2 5815.17 352.179   0
   7   5  -2 5930.24 374.991   4
   7   5   2 5920.10 395.972   3
   7  -5  -3 4387.87 378.320   4
   7  -5   3 3633.04 263.117   4
   7   5  -3 3021.13 330.521   4
   7   5   3 3800.49 344.696   1
   7  -5   3 3472.27 328.071   0
   7   5   3 4016.61 270.138   4
   7   5   3 4009.72 349.494   3
   7  -5  -3 4057.94 289.231   3
   7  -5  -4 27241.0 724.388   4
   7  -5   4 25892.7 639.020   0
   7   5   4 24900.1 657.453   1
   7   5   4 25140.0 625.673   3
   7  -5  -4 23474.3 523.312   3
   7   5  -4 24665.2 658.990   4
   7  -5   5 14574.0 526.746   0
   7   5   5 15768.4 569.108   1
   7   5   5 15011.9 521.712   3
   7   5  -5 14964.8 572.631   4
   7  -5  -5 15313.8 438.595   3
   7  -5  -6 26068.1 775.135   4
   7  -5   6 25337.7 675.253   0
   7   5   6 23188.6 694.415   1
   7   5   6 23189.9 620.099   3
   7   5  -6 26520.7 743.600   4
   7   5  -7 219.329 354.682   4
   7   5   7 136.403 318.288   1
   7  -5  -7 48.0791 353.928   4
   7  -5   7 51.4083 314.241   0
   7   5  -8 1598.50 426.063   4
   7   5   8 1737.42 385.389   1
   7  -5  -8 1792.39 397.514   4
   7  -5   8 1400.80 349.235   0
   7  -5  -9 3292.98 449.162   4
   7   5   9 3693.41 425.898   1
   7  -5   9 3746.18 380.684   0
   7   5  -9 4308.53 485.582   4
   7  -5 -10 4514.65 483.524   4
   7   5  10 4821.69 476.409   1
   7  -5  10 5667.56 463.350   0
   7   5 -11 636.789 421.088   4
   7   5  11 607.072 395.713   1
   7  -5  11 532.144 347.298   0
   7  -5 -11 403.612 410.860   4
   7  -6   0 2700.91 334.312   4
   7   6   0 2132.68 257.025   1
   7  -6   0 2378.10 279.485   3
   7   6   0 2185.13 299.096   4
   7  -6   1 3236.48 328.736   4
   7  -6   1 2989.32 309.799   0
   7  -6  -1 2228.85 339.746   4
   7   6  -1 3119.93 257.580   1
   7   6   1 2327.88 281.438   1
   7  -6  -1 2065.93 262.115   3
   7   6   1 2139.25 291.812   4
   7   6  -1 3127.69 320.211   4
   7   6   1 2396.48 324.408   3
   7  -6   2 26315.6 645.669   0
   7  -6  -2 31367.6 757.682   4
   7  -6   2 28719.7 635.635   4
   7   6   2 30547.9 677.587   1
   7  -6  -2 28807.8 572.972   3
   7   6   2 30767.5 613.656   4
   7   6  -2 25302.9 629.433   4
   7   6   2 32455.9 691.116   3
   7  -6  -3 27911.8 744.199   4
   7  -6   3 31531.1 633.309   4
   7   6   3 29032.4 693.895   1
  -7  -6  -3 33108.2 654.182   4
   7   6   3 28289.2 558.152   4
   7  -6   3 30593.5 695.484   0
   7  -6  -3 27477.9 553.680   3
   7   6   3 28328.2 643.999   3
   7   6  -3 30315.5 701.734   4
   7  -6  -4 5501.34 441.173   4
   7  -6   4 4531.61 367.494   0
   7   6   4 5387.39 397.572   1
   7   6   4 5577.24 388.436   3
   7   6  -4 4585.84 396.168   4
   7   6  -5 1180.84 351.686   4
   7   6   5 1167.85 323.642   1
   7  -6  -5 906.992 340.501   4
   7  -6   5 1195.65 313.146   0
   7   6   5 1236.76 320.681   3
   7  -6  -6 9100.97 541.568   4
   7  -6   6 8558.94 466.685   0
   7   6   6 9114.40 515.324   1
   7   6   6 9156.85 444.907   3
   7  -6  -7 7289.14 531.918   4
   7   6   7 7537.15 492.668   1
   7   6  -7 6442.00 468.730   4
   7  -6  -8 4295.44 498.566   4
   7   6   8 3982.91 454.489   1
   7  -6   8 2531.95 383.210   0
   7   6  -8 3069.56 432.152   4
   7   6  -9 352.875 381.639   4
   7   6   9 518.649 375.611   1
   7  -6  -9 117.889 378.372   4
   7  -6   9 469.010 316.187   0
   7  -6 -10 4551.73 502.913   4
   7   6  10 4743.90 505.675   1
   7  -6  10 4646.24 445.391   0
   7   6 -10 5234.32 511.731   4
   7  -7   0 11731.4 521.340   4
   7   7   0 11037.7 421.440   1
   7   7   0 10409.4 462.647   4
   7  -7  -1 4540.61 419.425   4
   7  -7   1 5792.79 397.769   4
   7  -7   1 5605.67 384.256   0
   7   7  -1 5855.49 320.461   1
   7   7   1 4584.97 339.977   1
   7   7   1 4423.07 353.894   4
   7   7  -1 5279.49 397.516   4
   7   7   1 4171.16 349.271   3
   7   7   2 2064.06 307.340   3
   7  -7   2 2549.56 337.557   0
   7  -7  -2 2520.47 372.380   4
   7  -7   2 2823.56 337.866   4
   7   7   2 2477.51 326.102   1
   7   7   2 2207.46 278.031   4
   7   7  -2 2891.58 350.985   4
   7  -7  -3 3244.63 416.371   4
  -7  -7  -3 3358.38 331.315   4
   7   7   3 3076.38 353.953   1
   7   7  -3 3103.25 362.539   4
   7   7   3 3587.15 335.915   3
   7  -7   3 3258.69 372.545   0
   7  -7  -4 18542.6 681.711   4
   7   7   4 18083.2 617.870   1
   7  -7   4 19868.0 627.289   0
   7   7   4 20100.0 577.547   3
   7   7  -4 18917.7 632.905   4
   7  -7  -5 5793.52 492.238   4
   7  -7   5 5726.90 433.216   0
   7   7   5 5605.55 447.616   1
   7   7   5 5525.03 385.753   3
   7   7  -5 5072.15 433.365   4
   7  -7  -6 12142.2 615.394   4
   7  -7   6 9838.86 514.880   0
   7   7   6 11620.3 575.986   1
   7   7   6 12421.2 489.962   3
   7   7  -6 8987.79 519.692   4
   7   7  -7 1034.15 387.550   4
   7  -7   7 1061.46 349.091   0
   7   7   7 1130.75 379.636   1
   7  -7  -7 1132.00 401.712   4
   7   7  -8 3142.81 453.694   4
   7  -7   8 3214.36 384.724   0
   7  -7  -8 2735.19 444.826   4
   7   7   8 3243.19 431.534   1
   7   7  -9 3060.55 458.638   4
   7  -7   9 2999.33 384.623   0
   7  -7  -9 3956.91 495.791   4
   7   7   9 4119.29 476.129   1
   7  -7 -10 4989.08 539.487   4
   7   7  10 6007.07 551.887   1
   7   7 -10 4735.63 514.829   4
   7  -7  10 4010.09 461.037   0
   7  -8   0 10902.0 538.880   4
   7   8   0 11752.8 450.023   1
   7   8   0 10723.5 482.832   4
   7  -8  -1 8959.79 521.050   4
   7  -8   1 8148.96 485.269   4
   7   8   1 8693.58 437.476   1
   7   8   1 8083.33 436.827   4
   7   8  -1 8130.82 456.647   4
   7   8   1 8750.96 431.148   3
   7  -8  -2 12009.7 597.301   4
   7  -8   2 11320.8 520.933   0
   7  -8   2 11613.9 538.412   4
  -7  -8  -2 11054.1 497.129   4
   7   8   2 12578.5 515.721   1
   7   8  -2 10686.9 520.443   4
   7   8   2 12732.3 494.674   3
   7  -8   3 22748.3 678.912   0
   7  -8  -3 22884.3 767.649   4
  -7  -8  -3 22322.5 630.268   4
   7   8   3 23102.3 678.429   1
   7   8  -3 21987.6 685.436   4
   7  -8  -4 8291.58 557.083   4
   7   8   4 9653.43 508.493   1
   7  -8   4 7526.88 474.710   0
   7   8   4 9366.40 442.456   3
   7   8  -4 7744.96 497.400   4
   7   8  -5 2051.32 400.265   4
   7   8   5 1992.39 304.548   3
   7   8   5 2374.84 377.450   1
   7  -8  -5 1769.95 419.102   4
   7  -8   5 1818.46 355.436   0
   7   8  -6 1065.09 373.839   4
   7   8   6 1884.95 403.153   1
   7  -8  -6 1948.95 412.239   4
   7  -8   6 1310.35 362.986   0
   7  -8  -7 11332.6 619.030   4
   7  -8   7 9330.66 535.058   0
   7   8   7 12001.1 620.352   1
   7   8  -7 9672.21 559.600   4
   7   8  -8 2374.81 431.536   4
   7  -8  -8 2708.97 457.457   4
   7   8   8 3120.27 434.652   1
   7  -8   8 2441.39 354.293   0
   7   8  -9 269.048 395.405   4
   7   8   9 971.991 405.553   1
   7  -8  -9 718.416 421.403   4
   7  -8   9 162.032 322.947   0
   7  -9   0 9978.22 561.718   4
   7   9   0 10764.2 458.323   1
   7   9   0 9364.67 491.247   4
   7   9   1 1098.04 309.078   3
   7   9   1 1937.76 311.633   1
   7  -9  -1 1322.17 371.389   4
   7  -9   1 1807.88 389.930   4
  -7  -9  -1 1681.94 380.947   4
   7   9   1 1412.26 330.592   4
   7   9  -1 1742.20 375.247   4
   7  -9  -2 3023.86 445.870   4
   7  -9   2 3582.15 417.867   4
   7  -9   2 2947.66 406.118   0
  -7  -9  -2 3185.88 375.606   4
   7   9   2 3063.40 366.026   1
   7   9   2 2856.37 344.070   3
   7   9  -2 2466.06 398.454   4
   7  -9   3 5839.84 458.078   0
   7  -9  -3 6513.30 536.947   4
  -7  -9  -3 6196.17 456.665   4
   7   9   3 6453.73 455.069   1
   7   9  -3 5869.04 467.137   4
   7   9   3 6322.75 394.635   3
   7  -9  -4 13350.1 669.951   4
   7   9   4 13765.9 610.022   1
   7   9  -4 14218.3 630.026   4
   7  -9   4 12588.7 577.510   0
   7  -9  -5 3050.55 462.566   4
   7  -9   5 2754.05 368.012   0
   7   9   5 3325.43 423.172   1
   7   9  -5 2945.69 440.254   4
   7  -9  -6 20149.7 782.348   4
   7  -9   6 18465.6 664.261   0
   7   9   6 19924.6 768.126   1
   7   9  -6 18313.7 718.113   4
   7   9   7 441.032 401.659   1
   7  -9   7 274.727 342.729   0
   7  -9  -7 261.605 368.840   4
   7   9  -7 311.269 384.128   4
   7  -9  -8 5671.43 539.173   4
   7  -9   8 4596.79 461.049   0
   7   9   8 5186.13 542.132   1
   7   9  -8 5245.23 526.011   4
   7 -10   0 10281.6 597.644   4
  -7 -10   0 9916.87 561.540   4
   7  10   0 9614.95 516.973   4
   7 -10  -1 8118.04 550.008   4
   7 -10   1 8627.60 557.312   4
  -7 -10  -1 7959.30 505.457   4
   7  10   1 8372.21 479.265   1
   7  10  -1 7750.02 511.123   4
   7  10   2 1746.98 353.775   1
   7 -10   2 1110.95 338.134   0
   7 -10  -2 1829.99 420.515   4
   7 -10   2 1584.35 410.824   4
  -7 -10  -2 1696.64 393.646   4
   7  10  -2 1006.55 376.517   4
   7 -10   3 13376.0 608.207   0
   7 -10  -3 12087.5 657.713   4
  -7 -10  -3 13721.3 626.589   4
   7  10   3 13758.6 607.120   1
   7  10  -3 13421.1 628.106   4
   7  10   4 1286.63 367.455   1
   7 -10  -4 1499.55 425.453   4
   7 -10   4 883.996 351.315   0
   7  10  -4 1299.15 399.478   4
   7  10   5 719.060 403.343   1
   7 -10   5 932.055 317.701   0
   7 -10  -5 590.344 427.769   4
   7  10  -5 707.860 405.674   4
   7  10   6 1825.98 414.876   1
   7 -10  -6 1695.64 430.270   4
   7 -10   6 2045.33 390.828   0
   7  10  -6 2337.50 449.521   4
   7  10   7 10788.5 645.938   1
   7 -11   0 10333.1 631.583   4
  -7 -11   0 9041.76 547.601   4
   7 -11  -1 1040.38 426.547   4
   7 -11   1 1393.19 418.542   4
  -7 -11  -1 1040.66 392.558   4
  -7 -11   1 967.260 411.158   4
   7  11  -1 603.851 374.341   4
   7  11   2 466.794 343.397   1
   7 -11  -2 110.043 402.304   4
   7 -11   2-39.5596 408.955   4
  -7 -11  -2 234.230 406.073   4
   7 -11   2-170.068 364.747   0
   7  11  -2 321.384 385.512   4
   7 -11   3 511.344 317.427   0
   7  11   3 636.641 378.428   1
   7 -11  -3 290.342 404.895   4
   7  11  -3 504.185 409.646   4
   7 -11   4 10387.7 585.367   0
   7 -11  -4 12446.1 698.617   4
   7  11   4 13524.9 693.008   1
   7  11  -4 10944.0 620.549   4
   7  11   5 38.6089 403.376   1
   7 -11  -5-58.2736 414.279   4
   7  11  -5 238.034 406.161   4
   7  11   6 5795.91 553.483   1
   7 -12   0 328.135 448.293   4
  -7 -12   0-61.5776 393.803   4
   7 -12   1 3791.98 550.799   4
   7 -12  -1 3683.18 519.756   4
  -7 -12   1 3384.39 491.982   4
  -7 -12  -1 2392.69 467.334   4
   7 -12  -2 492.759 422.224   4
  -7 -12  -2 567.722 427.930   4
  -7 -12   2 278.044 430.327   4
   7  12  -2 341.413 399.047   4
   7 -12  -3 6041.75 586.866   4
   7  12   3 7768.23 611.046   1
   7  12   4 547.360 400.659   1
   7 -13   1 535.076 368.846   4
   8   0   0 999.833 321.137   3
   8   0   0 517.338 214.203   4
   8   0   0 629.169 183.229   0
   8   0  -1 8159.84 280.158   0
   8   0  -1 8117.03 360.340   4
   8   0   1 8355.23 444.397   3
   8   0   1 8414.89 329.527   0
   8   0  -1 7830.06 440.333   3
   8   0  -2 45176.9 728.686   4
   8   0   2 46681.4 692.532   0
   8   0   2 44695.4 848.476   3
   8   0  -3 42289.5 753.792   4
   8   0   3 41047.9 689.438   0
   8   0   3 41078.7 815.842   3
   8   0  -4 3720.24 345.058   4
   8   0   4 3557.04 299.793   0
   8   0   4 3793.12 386.565   3
   8   0   5 349.268 255.435   0
   8   0  -5 414.822 281.817   4
   8   0   5 568.568 323.937   3
   8   0   6 676.126 286.524   0
   8   0  -6 1050.81 335.014   4
   8   0  -7 13211.3 571.068   4
   8   0   7 15066.9 564.917   0
   8   0  -8 3760.83 416.541   4
   8   0   8 3931.00 387.082   0
   8   0  -9 513.121 357.154   4
   8   0   9 722.871 328.509   0
   8   0 -10 4591.70 476.544   4
   8   0  10 5227.22 476.330   0
   8   0 -11 688.358 420.750   4
   8   0  11 1206.60 373.985   0
   8   1   0 86571.1 899.449   4
   8  -1   0 88491.1 909.675   4
   8  -1   0 86351.1 847.919   0
   8   1   0 90321.5 811.037   0
   8  -1   0 82616.0 1059.73   3
   8   1   0 82489.4 1089.94   3
   8   1   1 3510.07 254.319   4
   8   1  -1 2729.06 283.855   4
   8   1  -1 2317.57 344.199   3
   8  -1   1 2992.84 234.713   4
   8  -1  -1 3907.09 301.094   4
   8  -1   1 2641.03 252.640   0
   8  -1  -1 3930.26 237.050   0
   8   1   1 3919.83 255.250   0
   8  -1   1 2480.09 351.597   3
   8   1   1 3203.88 373.931   3
   8  -1  -1 3611.36 364.316   3
   8   1  -2 43585.5 725.803   4
   8  -1   2 45274.3 696.772   0
   8  -1  -2 42496.7 729.896   4
   8  -1  -2 41031.1 546.165   0
   8   1   2 44573.1 669.218   0
   8  -1   2 43776.3 824.517   3
   8   1   2 41977.0 817.400   3
   8  -1  -2 39375.2 760.170   3
   8   1  -3 17000.9 520.322   4
   8  -1  -3 16002.0 519.500   4
   8   1   3 16272.0 464.403   0
   8  -1   3 16712.5 576.049   3
   8   1   3 16337.5 570.993   3
   8   1  -4 9563.94 443.544   4
   8  -1  -4 8360.19 434.168   4
   8   1   4 7904.49 378.162   0
   8  -1   4 10295.3 498.616   3
   8   1   4 7517.01 444.692   3
   8  -1   4 11014.1 423.801   0
   8   1  -5 2934.29 345.438   4
   8  -1  -5 3507.91 358.333   4
   8   1   5 3223.47 363.310   1
   8   1   5 3471.01 322.968   0
   8   1   5 3221.56 386.849   3
   8  -1   5 3129.35 318.627   0
   8   1  -6 12400.6 536.191   4
   8  -1  -6 14730.2 575.760   4
   8   1   6 15045.8 570.147   1
   8   1   6 14646.2 517.965   0
   8  -1   6 11743.1 480.478   0
   8   1  -7 3704.83 409.086   4
   8  -1  -7 4129.38 438.695   4
   8   1   7 4385.05 431.595   1
   8   1   7 4407.13 393.872   0
   8  -1   7 3853.38 380.205   0
   8  -1   8 1279.76 350.010   0
   8   1   8 481.701 317.246   1
   8   1  -8 1122.37 362.219   4
   8  -1  -8 667.828 363.853   4
   8   1   8 495.115 321.515   0
   8   1   9 1519.39 346.509   1
   8   1  -9 1480.37 398.030   4
   8  -1  -9 1562.30 414.010   4
   8   1   9 1666.07 372.150   0
   8  -1   9 1572.59 336.115   0
   8   1  10 706.771 372.838   1
   8   1 -10 448.587 386.385   4
   8  -1 -10 808.802 382.850   4
   8   1  10 650.524 369.065   0
   8  -1  10 806.995 368.436   0
   8   1  11 1971.57 381.501   1
   8   1 -11 1363.13 436.161   4
   8  -1 -11 1707.57 450.339   4
   8   1  11 1808.47 408.120   0
   8  -1  11 1531.50 364.989   0
   8  -2   0 65153.6 817.454   4
   8  -2   0 62344.5 769.520   0
   8   2   0 64842.7 676.209   0
   8  -2   0 58885.5 908.986   3
   8   2   0 60774.6 965.973   3
   8   2   0 62214.8 803.052   4
   8   2  -1 3206.72 303.635   4
   8  -2   1 3762.00 258.336   4
   8  -2  -1 3964.02 311.054   4
   8  -2   1 3559.28 272.658   0
   8   2   1 4522.14 253.918   0
   8  -2  -1 4195.58 257.533   0
   8  -2   1 3658.48 372.969   3
   8  -2  -1 3719.09 353.867   3
   8   2   1 3943.61 388.183   3
   8   2   1 4554.01 283.926   4
   8   2  -2 4805.59 337.343   4
   8  -2  -2 3598.80 340.617   4
   8  -2   2 4487.75 298.965   0
   8   2   2 4085.15 341.825   1
   8   2   2 4152.34 279.417   0
   8  -2  -2 4161.39 237.775   0
   8  -2   2 4804.22 397.008   3
   8   2   2 3665.14 374.513   3
   8  -2  -2 3240.16 335.061   3
   8   2  -3 24079.9 600.487   4
   8  -2  -3 27231.8 481.065   0
   8  -2  -3 25949.4 643.370   4
   8  -2   3 25865.0 576.645   0
   8   2   3 24837.6 638.652   1
   8   2   3 26423.6 561.694   0
   8  -2   3 24968.8 679.855   3
   8   2   3 25638.4 681.849   3
   8  -2   4 10251.5 418.703   0
   8   2  -4 10166.0 463.542   4
   8  -2  -4 8688.33 446.416   4
   8   2   4 8706.52 388.371   0
   8   2   4 8990.63 456.282   1
   8  -2   4 10622.2 512.049   3
   8   2   4 8293.58 453.864   3
   8  -2  -5 2616.06 353.490   4
   8   2  -5 1979.59 329.461   4
   8  -2   5 1876.44 297.862   0
   8   2   5 2647.47 298.698   0
   8   2   5 2403.66 346.671   1
   8   2   5 2563.79 371.056   3
   8   2   6 602.123 326.027   1
   8   2  -6 59.0556 321.931   4
   8  -2  -6 377.331 342.299   4
   8  -2   6 691.716 296.164   0
   8   2   6 659.366 286.861   0
   8   2  -7 24774.5 740.895   4
   8  -2  -7 26157.9 774.106   4
   8   2   7 26715.2 708.149   0
   8   2   7 24453.1 720.132   1
   8  -2   7 24996.3 684.081   0
   8   2   8 2007.93 361.759   1
   8   2  -8 1416.13 387.771   4
   8  -2   8 1143.85 331.661   0
   8  -2  -8 2277.19 403.883   4
   8   2   8 2256.27 367.558   0
   8  -2  -9 3477.04 450.989   4
   8   2  -9 2689.53 427.839   4
   8   2   9 3446.21 411.358   0
   8   2   9 2840.36 404.626   1
   8  -2   9 2654.61 370.660   0
   8   2  10 1634.14 376.443   1
   8   2 -10 1030.77 397.324   4
   8  -2 -10 1382.85 405.586   4
   8   2  10 1596.34 357.132   0
   8  -2  10 1011.71 350.312   0
   8   2 -11 6941.08 557.956   4
   8  -2 -11 6772.13 569.263   4
   8   2  11 7301.20 544.237   1
   8  -2  11 7884.42 554.665   0
   8  -3   0 39026.4 651.939   4
   8  -3   0 38946.3 647.519   0
   8  -3   0 36639.8 745.791   3
   8   3   0 39550.6 676.094   4
   8   3   0 37199.2 768.478   3
   8  -3   1 14330.0 397.288   4
   8  -3  -1 14380.3 451.448   4
   8   3   1 14961.5 385.970   0
   8   3   1 14889.3 484.876   1
   8  -3   1 14094.5 432.489   0
   8  -3   1 13422.6 511.135   3
   8  -3  -1 13396.6 483.963   3
   8  -3  -1 13893.4 419.170   0
   8   3   1 14726.9 413.694   4
   8   3   1 14485.4 552.593   3
   8   3  -1 14677.4 488.537   4
   8  -3  -2 24193.7 505.432   0
   8  -3  -2 23915.4 602.362   4
   8   3   2 23292.5 502.547   0
   8  -3   2 21959.1 542.586   0
   8   3   2 24040.8 609.568   1
   8  -3   2 21578.5 627.396   3
   8   3   2 23888.4 643.506   3
   8  -3  -2 21579.1 576.087   3
   8   3  -2 21341.4 574.155   4
   8   3  -3 6181.74 409.788   4
   8  -3  -3 8050.06 414.749   4
   8  -3   3 6501.97 352.909   0
   8   3   3 6888.17 345.648   0
   8  -3  -3 7800.02 310.953   0
   8   3   3 7741.13 422.271   1
   8  -3   3 6647.50 439.065   3
   8   3   3 6796.35 434.607   3
   8  -3  -3 6490.76 376.654   3
   8  -3  -4 9131.25 412.868   3
   8   3  -4 8414.21 446.445   4
   8  -3  -4 10869.5 483.405   4
   8  -3   4 9110.89 424.801   0
   8   3   4 10850.8 419.170   0
   8   3   4 10637.1 484.541   1
   8   3   4 9986.79 492.082   3
   8   3  -5 8872.01 467.451   4
   8  -3   5 8774.30 433.538   0
   8  -3  -5 8645.66 480.725   4
   8   3   5 8477.79 404.290   0
   8   3   5 9000.34 475.887   1
   8   3   5 8284.86 471.931   3
   8   3  -6 16755.3 606.066   4
   8  -3  -6 18169.9 650.245   4
   8   3   6 18749.1 576.774   0
   8   3   6 17972.0 645.414   1
   8   3   6 16511.5 598.850   3
   8  -3   6 16149.6 551.371   0
   8   3  -7 3009.72 415.298   4
   8  -3  -7 3304.50 441.729   4
   8   3   7 3322.54 375.553   0
   8   3   7 3417.84 425.448   1
   8  -3   7 2990.79 360.783   0
   8   3  -8 2824.39 411.092   4
   8  -3  -8 2563.82 421.056   4
   8   3   8 2868.77 407.216   1
   8  -3   8 2528.58 376.212   0
   8   3   9 760.808 356.816   1
   8   3  -9 1276.61 399.442   4
   8  -3   9 803.004 356.222   0
   8  -3  -9 530.134 402.822   4
   8   3 -10 4372.07 472.982   4
   8  -3 -10 4381.56 504.618   4
   8   3  10 4115.89 478.891   1
   8  -3  10 4950.40 468.617   0
   8   3  11 1789.26 398.018   1
   8   3 -11 1894.87 447.768   4
   8  -3 -11 2211.62 456.878   4
   8  -3  11 1971.57 425.648   0
   8   4   0 16320.3 559.993   3
   8  -4   0 17165.5 512.973   4
   8   4   0 16814.7 490.516   1
   8  -4   0 14897.1 512.540   3
   8   4   0 16854.4 475.072   4
   8  -4   0 16278.0 473.070   0
   8  -4  -1 13563.4 431.515   0
   8  -4  -1 13911.9 485.573   4
   8  -4   1 15864.4 461.636   4
   8   4  -1 15947.6 451.583   1
   8   4   1 13595.6 476.530   1
   8  -4   1 14409.7 460.229   0
   8  -4   1 14075.2 526.160   3
   8  -4  -1 11858.3 464.534   3
   8   4   1 13089.8 412.510   4
   8   4  -1 14406.9 470.259   4
   8   4   1 12833.5 523.455   3
   8  -4  -2 35403.7 743.456   4
   8  -4  -2 33707.8 622.031   0
   8   4   2 36493.8 749.319   1
   8  -4   2 33308.1 669.021   0
   8  -4   2 32620.9 737.676   3
   8   4   2 34303.9 582.969   4
   8  -4  -2 31729.4 666.199   3
   8   4   2 34372.5 755.042   3
   8   4  -2 34631.6 713.088   4
   8  -4   3 17090.3 528.546   0
   8   4   3 16563.7 554.721   1
   8   4   3 15185.3 552.364   3
   8  -4  -3 15882.7 500.556   3
   8   4  -3 15726.8 567.582   4
   8  -4  -4 23464.1 664.710   4
   8  -4   4 22897.5 606.637   0
   8   4   4 20781.8 624.902   1
   8   4   4 20044.6 615.019   3
   8  -4  -4 20083.3 551.881   3
   8   4  -4 22954.3 653.187   4
   8   4   5 1575.66 345.176   3
   8  -4  -5 1286.34 259.944   3
   8   4  -5 1340.45 336.280   4
   8   4   5 1690.76 326.976   1
   8  -4  -5 1856.17 335.447   4
   8  -4   5 1401.22 292.423   0
   8  -4   6 3695.17 373.317   0
   8   4   6 2357.98 354.699   1
   8  -4  -6 2396.44 381.500   4
   8   4   6 2202.69 365.235   3
   8   4  -6 2959.34 404.909   4
   8  -4  -7 10030.2 549.834   4
   8   4   7 10614.5 538.893   1
   8  -4   7 8924.35 483.444   0
   8   4  -7 9771.50 553.611   4
   8   4  -8 1544.75 391.385   4
   8   4   8 1753.84 358.072   1
   8  -4  -8 1939.28 413.749   4
   8  -4   8 1221.39 326.532   0
   8   4  -9 948.353 413.066   4
   8   4   9 1414.99 387.854   1
   8  -4   9 1001.83 336.597   0
   8  -4  -9 925.030 417.322   4
   8  -4 -10 3017.20 472.818   4
   8   4  10 3170.72 440.876   1
   8  -4  10 3317.33 432.644   0
   8   4 -10 3477.79 486.486   4
   8   5   0 27452.5 697.581   3
   8  -5   0 29074.5 645.255   0
   8  -5   0 30282.8 656.015   4
   8   5   0 32419.0 662.727   1
   8  -5   0 26512.1 643.448   3
   8   5   0 29452.6 627.122   4
   8  -5  -1 13152.5 497.261   4
   8  -5   1 13081.4 448.244   4
   8  -5  -1 11921.4 435.848   0
   8   5  -1 13874.8 432.130   1
   8   5   1 13655.3 480.573   1
   8  -5   1 12236.6 491.588   3
   8  -5  -1 12056.9 464.914   3
   8   5   1 13179.2 442.182   4
   8  -5   1 11666.3 455.627   0
   8   5  -1 11890.1 443.575   4
   8   5   1 12428.8 516.641   3
   8  -5  -2 8403.43 453.472   4
   8   5   2 8227.46 423.558   1
   8  -5   2 7905.51 398.042   0
   8  -5  -2 8150.92 400.963   3
   8   5  -2 8082.84 422.156   4
   8   5   2 8319.03 460.448   3
   8  -5  -3 2755.61 377.217   4
   8  -5   3 2590.67 309.807   0
   8   5   3 2535.55 322.128   1
   8   5   3 2484.81 351.336   3
   8  -5  -3 2307.86 274.537   3
   8   5  -3 2334.37 337.150   4
   8  -5  -4 6414.43 463.403   4
   8  -5   4 4757.36 369.541   0
   8   5   4 5659.19 407.777   1
   8   5   4 6027.69 413.694   3
   8  -5  -4 6492.14 357.024   3
   8   5  -4 4438.48 397.124   4
   8  -5  -5 8929.89 533.896   4
   8  -5   5 8148.92 449.210   0
   8   5   5 8698.96 482.254   1
   8   5   5 8535.84 458.164   3
   8   5  -5 9140.80 504.371   4
   8  -5  -5 8606.45 393.971   3
   8  -5  -6 7185.46 506.936   4
   8  -5   6 5854.63 408.542   0
   8   5   6 7130.40 478.259   1
   8   5   6 7662.08 458.944   3
   8   5  -6 6222.62 475.565   4
   8  -5   7 6725.45 463.043   0
   8  -5  -7 6589.31 492.496   4
   8   5   7 5276.58 456.844   1
   8   5  -7 6377.64 522.361   4
   8   5  -8 1303.59 400.467   4
   8   5   8 587.323 330.165   1
   8  -5  -8 1116.89 394.150   4
   8  -5   8 1074.73 314.620   0
   8   5  -9 1985.33 454.142   4
   8   5   9 2119.73 425.907   1
   8  -5  -9 2213.32 444.237   4
   8  -5   9 2129.06 370.277   0
   8   5  10 3184.66 469.798   1
   8  -5 -10 2742.02 480.971   4
   8  -5  10 4273.88 464.393   0
   8   5 -10 3855.25 513.489   4
   8   6   0 24001.6 667.094   3
   8  -6   0 24617.9 646.582   4
   8  -6   0 23931.8 624.228   0
   8   6   0 24986.0 594.898   1
   8  -6   0 22436.9 593.197   3
   8   6   0 22547.9 599.013   4
   8  -6   1 4328.39 357.001   0
   8  -6  -1 4791.22 393.478   4
   8  -6   1 4886.44 359.351   4
   8   6   1 5379.27 357.026   1
   8  -6  -1 5207.12 356.815   3
   8   6   1 5380.87 361.394   4
   8   6  -1 4099.40 356.607   4
   8   6   1 5221.05 408.968   3
   8  -6  -2 22371.9 669.672   4
   8   6   2 21961.2 621.336   1
   8  -6  -2 20179.4 535.635   3
   8  -6   2 20365.9 601.587   0
   8   6  -2 18904.5 593.344   4
   8   6   2 22470.4 640.247   3
   8  -6  -3 6858.88 473.543   4
   8   6   3 6766.50 426.909   1
   8  -6   3 6724.56 404.040   0
   8  -6  -3 6900.41 356.100   3
   8   6   3 6431.29 417.060   3
   8   6  -3 6645.57 435.158   4
   8  -6  -4 10266.2 550.752   4
   8  -6   4 9611.31 470.496   0
   8   6   4 9568.52 488.155   1
   8   6   4 10616.7 499.932   3
   8   6  -4 8497.29 496.414   4
   8  -6  -5 8354.89 538.845   4
   8  -6   5 6792.84 451.344   0
   8   6   5 8058.95 485.511   1
   8   6   5 8009.38 455.435   3
   8   6  -5 6198.23 471.001   4
   8   6  -6 2507.88 410.252   4
   8  -6  -6 3217.22 440.969   4
   8  -6   6 2705.82 359.456   0
   8   6   6 2767.75 399.070   1
   8   6   6 3486.83 375.486   3
   8  -6   7 5871.55 453.958   0
   8  -6  -7 7086.43 543.221   4
   8   6   7 6088.31 462.217   1
   8   6  -7 5608.40 471.799   4
   8   6  -8 777.809 393.526   4
   8   6   8 1536.76 400.491   1
   8  -6  -8 1729.18 423.076   4
   8  -6   8 822.070 322.707   0
   8   6  -9 875.526 428.721   4
   8   6   9 719.288 361.250   1
   8  -6  -9 659.010 414.071   4
   8  -6   9 876.805 357.590   0
   8   7   0 1854.09 278.526   1
   8  -7   0 1858.58 307.379   0
   8  -7   0 1482.52 354.232   4
   8   7   0 1709.23 320.515   4
   8  -7   1 11043.8 493.903   0
   8  -7  -1 12950.9 562.662   4
   8  -7   1 12471.6 525.585   4
   8   7   1 12882.1 492.975   1
   8   7   1 12366.0 479.941   4
   8   7  -1 10841.7 490.605   4
   8   7   1 12231.9 522.403   3
   8  -7  -2 5074.73 445.393   4
   8   7   2 5217.86 393.067   1
   8   7  -2 4659.48 416.949   4
   8   7   2 5212.53 401.248   3
   8  -7   2 5176.55 383.844   0
   8  -7  -3 5317.12 460.590   4
   8   7   3 4926.27 408.389   1
   8  -7   3 4212.35 378.669   0
   8   7  -3 4028.24 402.529   4
   8   7   3 5130.57 394.059   3
   8  -7  -4 12806.8 608.443   4
   8  -7   4 9999.63 509.531   0
   8   7   4 11427.7 538.262   1
   8   7   4 12373.6 526.303   3
   8   7  -4 8858.09 508.724   4
   8  -7  -5 3602.46 453.288   4
   8  -7   5 4580.67 416.539   0
   8   7   5 3924.07 409.925   1
   8   7   5 3516.45 371.369   3
   8   7  -5 4547.19 437.601   4
   8   7  -6 2050.53 395.613   4
   8  -7   6 2208.33 359.185   0
   8  -7  -6 3588.21 472.994   4
   8   7   6 3904.09 424.959   1
   8   7   6 4312.07 388.819   3
   8   7   7 2840.03 437.865   1
   8  -7  -7 3549.74 496.489   4
   8  -7   7 2734.99 392.737   0
   8   7  -7 2864.39 443.567   4
   8   7  -8 1671.56 410.786   4
   8   7   8 1386.79 370.922   1
   8  -7  -8 1319.28 416.565   4
   8  -7   8 1405.45 337.642   0
   8   8   0 948.308 315.215   3
   8  -8   0 1056.05 369.811   4
   8   8   0 1230.55 315.336   4
   8  -8  -1 3219.14 419.743   4
   8  -8   1 4491.42 416.129   4
   8  -8   1 3683.06 372.017   0
   8   8   1 3102.03 349.744   1
   8   8   1 2857.05 360.152   4
   8   8  -1 3111.75 389.445   4
   8   8   1 2846.27 364.142   3
   8  -8   2 32813.9 809.315   0
   8  -8  -2 31640.2 882.214   4
   8   8   2 34434.0 802.424   1
   8   8  -2 34445.4 824.911   4
   8   8   2 35276.4 786.408   3
   8  -8  -3 2679.56 440.996   4
   8  -8   3 1975.51 348.175   0
   8   8   3 2479.98 364.015   1
   8   8   3 2465.05 347.219   3
   8   8  -3 2071.78 392.610   4
   8  -8  -4 7181.58 545.670   4
   8   8   4 7671.61 497.759   1
   8  -8   4 8365.63 498.652   0
   8   8   4 8857.59 467.766   3
   8   8  -4 8673.39 528.737   4
   8  -8  -5 4055.66 477.258   4
   8  -8   5 4747.23 435.670   0
   8   8   5 4608.30 449.781   1
   8   8   5 4115.57 375.891   3
   8   8  -5 4788.50 472.363   4
   8  -8  -6 7706.35 575.611   4
   8  -8   6 9511.88 528.847   0
   8   8   6 8339.94 537.347   1
   8   8  -6 9669.13 568.276   4
   8   8  -7 743.086 396.471   4
   8  -8   7 715.028 352.504   0
   8   8   7 1130.20 403.131   1
   8  -8  -7 857.787 397.895   4
   8   8   8 2616.39 437.736   1
   8   9   0 78.9335 305.622   3
   8  -9   0 248.835 375.026   4
   8   9   0 246.952 336.680   4
   8  -9  -1 14928.9 693.695   4
   8  -9   1 14829.1 659.987   4
   8  -9   1 13571.0 595.370   0
   8   9   1 12985.8 547.621   4
   8   9  -1 14769.7 606.348   4
   8   9   1 15285.7 570.443   3
   8  -9   2 4351.20 418.988   0
   8  -9  -2 4763.86 508.241   4
   8   9   2 4458.12 406.509   1
   8   9  -2 3798.32 442.133   4
   8   9   2 4128.16 391.077   3
   8  -9  -3 3106.86 464.994   4
   8   9   3 3670.18 405.592   1
   8   9  -3 4450.39 471.049   4
   8   9   3 4267.83 378.663   3
   8  -9   3 4029.92 423.322   0
   8  -9  -4 4617.19 510.247   4
   8   9   4 4959.79 484.270   1
   8  -9   4 4921.73 448.220   0
   8   9  -4 4436.62 475.206   4
   8  -9  -5 10769.6 633.485   4
   8  -9   5 9292.89 542.294   0
   8   9   5 11118.0 614.876   1
   8   9  -5 10113.6 603.754   4
   8   9   6 201.909 344.133   1
   8  -9   6-54.5477 334.160   0
   8  -9  -6 356.637 383.122   4
   8   9  -6 208.674 382.619   4
   8   9   7 1161.15 441.388   1
   8  10   0-112.369 302.389   3
   8 -10   0-121.643 385.138   4
   8  10   0 66.4042 335.106   4
   8 -10  -1 4671.56 516.029   4
   8 -10   1 3833.86 475.219   4
   8 -10   1 3503.75 398.311   0
  -8 -10  -1 4068.28 449.016   4
   8  10  -1 3954.03 442.343   4
   8  10   1 5218.83 416.477   3
   8 -10   2 9032.11 543.566   0
   8 -10  -2 9648.45 635.672   4
   8  10   2 10169.7 545.439   1
   8  10  -2 8130.38 537.828   4
   8  10   3 2436.31 412.820   1
   8 -10  -3 2531.41 487.867   4
   8 -10   3 2334.67 393.305   0
   8  10  -3 2487.19 447.943   4
   8 -10  -4 20692.1 826.764   4
   8  10   4 20649.1 788.830   1
   8 -10   4 18050.6 687.920   0
   8  10  -4 18237.6 733.797   4
   8  10   5 1340.22 405.853   1
   8 -10  -5 1886.82 454.786   4
   8  10  -5 814.372 412.215   4
   8  10   6 1167.32 455.710   1
   8 -11   0 7138.87 599.339   4
  -8 -11   0 6148.44 525.742   4
   8 -11  -1 4418.60 578.541   4
   8 -11   1 4377.46 475.424   0
  -8 -11  -1 4509.65 495.957   4
   8  11  -1 4648.51 514.627   4
   8 -11  -2 6453.92 606.221   4
   8  11  -2 5772.71 530.545   4
   8  11   3 746.470 388.166   1
   8 -11  -3 137.400 419.850   4
   8  11  -3 158.555 407.221   4
   8  11   4 2002.02 436.793   1
   8 -12   0 2154.81 444.880   4
   8 -12  -1 1403.03 490.838   4
  -8 -12  -1 1146.33 432.504   4
   9   0   0-65.1152 292.981   3
   9   0   0 102.939 210.495   4
   9   0  -1 10128.8 396.353   4
   9   0   1 11125.8 378.428   0
   9   0   1 9887.15 486.089   3
   9   0  -1 9705.56 487.955   3
   9   0  -2 26535.2 615.040   4
   9   0   2 26754.5 565.280   0
   9   0   2 26120.7 706.196   3
   9   0   3 432.930 327.006   3
   9   0  -3 349.577 266.365   4
   9   0   3 439.945 217.396   0
   9   0   4 223.883 344.792   3
   9   0   4-9.86622 232.317   0
   9   0  -4-85.6534 280.945   4
   9   0  -5 7725.48 461.142   4
   9   0   5 8650.67 430.048   0
   9   0   5 7681.30 492.891   3
   9   0  -6 1888.01 370.920   4
   9   0   6 2053.75 339.766   0
   9   0  -7 341.286 359.048   4
   9   0   7 265.664 292.183   0
   9   0  -8 3062.06 435.379   4
   9   0   8 3465.65 386.833   0
   9   0  -9 11229.3 625.350   4
   9   0   9 11266.0 557.390   0
   9   0 -10 617.395 400.360   4
   9   0  10 488.220 358.084   0
   9   1   0 3453.93 280.559   4
   9  -1   0 3648.90 267.869   4
   9  -1   0 3210.95 249.655   0
   9  -1   0 3078.63 363.035   3
   9   1   0 3461.39 383.895   3
   9   1  -1 8364.61 384.070   4
   9  -1   1 9107.62 360.456   0
   9  -1  -1 9734.10 397.722   4
   9   1   1 10724.5 360.298   0
   9  -1   1 7982.19 452.051   3
   9   1   1 9072.87 466.477   3
   9  -1  -1 8976.55 454.327   3
   9   1  -1 7833.46 451.915   3
   9   1  -2 7522.30 443.459   3
   9   1  -2 7159.89 397.149   4
   9  -1  -2 7770.27 399.931   4
   9   1   2 8206.54 351.977   0
   9  -1   2 7455.59 448.298   3
   9   1   2 6976.34 444.605   3
   9  -1   2 7836.42 352.471   0
   9  -1  -2 7252.02 434.936   3
   9  -1   3 1529.31 338.024   3
   9   1   3 1395.62 355.322   3
   9  -1  -3 848.310 293.602   3
   9   1  -3 1285.13 286.724   4
   9  -1  -3 1196.22 306.667   4
   9  -1   3 1404.12 247.571   0
   9   1   3 1299.35 253.345   0
   9  -1   4 1484.81 360.721   3
   9   1   4 792.364 342.898   3
   9   1  -4 1275.87 302.572   4
   9  -1  -4 725.056 296.477   4
   9  -1   4 1512.20 268.336   0
   9   1   4 901.079 256.481   0
   9   1   5 1899.31 362.068   3
   9   1  -5 1380.88 328.845   4
   9  -1  -5 1931.08 354.492   4
   9  -1   5 1287.16 285.583   0
   9   1   5 2013.75 297.142   0
   9   1  -6 19106.3 664.003   4
   9  -1  -6 18820.4 661.384   4
   9   1   6 20210.8 614.560   0
   9  -1   6 20778.2 634.886   0
   9  -1   7 2147.01 336.717   0
   9  -1  -7 3101.80 431.023   4
   9   1  -7 2418.97 390.133   4
   9   1   7 2833.53 363.630   0
   9   1  -8 20390.3 734.554   4
   9  -1  -8 19940.5 736.198   4
   9   1   8 21304.3 698.366   0
   9  -1   8 20504.3 685.277   0
   9   1  -9 1140.95 406.268   4
   9  -1  -9 1022.92 415.324   4
   9   1   9 1033.57 357.631   0
   9  -1   9 768.759 325.194   0
   9   1 -10 1174.55 425.164   4
   9  -1 -10 1428.83 413.498   4
   9   1  10 2130.09 407.079   0
   9  -1  10 1122.22 391.788   0
   9  -2   0 153.315 293.443   3
   9   2   0 14.5497 323.201   3
   9   2   0 208.293 230.217   4
   9  -2   0 183.029 189.672   0
   9  -2   0 316.622 224.126   4
   9   2  -1 25362.1 599.443   4
   9  -2  -1 25630.8 599.771   4
   9  -2   1 25841.7 558.136   0
   9  -2  -1 27445.6 537.355   0
   9  -2   1 23400.2 663.202   3
   9  -2  -1 23371.6 636.674   3
   9   2   1 25124.3 687.230   3
   9   2  -1 25545.8 689.396   3
   9   2  -2 9303.46 427.827   4
   9  -2  -2 8991.78 424.281   4
   9  -2   2 9591.06 387.217   0
   9   2   2 10119.5 368.572   0
   9  -2   2 9830.75 497.154   3
   9   2   2 8766.07 480.480   3
   9   2  -3 4056.12 358.184   4
   9  -2   3 4390.02 324.331   0
   9  -2  -3 4223.24 364.032   4
   9   2   3 3810.82 303.951   0
   9  -2   3 3769.65 392.936   3
   9   2   3 4009.31 407.824   3
   9  -2  -3 3567.19 353.292   3
   9  -2  -4 14560.8 528.374   3
   9   2  -4 15557.2 556.717   4
   9  -2  -4 17028.1 585.482   4
   9   2   4 17113.5 608.350   1
   9   2   4 16684.6 513.960   0
   9  -2   4 15399.4 607.369   3
   9   2   4 16798.7 615.489   3
   9  -2   4 16968.5 533.390   0
   9   2  -5 16037.8 594.812   4
   9  -2  -5 13982.7 587.836   4
   9   2   5 15579.3 531.263   0
   9   2   5 14993.2 596.034   1
   9   2   5 14370.1 592.620   3
   9  -2   5 16452.8 554.573   0
   9   2  -6 5905.72 460.915   4
   9  -2  -6 7032.52 488.115   4
   9   2   6 7551.68 452.844   0
   9   2   6 6716.65 473.412   1
   9  -2   6 6809.22 429.975   0
   9   2   7 482.733 321.226   1
   9   2  -7 594.905 364.838   4
   9  -2   7 413.729 294.108   0
   9  -2  -7 377.846 379.423   4
   9   2   7 318.116 308.540   0
   9   2   8 165.376 313.925   1
   9  -2   8 193.638 324.553   0
   9   2  -8 277.227 362.778   4
   9  -2  -8-30.8451 389.108   4
   9   2   8 209.279 309.312   0
   9   2  -9 6982.88 542.622   4
   9  -2  -9 7543.82 568.172   4
   9   2   9 7884.09 517.676   0
   9   2   9 7766.92 511.675   1
   9  -2   9 7276.24 500.594   0
   9  -2 -10 3638.16 503.649   4
   9   2 -10 2961.76 480.983   4
   9   2  10 3232.45 450.216   0
   9   2  10 3868.98 465.379   1
   9  -2  10 3603.72 428.929   0
   9  -3   0 3135.82 285.109   4
   9  -3   0 2561.48 259.863   0
   9  -3   0 2499.86 338.824   3
   9   3   0 3043.74 300.038   4
   9   3   0 2589.84 373.981   3
   9   3  -1 13989.4 555.851   3
   9  -3  -1 14783.2 505.565   4
   9  -3   1 13911.4 450.719   0
   9  -3  -1 13824.1 418.771   0
   9  -3   1 13003.7 532.366   3
   9   3   1 13973.3 569.062   3
   9   3  -1 13378.9 496.361   4
   9  -3  -2 18233.8 578.746   4
   9  -3   2 19802.0 536.974   0
   9   3   2 18164.9 577.219   1
   9  -3  -2 17892.7 461.999   0
   9  -3   2 18693.9 617.747   3
   9   3   2 17202.2 603.050   3
   9  -3  -2 15973.2 538.389   3
   9   3  -2 20119.6 580.338   4
   9  -3  -3 4024.43 386.613   4
   9  -3   3 2860.40 303.251   0
   9   3   3 4313.27 301.868   0
   9   3   3 3947.03 362.942   1
   9  -3   3 3548.62 381.951   3
   9   3   3 3814.36 393.974   3
   9  -3  -3 3538.27 346.950   3
   9   3  -3 3758.23 370.459   4
   9   3   4 1342.75 350.011   3
   9  -3  -4 1594.94 299.336   3
   9   3   4 1527.40 337.676   1
   9  -3   4 2095.67 301.277   0
   9   3  -4 2263.08 361.927   4
   9  -3  -4 1624.35 346.538   4
   9   3   4 1671.80 276.333   0
   9  -3  -5 3608.96 338.915   3
   9   3  -5 4425.68 411.648   4
   9  -3   5 4469.47 368.645   0
   9  -3  -5 3980.79 422.671   4
   9   3   5 3908.52 352.444   0
   9   3   5 3673.12 402.147   1
   9   3   5 3889.34 411.925   3
   9   3  -6 24781.5 750.023   4
   9  -3  -6 26685.2 792.738   4
   9   3   6 26290.5 691.932   0
   9   3   6 26770.2 759.572   1
   9   3   6 24421.3 731.024   3
   9  -3   6 24838.3 681.468   0
   9   3   7 2209.98 396.029   1
   9   3  -7 1510.75 385.911   4
   9  -3  -7 2464.78 437.330   4
   9  -3   7 1539.46 318.345   0
   9   3  -8 9464.23 571.669   4
   9  -3  -8 9341.47 598.725   4
   9   3   8 9498.39 568.544   1
   9  -3   8 8566.28 491.180   0
   9   3   9 529.965 372.856   1
   9   3  -9 161.115 385.551   4
   9  -3   9 584.506 355.450   0
   9  -3  -9 553.286 417.041   4
   9  -4   0 825.418 296.626   3
   9   4   0 890.339 270.468   4
   9   4   0 615.816 323.780   3
   9  -4   0 884.232 233.352   4
   9  -4   0 712.909 231.349   0
   9   4  -1 11080.9 529.690   3
   9  -4  -1 11057.9 445.424   4
   9   4   1 12179.8 476.818   1
   9  -4   1 10232.3 421.984   0
   9  -4   1 9544.75 479.721   3
   9  -4  -1 11278.1 417.456   0
   9  -4  -1 10375.3 472.734   3
   9   4  -1 10649.4 441.271   4
   9   4   1 11237.0 530.246   3
   9  -4  -2 6138.30 327.071   0
   9  -4  -2 5699.84 389.361   4
   9  -4   2 6599.52 373.258   0
   9   4   2 5833.84 404.344   1
   9  -4   2 5732.66 426.996   3
   9  -4  -2 5644.52 372.954   3
   9   4   2 5353.18 412.219   3
   9   4  -2 6116.98 391.438   4
   9  -4  -3 3745.86 368.234   4
   9  -4  -3 3413.18 279.076   0
   9  -4   3 3636.55 330.760   0
   9   4   3 4061.74 376.716   1
   9   4   3 3757.70 384.298   3
   9  -4  -3 3077.61 327.851   3
   9   4  -3 3877.00 394.995   4
   9  -4  -4 16775.4 614.098   4
   9  -4   4 13827.0 514.599   0
   9   4   4 15243.0 584.422   1
   9   4   4 15246.9 587.332   3
   9  -4  -4 15471.5 536.726   3
   9   4  -4 13742.3 572.559   4
   9  -4   5 6899.42 442.999   0
   9  -4  -5 7870.13 497.120   4
   9   4   5 6879.02 454.742   1
   9   4   5 6754.12 461.695   3
   9  -4  -5 6690.55 394.039   3
   9   4  -5 7244.45 492.406   4
   9   4   6 1633.27 371.907   3
   9  -4  -6 1387.19 283.290   3
   9   4  -6 2118.70 407.053   4
   9   4   6 1796.84 372.021   1
   9  -4  -6 1985.42 423.701   4
   9  -4   6 2061.12 353.639   0
   9   4  -7 299.113 384.091   4
   9   4   7 288.577 344.289   1
   9  -4  -7-37.2182 383.059   4
   9  -4   7 325.088 313.449   0
   9  -4  -8 5599.85 536.513   4
   9   4   8 5586.53 506.268   1
   9  -4   8 7176.10 489.234   0
   9   4  -8 6110.44 521.669   4
   9  -4  -9 6901.36 570.896   4
   9   4   9 6867.98 540.411   1
   9  -4   9 7624.39 523.577   0
   9   4  -9 6928.19 550.661   4
   9  -5   0 17676.1 560.991   4
   9   5   0 18200.4 542.229   1
   9  -5   0 14800.3 538.497   3
   9  -5   0 16265.6 515.530   0
   9   5   0 16672.1 526.199   4
   9   5   0 16469.0 602.087   3
   9  -5   1 1026.55 308.419   3
   9  -5  -1 1437.36 299.316   3
   9   5  -1 939.873 291.982   4
   9   5   1 1272.51 350.509   3
   9   5   1 1375.69 281.252   1
   9  -5  -1 1377.12 263.196   0
   9  -5  -1 1734.84 305.879   4
   9  -5   1 1061.61 259.042   0
   9  -5  -2 9687.96 494.669   4
   9  -5  -2 8971.36 399.853   0
   9   5   2 8974.23 458.014   1
   9  -5   2 9702.48 442.662   0
   9  -5  -2 8252.35 423.829   3
   9   5   2 7963.22 472.602   3
   9   5  -2 10514.0 485.825   4
   9  -5  -3 10579.9 530.078   4
   9  -5   3 10787.9 480.770   0
   9   5   3 10715.4 520.814   1
   9   5   3 10167.0 503.590   3
   9  -5  -3 10598.4 448.965   3
   9   5  -3 10822.9 503.331   4
   9   5   4 480.587 321.096   3
   9  -5  -4 348.988 257.072   3
   9   5  -4 526.422 336.866   4
   9   5   4 485.200 318.213   1
   9  -5   4 532.881 278.875   0
   9  -5  -4 428.147 324.901   4
   9   5   5 2320.44 354.508   3
   9   5  -5 2120.98 387.869   4
   9  -5  -5 2571.61 398.142   4
   9   5   5 2431.54 356.615   1
   9  -5   5 2091.84 322.508   0
   9  -5   6 4128.84 409.104   0
   9  -5  -6 4742.92 455.350   4
   9   5   6 4344.76 440.216   1
   9   5   6 4423.07 421.464   3
   9   5  -6 3701.98 451.936   4
   9  -5   7 3840.49 423.837   0
   9  -5  -7 3173.26 457.030   4
   9   5   7 3193.95 427.445   1
   9   5  -7 3672.86 475.054   4
   9  -5  -8 3700.08 486.880   4
   9   5   8 4584.71 473.717   1
   9  -5   8 4438.19 432.656   0
   9   5  -8 4289.83 495.827   4
   9  -6   0 200.121 286.530   3
   9   6   0 77.8199 323.409   3
   9  -6   0 285.299 270.931   4
   9  -6   0 81.6406 246.818   0
   9   6   0 390.195 288.959   4
   9   6  -1 2197.18 332.417   4
   9  -6  -1 2517.02 361.699   4
   9  -6  -1 2543.44 299.055   0
   9   6   1 2959.61 331.781   1
   9  -6  -1 2194.26 322.859   3
   9  -6   1 2759.57 322.670   0
   9   6   1 2666.91 368.242   3
   9   6  -2 442.297 316.253   4
   9  -6  -2 545.573 276.354   3
   9   6   2 640.667 317.183   3
   9   6   2 404.204 284.365   1
   9  -6  -2 433.639 330.574   4
   9  -6  -2 402.304 240.272   0
   9  -6   2 509.456 270.761   0
   9  -6  -3 3664.09 435.972   4
   9  -6   3 3330.90 360.045   0
   9   6   3 3212.28 375.366   1
   9   6   3 3365.94 385.806   3
   9   6  -3 3559.79 395.653   4
   9  -6  -4 12160.3 616.553   4
   9  -6   4 10981.0 510.742   0
   9   6   4 10960.3 544.351   1
   9   6   4 10941.0 529.172   3
   9   6  -4 10942.4 549.923   4
   9  -6  -5 10517.4 606.344   4
   9  -6   5 9993.89 515.891   0
   9   6   5 9466.35 522.608   1
   9   6   5 9991.34 515.024   3
   9   6  -5 10201.7 548.381   4
   9   6   6 1650.07 364.319   3
   9   6  -6 1029.14 385.782   4
   9   6   6 1259.41 381.587   1
   9  -6  -6 1712.58 417.130   4
   9  -6   6 828.645 336.159   0
   9   6  -7 625.422 389.310   4
   9   6   7 1166.12 374.355   1
   9  -6  -7 697.198 377.479   4
   9  -6   7 483.982 304.616   0
   9  -6   8 3033.01 395.723   0
   9   6  -8 2643.57 466.810   4
   9   6   8 1856.62 381.300   1
   9  -6  -8 2135.84 436.486   4
   9  -7   0 14847.6 556.293   0
   9  -7   0 15319.7 576.849   4
   9   7   0 15062.3 557.501   4
   9   7   0 14440.4 576.217   3
   9  -7  -1 8196.40 484.961   4
   9  -7  -1 8148.11 442.613   0
   9   7   1 7943.15 437.405   1
   9   7  -1 6775.25 451.628   4
   9   7   1 7550.21 479.178   3
   9  -7   1 6541.18 431.760   0
   9  -7  -2 11400.4 575.064   4
   9   7   2 11244.0 515.702   1
   9  -7   2 11195.0 506.923   0
   9   7  -2 12534.9 560.338   4
   9   7   2 10880.3 528.993   3
   9  -7  -3 5148.62 486.191   4
   9   7   3 5195.44 431.885   1
   9  -7   3 5212.64 420.605   0
   9   7   3 5576.08 431.555   3
   9   7  -3 5700.15 460.429   4
   9   7  -4 1848.59 390.869   4
   9   7   4 2051.86 365.117   3
   9   7   4 1835.78 359.241   1
   9  -7  -4 1949.09 412.297   4
   9  -7   4 2373.54 367.581   0
   9   7   5 389.938 325.293   3
   9   7  -5 92.0768 354.940   4
   9   7   5 41.2827 337.816   1
   9  -7   5 80.9626 295.120   0
   9  -7  -5 475.595 409.801   4
   9   7   6 2512.08 393.305   3
   9  -7   6 1519.38 363.481   0
   9   7  -6 1669.21 408.811   4
   9   7   6 1800.36 387.117   1
   9  -7  -6 2575.85 474.340   4
   9   7  -7 3078.52 452.751   4
   9  -7  -7 4150.69 520.112   4
   9   7   7 4462.31 487.509   1
   9  -7   7 3054.64 436.023   0
   9   8   0 1976.10 367.664   3
   9  -8   0 2686.99 361.379   0
   9   8   0 2550.32 367.995   4
   9  -8   1 4107.57 378.947   0
   9  -8  -1 3614.74 419.660   4
   9  -8  -1 3327.79 361.144   0
   9   8  -1 3882.47 399.150   4
   9   8   1 3409.21 396.042   3
   9  -8  -2 4117.19 468.119   4
   9   8   2 4061.02 400.283   1
   9   8  -2 4324.49 436.585   4
   9  -8   2 4213.35 394.563   0
   9   8   2 3678.84 406.824   3
   9  -8  -3 9525.85 602.501   4
   9   8   3 9749.42 536.816   1
   9  -8   3 8450.26 505.503   0
   9   8  -3 8807.91 544.952   4
   9   8   3 9402.60 499.369   3
   9  -8  -4 4953.49 515.278   4
   9  -8   4 5517.11 446.355   0
   9   8   4 5165.63 477.126   1
   9   8   4 4766.79 427.371   3
   9   8  -4 5173.80 484.395   4
   9   8  -5 2574.50 459.667   4
   9  -8  -5 3194.30 497.665   4
   9  -8   5 3346.27 391.362   0
   9   8   5 3182.31 430.164   1
   9   8   5 3294.10 394.007   3
   9  -8  -6 5538.68 570.130   4
   9   8   6 6657.92 520.205   1
   9   8  -6 5684.49 523.075   4
   9   9   0 2609.75 385.199   3
   9  -9   0 2521.37 387.650   0
   9   9   0 2523.70 378.515   4
   9  -9   1 7049.32 493.158   0
   9  -9  -1 7361.98 575.766   4
   9   9  -1 7230.18 505.632   4
   9   9   1 7117.89 473.775   3
   9  -9  -2 7435.42 575.125   4
   9   9  -2 8166.50 542.899   4
   9   9   2 7716.53 478.434   3
   9  -9   2 8111.59 503.987   0
   9  -9  -3 4138.60 533.308   4
   9   9   3 3718.64 416.562   1
   9  -9   3 4155.14 412.174   0
   9   9  -3 4313.04 486.073   4
   9   9   3 3968.85 407.573   3
   9   9   4 2264.42 451.775   1
   9  -9  -4 2196.02 479.049   4
   9  -9   4 2209.44 387.372   0
   9   9  -4 2543.39 448.390   4
   9   9   5 199.938 354.031   1
   9  -9  -5 36.9927 428.691   4
   9   9  -5 220.015 414.401   4
   9 -10   0 10749.4 579.689   0
   9  10   0 11682.4 564.426   3
   9  10   1 425.757 323.744   3
   9  10  -1 517.816 335.194   3
   9 -10  -1 443.396 484.281   4
   9 -10   1 315.539 337.100   0
   9  10  -1 698.411 415.526   4
   9 -10  -2 815.510 470.803   4
   9  10  -2 441.745 416.795   4
   9 -10  -3 2102.98 497.586   4
   9  10  -3 1755.55 431.349   4
   9  10   4 8140.44 563.954   1
   9 -11  -1 1152.48 388.207   4
   9  11  -1 1473.30 377.645   4
  10   0   0 502.843 301.534   3
  10   0   1-135.308 307.122   3
  10   0  -1 61.2276 293.182   3
  10   0  -1-24.1868 245.007   4
  10   0   2 146.414 328.456   3
  10   0  -2 26.6387 311.471   3
  10   0  -2-3.40630 268.546   4
  10   0   3 194.112 340.441   3
  10   0  -3 271.400 304.138   3
  10   0   3 135.107 226.403   0
  10   0  -3 135.303 294.817   4
  10   0  -4 35544.5 820.330   4
  10   0   4 33818.7 846.955   3
  10   0  -5 7410.25 475.307   4
  10   0   5 6949.05 427.943   0
  10   0   5 6450.94 489.770   3
  10   0  -6 2312.26 402.784   4
  10   0   6 2309.81 341.439   0
  10   0  -7 1251.85 398.419   4
  10   0   7 1261.82 329.479   0
  10   0  -8 2023.04 445.056   4
  10   0   8 1812.81 342.212   0
  10   0   9 5070.62 461.373   0
  10  -1   0 2310.67 345.668   3
  10   1   0 1755.69 333.789   3
  10   1  -1 2400.39 304.999   4
  10  -1   1 2143.66 348.275   3
  10   1   1 2057.53 349.997   3
  10  -1  -1 1870.22 340.610   3
  10   1  -1 2151.43 344.325   3
  10  -1  -1 2105.47 282.044   4
  10  -1   2 1192.85 323.476   3
  10   1  -2 2184.32 313.532   4
  10   1   2 1195.59 361.029   3
  10  -1  -2 1085.80 315.402   3
  10   1  -2 1532.98 338.308   3
  10  -1  -2 1226.46 282.530   4
  10  -1   2 1665.03 247.912   0
  10   1  -3 9002.55 493.790   3
  10   1  -3 9771.96 472.315   4
  10  -1  -3 9398.80 465.308   4
  10  -1   3 9870.31 431.137   0
  10  -1   3 8868.29 504.565   3
  10   1   3 7988.26 494.933   3
  10  -1  -3 7866.13 470.206   3
  10  -1   4 1701.45 363.108   3
  10   1   4 2217.94 378.216   3
  10  -1  -4 1958.02 334.630   3
  10   1  -4 1307.99 348.387   4
  10  -1  -4 2145.47 375.702   4
  10  -1   4 1798.18 286.086   0
  10   1   4 2322.93 308.191   0
  10   1  -5 6174.75 456.686   4
  10  -1  -5 5821.46 470.020   4
  10   1   5 6037.06 406.213   0
  10  -1   5 6312.73 421.574   0
  10   1   5 5523.52 476.686   3
  10  -1   6 1189.62 333.412   0
  10   1  -6 1183.77 391.595   4
  10  -1  -6 908.612 380.284   4
  10   1   6 951.550 316.486   0
  10   1  -7 11507.2 615.976   4
  10  -1  -7 13939.5 638.524   4
  10   1   7 14345.1 589.224   0
  10  -1   7 12459.1 564.361   0
  10   1  -8 756.966 418.643   4
  10  -1  -8 499.090 396.159   4
  10   1   8 559.167 351.279   0
  10  -1   8 1123.19 337.952   0
  10   1   9 1467.10 393.605   0
  10  -1   9 1591.56 399.900   0
  10  -2   0 465.320 313.448   3
  10   2   0 590.651 331.533   3
  10  -2   1 1435.87 355.076   3
  10  -2  -1 1515.20 333.852   3
  10   2   1 1380.14 360.763   3
  10   2  -1 1158.80 343.074   3
  10   2  -1 1194.32 291.907   4
  10  -2  -1 1689.27 278.965   4
  10  -2   1 937.795 234.130   0
  10   2  -2 2793.81 323.231   4
  10  -2   2 2493.23 381.610   3
  10  -2   2 3240.22 292.937   0
  10   2   2 2345.45 386.759   3
  10  -2  -2 1772.62 324.728   3
  10  -2  -2 2649.53 329.662   4
  10   2  -2 2931.90 377.574   3
  10  -2   3 166.226 335.284   3
  10   2   3 125.229 315.893   3
  10  -2  -3 120.045 290.074   3
  10   2  -3-11.5335 286.505   4
  10  -2  -3 186.239 292.406   4
  10  -2   3-177.127 243.759   0
  10   2  -4 15339.3 582.348   4
  10  -2  -4 13998.2 588.392   4
  10   2   4 15830.0 525.274   0
  10  -2   4 15524.5 634.826   3
  10   2   4 14644.0 625.550   3
  10  -2   4 16267.3 549.810   0
  10  -2  -5 5483.14 410.062   3
  10   2  -5 5881.30 458.603   4
  10  -2  -5 6183.56 480.946   4
  10   2   5 6840.04 427.731   0
  10   2   5 6240.09 485.149   3
  10  -2   5 5425.86 391.108   0
  10   2  -6 9567.27 561.970   4
  10  -2  -6 11144.1 606.572   4
  10   2   6 12085.2 542.666   0
  10  -2   6 9861.29 495.944   0
  10   2  -7 6909.21 524.638   4
  10  -2  -7 7713.88 559.042   4
  10   2   7 7158.09 464.998   0
  10  -2   7 6416.72 457.088   0
  10   2  -8 4408.32 502.935   4
  10  -2  -8 5374.26 537.120   4
  10   2   8 4574.77 423.181   0
  10  -2   8 5206.18 459.499   0
  10   2   9 3219.90 437.214   0
  10  -3   0 8426.20 376.725   0
  10  -3   0 7179.23 452.515   3
  10   3   0 6904.37 469.060   3
  10  -3   1 2571.72 378.067   3
  10  -3  -1 1767.96 318.911   3
  10   3   1 2055.73 355.010   3
  10   3  -1 2127.70 365.015   3
  10  -3  -1 2392.15 324.460   4
  10  -3   1 2983.77 290.672   0
  10   3  -1 2793.16 334.556   4
  10  -3   2 1113.78 351.997   3
  10   3   2 1413.58 356.009   3
  10  -3  -2 1387.03 305.656   3
  10   3  -2 968.560 320.633   3
  10   3  -2 1402.83 321.057   4
  10  -3  -2 1804.81 312.613   4
  10  -3   2 1244.65 278.646   0
  10  -3   3 6659.43 393.320   0
  10  -3  -3 5433.56 424.106   4
  10  -3   3 6312.71 476.198   3
  10   3   3 4728.73 444.162   3
  10  -3  -3 4371.21 376.022   3
  10   3  -3 6319.57 441.499   4
  10   3   4 943.767 359.206   3
  10  -3  -4 1062.43 297.665   3
  10   3  -4 831.767 346.936   4
  10  -3  -4 886.010 352.397   4
  10  -3   4 721.628 276.428   0
  10   3   5 1529.10 406.447   3
  10  -3  -5 1357.20 314.986   3
  10   3  -5 1625.33 386.515   4
  10  -3  -5 1319.25 393.606   4
  10   3   5 1351.93 302.842   0
  10  -3   5 1613.21 323.931   0
  10   3   5 1807.02 340.664   1
  10   3  -6 5433.28 483.680   4
  10  -3  -6 6038.39 529.268   4
  10   3   6 6413.13 462.867   1
  10   3   6 5721.20 471.223   3
  10  -3   6 5627.70 438.413   0
  10  -3  -6 5358.29 415.340   3
  10   3  -7 13694.6 651.548   4
  10  -3  -7 15927.6 704.551   4
  10   3   7 15462.0 672.261   1
  10  -3   7 14119.2 583.633   0
  10   3   8 2629.29 448.935   1
  10   3  -8 2020.65 456.965   4
  10  -3   8 1946.31 380.023   0
  10  -3  -8 2098.27 461.787   4
  10  -4   0 7269.25 376.534   0
  10  -4   0 5896.83 411.992   3
  10   4   0 6497.43 471.238   3
  10  -4   1 2313.28 355.852   3
  10  -4  -1 2071.91 332.620   3
  10   4   1 2254.57 364.825   3
  10   4  -1 2446.94 380.078   3
  10  -4   1 2735.11 298.820   0
  10  -4  -1 2374.42 266.172   0
  10   4  -1 2265.83 305.140   4
  10  -4   2 1821.56 360.656   3
  10  -4  -2 1916.91 326.991   3
  10   4   2 1480.96 342.201   3
  10  -4   2 2213.06 305.398   0
  10   4  -2 1828.80 329.259   4
  10  -4  -2 1872.70 345.052   4
  10   4   3 1647.77 391.105   3
  10  -4  -3 1260.97 296.768   3
  10   4  -3 1200.25 333.276   4
  10   4   3 1229.95 321.289   1
  10  -4  -3 1337.68 370.475   4
  10  -4   3 1084.55 297.015   0
  10  -4   4 9996.08 481.405   0
  10  -4  -4 13190.0 610.611   4
  10   4   4 11279.9 551.259   1
  10   4   4 10097.0 533.082   3
  10  -4  -4 12095.1 509.736   3
  10   4  -4 10679.4 560.310   4
  10  -4   5 2788.47 345.313   0
  10  -4  -5 3512.41 447.159   4
  10   4   5 4061.61 425.351   1
  10   4   5 4218.66 446.708   3
  10  -4  -5 3184.16 351.478   3
  10   4  -5 3294.46 443.093   4
  10  -4  -6 4811.98 519.100   4
  10   4   6 4256.50 425.986   1
  10   4   6 4642.63 452.909   3
  10  -4   6 3446.76 378.374   0
  10   4  -6 4083.59 478.573   4
  10   4   7 1072.96 377.681   1
  10   4  -7 1231.67 420.967   4
  10  -4  -7 981.965 428.964   4
  10  -4   7 869.019 341.959   0
  10  -5   0 1808.26 345.341   3
  10   5   0 1432.44 353.385   3
  10  -5   0 1441.32 264.516   0
  10   5   1 6653.36 418.203   1
  10  -5   1 6882.95 396.788   0
  10  -5  -1 6394.86 374.285   0
  10  -5   1 7249.45 461.314   3
  10  -5  -1 6090.32 414.998   3
  10   5  -1 6972.73 421.068   4
  10   5   1 6235.31 458.127   3
  10   5  -1 6828.94 472.071   3
  10  -5  -2 873.561 299.111   3
  10   5  -2 1274.34 327.775   4
  10   5   2 950.128 341.076   3
  10   5   2 913.168 308.868   1
  10  -5  -2 1341.21 315.767   4
  10  -5   2 894.327 262.708   0
  10  -5  -3 3527.46 410.582   4
  10  -5   3 2764.28 328.631   0
  10   5   3 3295.16 383.440   1
  10   5   3 3283.69 404.794   3
  10  -5  -3 3027.44 341.339   3
  10   5  -3 3254.34 392.124   4
  10   5   4 2032.49 372.045   3
  10   5  -4 1221.58 369.215   4
  10   5   4 1859.22 378.755   1
  10  -5  -4 2155.97 402.233   4
  10  -5   4 1077.86 301.057   0
  10  -5   5 3623.26 380.023   0
  10  -5  -5 4645.26 496.258   4
  10   5   5 4338.07 449.730   1
  10   5   5 4662.67 447.927   3
  10   5  -5 3896.21 460.772   4
  10  -5   6 6753.26 457.996   0
  10  -5  -6 8946.61 606.619   4
  10   5   6 7942.70 516.420   1
  10   5   6 8201.67 532.531   3
  10   5  -6 6935.87 546.058   4
  10  -5  -7 7213.32 594.522   4
  10   5   7 7197.06 524.022   1
  10   5  -7 6147.08 541.567   4
  10  -5   7 6141.44 468.495   0
  10  -6   0 4663.62 364.818   0
  10  -6   0 4155.78 386.858   3
  10   6   0 4172.88 436.071   3
  10  -6  -1 1210.35 310.557   3
  10   6   1 1377.96 364.880   3
  10   6  -1 990.093 371.535   3
  10  -6  -1 1195.77 271.900   0
  10  -6   1 889.407 263.813   0
  10   6  -2 54.2895 317.225   4
  10   6   2 13.8258 309.119   3
  10   6   2 40.9886 302.154   1
  10  -6  -2 133.911 304.785   4
  10  -6  -2 44.5086 239.458   0
  10  -6   2 158.698 254.725   0
  10   6  -3 1626.05 362.057   4
  10   6   3 2126.06 373.766   3
  10   6   3 2626.12 369.476   1
  10  -6   3 1906.67 326.755   0
  10  -6  -3 2439.39 404.350   4
  10  -6  -4 5619.30 500.100   4
  10  -6   4 4283.61 399.584   0
  10   6   4 6193.67 487.269   1
  10   6   4 5610.76 460.290   3
  10   6  -4 4016.89 448.385   4
  10   6  -5 3110.93 448.493   4
  10  -6  -5 4146.17 483.430   4
  10   6   5 4446.20 444.376   1
  10   6   5 4354.38 447.353   3
  10  -6   5 2615.38 380.569   0
  10  -6   6 2771.75 404.397   0
  10  -6  -6 3853.99 487.503   4
  10   6   6 4195.52 476.441   1
  10   6   6 3874.75 432.772   3
  10   6  -6 3729.10 481.686   4
  10   7   0 547.334 329.506   3
  10  -7   0 508.207 276.549   0
  10  -7  -1 2080.35 301.242   0
  10  -7   1 1922.72 324.630   0
  10   7   1 1632.15 375.972   3
  10   7  -1 2262.47 392.974   3
  10  -7  -2 5652.59 519.684   4
  10  -7  -2 4584.95 373.050   0
  10   7   2 5644.92 442.733   1
  10  -7   2 4077.92 389.829   0
  10   7  -2 4255.12 437.433   4
  10   7   2 5065.42 448.092   3
  10   7   3 2223.28 373.420   3
  10   7   3 2153.15 377.267   1
  10  -7  -3 2322.96 453.843   4
  10  -7   3 2562.73 355.675   0
  10   7  -3 2841.56 434.549   4
  10   7  -4 1393.88 408.485   4
  10   7   4 1950.03 394.720   1
  10  -7   4 2047.96 351.783   0
  10  -7  -4 2497.58 481.633   4
  10   7   4 2486.78 395.826   3
  10   7   5 2028.06 385.944   3
  10   7  -5 1230.06 409.574   4
  10  -7   5 1157.19 324.948   0
  10   7   5 2390.41 425.013   1
  10  -7  -5 1660.54 448.988   4
  10   7   6 8719.82 528.061   3
  10   8   0 2083.48 384.705   3
  10  -8   0 1888.58 323.336   0
  10  -8  -1 2925.53 369.318   0
  10  -8   1 2028.09 332.464   0
  10   8   1 2923.54 410.069   3
  10   8  -1 2884.26 411.513   3
  10   8   2 222.550 342.113   3
  10  -8  -2 241.315 406.050   4
  10  -8  -2 302.436 318.524   0
  10  -8   2 194.330 275.304   0
  10   8  -2 165.756 376.020   4
  10  -8  -3 3307.16 522.816   4
  10   8   3 3417.76 421.448   1
  10  -8   3 2711.13 360.139   0
  10   8   3 2893.49 402.748   3
  10   8  -3 3283.78 470.515   4
  10   8   4 2602.91 399.422   3
  10   8   4 2570.81 409.323   1
  10  -8  -4 3294.31 524.583   4
  10   8  -4 2313.27 444.455   4
  10   8   5 4562.73 488.598   1
  10   8   5 4457.51 468.871   3
  10   9   0-24.4672 365.688   3
  10  -9   0 313.989 303.524   0
  10   9   1 165.120 341.564   3
  10   9  -1 493.328 365.459   3
  10  -9  -1 337.888 296.374   0
  10  -9  -2 2405.10 367.816   0
  10   9   2 2801.43 395.262   3
  10   9  -2 2207.85 443.984   4
  10  -9  -3 3534.75 525.398   4
  10   9   3 3232.90 426.713   3
  10   9  -3 2846.78 448.107   4
  10   9   4 1337.68 301.817   1
  11   0   0-240.213 332.404   3
  11   0   1 53.3697 335.526   3
  11   0  -1 299.328 314.503   3
  11   0   2 71.5719 319.461   3
  11   0  -2 190.435 342.081   3
  11   0  -3 8591.49 495.390   4
  11   0   3 7973.45 510.655   3
  11   0  -3 7233.46 499.439   3
  11   0  -4 16134.0 630.192   4
  11   0   4 14523.1 645.095   3
  11   0  -4 14234.5 612.597   3
  11   0  -5 4157.84 444.360   3
  11   0  -5 4854.03 478.346   4
  11   0   5 5574.51 423.919   0
  11   0   5 4449.87 478.156   3
  11   0  -6 1939.62 433.567   4
  11   0   6 1732.50 338.074   0
  11   0  -7 63.6594 393.419   4
  11   0   7 193.150 288.419   0
  11  -1   0 1512.44 355.731   3
  11   1   0 1250.97 365.992   3
  11  -1   1 4990.35 455.939   3
  11   1   1 4252.81 442.399   3
  11  -1  -1 3900.61 407.510   3
  11   1  -1 5173.09 443.272   3
  11  -1   2 4818.34 451.516   3
  11   1   2 4449.55 434.665   3
  11  -1  -2 4758.88 424.814   3
  11   1  -2 4711.24 458.749   3
  11  -1   3 805.893 357.958   3
  11   1   3 768.240 353.617   3
  11  -1  -3 907.063 346.813   3
  11   1  -3 629.125 358.199   3
  11   1  -3 607.929 343.120   4
  11  -1  -3 1005.93 344.410   4
  11  -1   4 1123.07 378.125   3
  11   1   4 437.509 358.199   3
  11  -1  -4 489.946 351.968   3
  11   1  -4 580.564 340.221   3
  11   1  -4 1112.37 378.167   4
  11  -1   4 930.143 284.127   0
  11  -1  -4 730.465 346.005   4
  11   1  -5 10570.2 585.614   4
  11  -1  -5 8892.70 550.226   4
  11  -1   5 10640.8 505.632   0
  11   1   5 9725.72 564.582   3
  11  -1  -5 8066.58 511.063   3
  11  -1   6 2428.10 364.343   0
  11   1  -6 2352.98 443.810   4
  11  -1  -6 1989.17 430.879   4
  11   1   6 1969.10 342.659   0
  11   1  -7 668.286 406.449   4
  11  -1  -7 703.764 410.146   4
  11   1   7 1090.00 356.985   0
  11  -1   7 818.318 328.320   0
  11  -2   0 42.9800 336.771   3
  11   2   0 19.4240 317.990   3
  11  -2   1 208.137 318.950   3
  11  -2  -1 281.131 300.099   3
  11   2   1 181.010 343.032   3
  11   2  -1 14.7939 352.506   3
  11  -2   2 19013.1 689.120   3
  11   2   2 19494.6 711.965   3
  11  -2  -2 18256.8 653.993   3
  11   2  -2 17233.0 661.934   3
  11  -2  -3 6975.43 462.462   4
  11  -2   3 6769.74 498.021   3
  11   2   3 7035.26 517.406   3
  11  -2   3 7131.58 411.917   0
  11  -2  -3 5838.79 459.846   3
  11   2  -3 7207.60 512.421   3
  11   2  -3 7073.93 477.773   4
  11   2   4 2608.14 440.170   3
  11  -2  -4 2244.48 368.379   3
  11   2  -4 2530.64 406.078   4
  11  -2  -4 2209.86 402.969   4
  11  -2   4 2804.51 333.628   0
  11   2  -5 4389.21 482.579   4
  11  -2  -5 4920.82 506.105   4
  11  -2   5 5163.27 416.535   0
  11   2   5 3800.87 464.209   3
  11  -2  -5 4791.02 446.007   3
  11  -2  -6 1228.29 388.630   3
  11   2  -6 1194.48 422.653   4
  11  -2   6 1429.38 357.774   0
  11  -2  -6 1316.57 428.566   4
  11  -2   7 266.780 281.014   0
  11  -2  -7 365.878 344.541   3
  11   2  -7 333.718 400.925   4
  11  -2  -7 193.103 409.173   4
  11   2   7 655.293 305.919   0
  11   2   8 358.873 358.137   0
  11  -3   0 1998.61 373.695   3
  11   3   0 2062.24 418.229   3
  11  -3   1 6592.45 466.577   3
  11  -3  -1 6715.79 472.859   3
  11   3   1 6710.33 493.254   3
  11   3  -1 5661.67 463.415   3
  11  -3   2 2763.77 417.130   3
  11  -3  -2 2599.62 383.977   3
  11  -3   2 2790.51 323.321   0
  11   3  -2 2857.45 427.310   3
  11   3   2 3032.65 422.565   3
  11   3   3 362.527 360.522   3
  11  -3  -3 254.526 310.566   3
  11   3  -3 309.514 369.529   3
  11   3  -3 699.561 361.364   4
  11  -3  -3 284.232 346.663   4
  11  -3   3 241.247 281.442   0
  11  -3   3 404.307 343.352   3
  11   3   4 2610.49 430.297   3
  11  -3  -4 2255.66 364.952   3
  11   3  -4 1922.11 411.187   4
  11  -3  -4 2282.12 413.070   4
  11  -3   4 1794.31 315.569   0
  11   3   5 13323.8 654.149   3
  11  -3   5 11577.6 547.616   0
  11  -3  -5 12045.3 572.554   3
  11   3  -5 12023.1 625.227   4
  11  -3  -6 2602.33 413.711   3
  11  -3  -6 3823.98 489.783   4
  11   3  -6 3174.82 467.811   4
  11  -3   6 3352.86 369.497   0
  11  -4   0 2532.77 394.222   3
  11   4   0 2904.59 423.517   3
  11  -4   1 563.478 332.341   3
  11  -4  -1 401.027 307.517   3
  11   4   1 532.800 357.140   3
  11   4  -1 859.921 359.817   3
  11   4  -2 2438.42 408.200   3
  11  -4   2 2579.28 332.031   0
  11  -4   2 2891.83 424.676   3
  11  -4  -2 2729.72 378.868   3
  11   4   2 2912.66 409.156   3
  11   4  -3 5737.63 502.020   3
  11  -4   3 5078.02 393.337   0
  11  -4  -3 6392.48 489.626   4
  11   4   3 5147.83 476.128   3
  11  -4  -3 4685.37 420.095   3
  11   4  -3 5349.69 465.580   4
  11  -4   4 4314.86 401.401   0
  11  -4  -4 4381.62 480.073   4
  11   4   4 5108.54 505.684   3
  11  -4  -4 3475.47 388.975   3
  11   4  -4 4115.83 460.608   4
  11  -4  -5 4633.83 528.957   4
  11   4   5 4826.83 498.709   3
  11  -4   5 3608.99 375.924   0
  11   4  -5 4393.12 513.880   4
  11   4  -6 928.662 440.668   4
  11  -4  -6 312.871 405.179   4
  11  -4   6 407.825 325.272   0
  11  -5   0 6704.68 477.343   3
  11   5   0 6867.23 509.571   3
  11  -5  -1 976.709 341.093   3
  11   5   1 1156.20 405.949   3
  11   5  -1 1208.96 370.819   3
  11  -5   1 1667.82 292.124   0
  11  -5   1 1753.19 392.925   3
  11   5  -2 2181.14 400.411   3
  11  -5   2 2508.66 330.679   0
  11  -5  -2 3190.28 395.740   3
  11   5   2 3513.49 442.065   3
  11   5   3 990.610 404.872   3
  11   5  -3 821.229 374.485   4
  11  -5  -3 1010.49 391.229   4
  11   5   3 1546.92 381.476   1
  11  -5   3 516.714 308.774   0
  11   5   4 1737.74 422.924   3
  11   5  -4 2132.06 442.017   4
  11   5   4 2192.53 425.407   1
  11  -5  -4 2239.87 472.921   4
  11  -5   4 1669.25 335.281   0
  11  -5   5 2856.01 359.356   0
  11   5  -5 2708.45 446.095   4
  11  -5  -5 4698.31 530.706   4
  11   5   5 4463.26 459.690   1
  11   6   0 399.467 374.348   3
  11  -6   0 762.058 282.247   0
  11  -6   0 772.619 346.655   3
  11   6   1 1588.33 380.751   3
  11   6  -1 2416.02 435.497   3
  11  -6   1 1941.13 324.165   0
  11  -6   2 4250.74 387.323   0
  11   6   2 4083.03 441.041   3
  11  -6   3 6309.16 444.625   0
  11   6   3 7523.26 496.148   1
  11   6   3 7018.23 509.957   3
  11   6  -3 6700.67 497.200   4
  11   6  -4 1025.87 401.037   4
  11   6   4 1134.68 377.735   1
  11  -6  -4 910.685 437.504   4
  11  -6   4 368.087 316.419   0
  11  -6  -5 2208.29 467.244   4
  11  -7   0 4678.05 403.592   0
  11  -7   1 1639.97 312.335   0
  11  -7   2 3336.16 390.854   0
  11   7  -3-145.218 338.970   4
  11   7  -4 233.420 358.637   4
  11   7   4 287.464 304.714   1
  11  -7  -4-55.1110 341.150   4
  12   0   0-6.64641 325.806   3
  12   0   1 4000.15 466.841   3
  12   0  -1 3778.92 437.550   3
  12   0  -2 202.167 380.932   3
  12   0  -3 19246.3 737.348   3
  12   0  -5-48.7646 373.045   4
  12  -1   0 7622.57 522.633   3
  12   1   0 7473.80 506.994   3
  12  -1   1 144.439 364.304   3
  12   1   1 304.611 382.825   3
  12  -1  -1 112.114 337.792   3
  12   1  -1 154.002 336.950   3
  12  -1   2 2434.08 414.678   3
  12  -1  -2 2067.11 395.558   3
  12   1  -2 1972.53 404.466   3
  12  -1  -3 103.158 357.821   3
  12  -1  -4 5207.69 467.770   3
  12   1  -5-154.586 377.040   4
  12  -1  -5 277.119 350.628   4
  12  -2   0 360.870 369.863   3
  12  -2   1 4372.47 460.223   3
  12  -2  -1 4286.53 450.611   3
  12  -2   2 1022.05 379.853   3
  12  -2  -2 1495.43 353.912   3
  12  -2  -3 10642.4 558.288   3
  12  -2  -4 753.366 381.948   3
  12  -2  -5 2825.15 403.447   4
  12   2  -5 3215.74 424.371   4
  12  -3   0 11460.0 578.016   3
  12  -3   1 5491.07 503.106   3
  12  -3  -1 5766.63 471.710   3
  12  -3  -2 846.161 349.675   3
  12  -3  -3 245.022 315.100   3
  12  -3  -4 3349.95 408.457   3
  12   3  -5 89.0816 330.104   4
  12  -3  -5 436.489 322.909   4
  12  -4   0 95.5386 339.234   3
  12  -4   1 5205.75 485.980   3
  12  -4  -1 4953.15 446.371   3
  12  -4  -2 2798.76 384.839   3
  12  -4  -3 5415.39 439.429   3
  12  -4   4 966.715 313.253   0
  12  -5   0 5944.35 493.155   3
  12  -5   1 5451.77 507.651   3
  12  -5  -1 4730.95 432.944   3
;
_shelx_hkl_checksum   35950
