# Supplementary material for: Synthesis of chiral Cu(II) complexes from pro-chiral Schiff base ligand and investigation of their catalytic activity in the asymmetric synthesis of 1,2,3-triazoles
Source: Sci Rep. 2024 May 8;14:10603. doi: 10.1038/s41598-024-60930-w (PMC11079015; doi:10.1038/s41598-024-60930-w)
Supplement: Supplementary file 5 — Supplementary Information 5. [file 41598_2024_60930_MOESM5_ESM.cif]

 
data_m1a
 
_audit_creation_method            'SHELXL-2018/3'
_shelx_SHELXL_version_number      '2018/3'
_chemical_name_systematic         ?
_chemical_name_common             ?
_chemical_melting_point           ?
_chemical_formula_moiety          'C17 H17 N3 O2'
_chemical_formula_sum
 'C17 H17 N3 O2' 
_chemical_formula_weight          295.33

loop_
 _atom_type_symbol
 _atom_type_description
 _atom_type_scat_dispersion_real
 _atom_type_scat_dispersion_imag
 _atom_type_scat_source
 'C'  'C'   0.0033   0.0016
 'International Tables Vol C Tables 4.2.6.8 and 6.1.1.4'
 'H'  'H'   0.0000   0.0000
 'International Tables Vol C Tables 4.2.6.8 and 6.1.1.4'
 'N'  'N'   0.0061   0.0033
 'International Tables Vol C Tables 4.2.6.8 and 6.1.1.4'
 'O'  'O'   0.0106   0.0060
 'International Tables Vol C Tables 4.2.6.8 and 6.1.1.4'
 
_space_group_crystal_system       monoclinic
_space_group_IT_number            4
_space_group_name_H-M_alt         'P 21'
_space_group_name_Hall            'P 2yb'
 
_shelx_space_group_comment
;
The symmetry employed for this shelxl refinement is uniquely defined
by the following loop, which should always be used as a source of
symmetry information in preference to the above space-group names.
They are only intended as comments.
;
 
loop_
 _space_group_symop_operation_xyz
 'x, y, z'
 '-x, y+1/2, -z'
 
_cell_length_a                    5.6181(12)
_cell_length_b                    16.267(3)
_cell_length_c                    16.890(3)
_cell_angle_alpha                 90
_cell_angle_beta                  96.578(19)
_cell_angle_gamma                 90
_cell_volume                      1533.5(5)
_cell_formula_units_Z             4
_cell_measurement_temperature     293(2)
_cell_measurement_reflns_used     1792
_cell_measurement_theta_min       2.7290
_cell_measurement_theta_max       26.6860
 
_exptl_crystal_description        needle
_exptl_crystal_colour             colorless
_exptl_crystal_density_meas       ?
_exptl_crystal_density_method     ?
_exptl_crystal_density_diffrn     1.279          
_exptl_crystal_F_000              624
_exptl_transmission_factor_min    ?
_exptl_transmission_factor_max    ?
_exptl_crystal_size_max           0.514
_exptl_crystal_size_mid           0.123
_exptl_crystal_size_min           0.044
_exptl_absorpt_coefficient_mu     0.086
_shelx_estimated_absorpt_T_min    0.957
_shelx_estimated_absorpt_T_max    0.996
_exptl_absorpt_correction_type    analytical
_exptl_absorpt_correction_T_min   0.965
_exptl_absorpt_correction_T_max   0.985
_exptl_absorpt_process_details    
;
CrysAlisPro 1.171.38.43 (Rigaku Oxford Diffraction, 2015)
Analytical numeric absorption correction using a multifaceted crystal
			model based on expressions derived by R.C. Clark & J.S. Reid.
(Clark, R. C. & Reid, J. S. (1995). Acta Cryst. A51, 887-897)
Empirical absorption correction using spherical harmonics,
 implemented in SCALE3 ABSPACK scaling algorithm.
;
_exptl_absorpt_special_details    ?
_diffrn_ambient_temperature       293(2)
_diffrn_radiation_wavelength      0.71073
_diffrn_radiation_type            MoK\a
_diffrn_source                    'fine-focus sealed X-ray tube'
_diffrn_measurement_device_type   'Xcalibur, Sapphire2, large Be window'
_diffrn_measurement_method        ?
_diffrn_detector_area_resol_mean  8.2564
_diffrn_reflns_number             10253
_diffrn_reflns_av_unetI/netI      0.2322
_diffrn_reflns_av_R_equivalents   0.0995
_diffrn_reflns_limit_h_min        -7
_diffrn_reflns_limit_h_max        6
_diffrn_reflns_limit_k_min        -21
_diffrn_reflns_limit_k_max        21
_diffrn_reflns_limit_l_min        -20
_diffrn_reflns_limit_l_max        22
_diffrn_reflns_theta_min          2.428
_diffrn_reflns_theta_max          28.500
_diffrn_reflns_theta_full         25.242
_diffrn_measured_fraction_theta_max   0.897
_diffrn_measured_fraction_theta_full  0.998
_diffrn_reflns_Laue_measured_fraction_max    0.897
_diffrn_reflns_Laue_measured_fraction_full   0.998
_diffrn_reflns_point_group_measured_fraction_max   0.757
_diffrn_reflns_point_group_measured_fraction_full  0.879
_reflns_number_total              5896
_reflns_number_gt                 2251
_reflns_threshold_expression      'I > 2\s(I)'
_reflns_Friedel_coverage          0.632
_reflns_Friedel_fraction_max      0.607
_reflns_Friedel_fraction_full     0.751
 
_reflns_special_details
;
 Reflections were merged by SHELXL according to the crystal
 class for the calculation of statistics and refinement.
 
 _reflns_Friedel_fraction is defined as the number of unique
 Friedel pairs measured divided by the number that would be
 possible theoretically, ignoring centric projections and
 systematic absences.
;
 
_computing_data_collection        'CrysAlisPro 1.171.38.43 (Rigaku OD, 2015)'
_computing_cell_refinement        'CrysAlisPro 1.171.38.43 (Rigaku OD, 2015)'
_computing_data_reduction         'CrysAlisPro 1.171.38.43 (Rigaku OD, 2015)'
_computing_structure_solution     'SHELXT 2014/5 (Sheldrick, 2014)'
_computing_structure_refinement 'SHELXL-2018/3 (Sheldrick, 2018)'
_computing_molecular_graphics     ?
_computing_publication_material   'CIFTAB (Sheldrick, 2014)'
_refine_special_details           ?
_refine_ls_structure_factor_coef  Fsqd
_refine_ls_matrix_type            full
_refine_ls_weighting_scheme       calc
_refine_ls_weighting_details
'w=1/[\s^2^(Fo^2^)+0.7080P] where P=(Fo^2^+2Fc^2^)/3'
_atom_sites_solution_primary      direct
_atom_sites_solution_secondary    difmap
_atom_sites_solution_hydrogens    mixed
_refine_ls_hydrogen_treatment     constr
_refine_ls_extinction_method      none
_refine_ls_extinction_coef        .
_refine_ls_abs_structure_details
;
 Flack x determined using 414 quotients [(I+)-(I-)]/[(I+)+(I-)]
 (Parsons, Flack and Wagner, Acta Cryst. B69 (2013) 249-259).
;
_refine_ls_abs_structure_Flack    0.8(10)
_chemical_absolute_configuration  ad
_refine_ls_number_reflns          5896
_refine_ls_number_parameters      407
_refine_ls_number_restraints      3
_refine_ls_R_factor_all           0.2661
_refine_ls_R_factor_gt            0.1183
_refine_ls_wR_factor_ref          0.1648
_refine_ls_wR_factor_gt           0.1170
_refine_ls_goodness_of_fit_ref    0.999
_refine_ls_restrained_S_all       0.999
_refine_ls_shift/su_max           0.001
_refine_ls_shift/su_mean          0.000
 
loop_
 _atom_site_label
 _atom_site_type_symbol
 _atom_site_fract_x
 _atom_site_fract_y
 _atom_site_fract_z
 _atom_site_U_iso_or_equiv
 _atom_site_adp_type
 _atom_site_occupancy
 _atom_site_site_symmetry_order  
 _atom_site_calc_flag
 _atom_site_refinement_flags_posn
 _atom_site_refinement_flags_adp
 _atom_site_refinement_flags_occupancy
 _atom_site_disorder_assembly
 _atom_site_disorder_group
C1A C -0.0623(19) 0.6817(7) 0.8690(7) 0.064(3) Uani 1 1 d . . . . .
H1AA H 0.062878 0.709872 0.849607 0.077 Uiso 1 1 calc R U . . .
C2A C -0.067(2) 0.6739(9) 0.9508(7) 0.083(4) Uani 1 1 d . . . . .
H2AA H 0.056328 0.695982 0.985778 0.100 Uiso 1 1 calc R U . . .
C3A C -0.253(2) 0.6339(9) 0.9802(8) 0.090(5) Uani 1 1 d . . . . .
H3AA H -0.255640 0.628896 1.034938 0.108 Uiso 1 1 calc R U . . .
C4A C -0.433(2) 0.6016(8) 0.9289(8) 0.076(4) Uani 1 1 d . . . . .
H4AA H -0.559380 0.574977 0.949028 0.091 Uiso 1 1 calc R U . . .
C5A C -0.430(2) 0.6076(7) 0.8468(7) 0.070(4) Uani 1 1 d . . . . .
H5AA H -0.554011 0.584707 0.812566 0.083 Uiso 1 1 calc R U . . .
C6A C -0.2438(18) 0.6476(6) 0.8161(6) 0.047(3) Uani 1 1 d . . . . .
C7A C -0.2298(16) 0.6536(6) 0.7306(6) 0.045(2) Uani 1 1 d . . . . .
N8A N -0.4312(13) 0.6522(6) 0.6764(5) 0.055(2) Uani 1 1 d . . . . .
N9A N -0.3684(13) 0.6558(6) 0.6032(5) 0.056(2) Uani 1 1 d . . . . .
N10A N -0.1266(14) 0.6590(5) 0.6118(5) 0.044(2) Uani 1 1 d . . . . .
C11A C -0.0374(17) 0.6574(6) 0.6881(6) 0.048(3) Uani 1 1 d . . . . .
H11A H 0.123508 0.658662 0.708516 0.058 Uiso 1 1 calc R U . . .
C12A C 0.0030(17) 0.6567(6) 0.5427(5) 0.048(3) Uani 1 1 d . . . . .
H12A H 0.159321 0.681578 0.556045 0.058 Uiso 1 1 calc R U . . .
H12B H -0.082877 0.688903 0.500291 0.058 Uiso 1 1 calc R U . . .
C13A C 0.0350(19) 0.5695(6) 0.5129(6) 0.049(3) Uani 1 1 d . . . . .
H13A H -0.119278 0.547690 0.493255 0.059 Uiso 0.8 1 d R U P . .
H13C H 0.105902 0.535960 0.556155 0.059 Uiso 0.2 1 d R U P . .
O14A O 0.1386(14) 0.5190(5) 0.5761(5) 0.053(2) Uani 0.8 1 d D . P . .
H14A H 0.264920 0.503980 0.563319 0.064 Uiso 0.8 1 d DR U P . .
O14C O -0.200(8) 0.536(3) 0.481(2) 0.102(16) Uani 0.2 1 d . . P . .
H14C H -0.257060 0.510034 0.516488 0.152 Uiso 0.2 1 calc R U P . .
C15A C 0.1928(18) 0.5684(6) 0.4462(6) 0.049(3) Uani 1 1 d . . . . .
H15A H 0.352706 0.586781 0.466187 0.059 Uiso 1 1 d R U . . .
H15B H 0.202146 0.512881 0.425937 0.059 Uiso 1 1 d R U . . .
O16A O 0.0844(12) 0.6226(4) 0.3859(4) 0.057(2) Uani 1 1 d . . . . .
C17A C 0.1790(18) 0.6258(6) 0.3143(6) 0.047(3) Uani 1 1 d . . . . .
C18A C 0.3807(19) 0.5835(7) 0.2990(7) 0.062(3) Uani 1 1 d . . . . .
H18A H 0.467183 0.551963 0.338290 0.074 Uiso 1 1 calc R U . . .
C19A C 0.451(2) 0.5895(8) 0.2227(8) 0.069(4) Uani 1 1 d . . . . .
H19A H 0.586633 0.561102 0.211019 0.083 Uiso 1 1 calc R U . . .
C20A C 0.327(2) 0.6359(8) 0.1648(7) 0.076(4) Uani 1 1 d . . . . .
H20A H 0.375876 0.638170 0.114088 0.091 Uiso 1 1 calc R U . . .
C21A C 0.130(2) 0.6792(8) 0.1814(7) 0.074(4) Uani 1 1 d . . . . .
H21A H 0.046557 0.712118 0.142608 0.088 Uiso 1 1 calc R U . . .
C22A C 0.0552(18) 0.6735(7) 0.2564(6) 0.055(3) Uani 1 1 d . . . . .
H22A H -0.080053 0.702148 0.267694 0.066 Uiso 1 1 calc R U . . .
C1B C 0.9280(18) 0.4209(7) 0.2349(7) 0.058(3) Uani 1 1 d . . . . .
H1BA H 1.062429 0.442358 0.265150 0.070 Uiso 1 1 calc R U . . .
C2B C 0.898(2) 0.4310(8) 0.1531(7) 0.071(4) Uani 1 1 d . . . . .
H2BA H 1.015934 0.457788 0.128688 0.085 Uiso 1 1 calc R U . . .
C3B C 0.698(2) 0.4028(8) 0.1071(7) 0.081(4) Uani 1 1 d . . . . .
H3BA H 0.678555 0.411364 0.052327 0.097 Uiso 1 1 calc R U . . .
C4B C 0.528(2) 0.3617(8) 0.1432(7) 0.074(4) Uani 1 1 d . . . . .
H4BA H 0.391260 0.342420 0.112556 0.089 Uiso 1 1 calc R U . . .
C5B C 0.5553(18) 0.3483(7) 0.2244(7) 0.059(3) Uani 1 1 d . . . . .
H5BA H 0.439374 0.319045 0.247846 0.071 Uiso 1 1 calc R U . . .
C6B C 0.7571(19) 0.3786(6) 0.2716(7) 0.050(3) Uani 1 1 d . . . . .
C7B C 0.7899(18) 0.3657(6) 0.3577(7) 0.049(3) Uani 1 1 d . . . . .
N8B N 1.0123(15) 0.3677(5) 0.3982(5) 0.055(2) Uani 1 1 d . . . . .
N9B N 0.9974(16) 0.3530(5) 0.4759(6) 0.060(3) Uani 1 1 d . . . . .
N10B N 0.7615(17) 0.3436(5) 0.4821(5) 0.052(2) Uani 1 1 d . . . . .
C11B C 0.6280(19) 0.3503(6) 0.4099(6) 0.054(3) Uani 1 1 d . . . . .
H11B H 0.462685 0.345316 0.398718 0.065 Uiso 1 1 calc R U . . .
C12B C 0.698(2) 0.3197(7) 0.5589(7) 0.076(4) Uani 1 1 d . . . . .
H12C H 0.843699 0.313509 0.595214 0.091 Uiso 1 1 calc R U . . .
H12D H 0.619937 0.266480 0.553977 0.091 Uiso 1 1 calc R U . . .
C13B C 0.541(2) 0.3770(7) 0.5936(7) 0.066(3) Uani 1 1 d . . . . .
H13B H 0.388097 0.380119 0.559626 0.080 Uiso 1 1 calc R U . . .
O14B O 0.6476(14) 0.4569(4) 0.6005(4) 0.074(3) Uani 1 1 d D . . . .
H14B H 0.563801 0.486887 0.626775 0.111 Uiso 1 1 d DR U . . .
C15B C 0.497(2) 0.3474(7) 0.6781(8) 0.079(4) Uani 1 1 d . . . . .
H15C H 0.452722 0.289682 0.676994 0.095 Uiso 1 1 calc R U . . .
H15D H 0.639858 0.354571 0.715375 0.095 Uiso 1 1 calc R U . . .
O16B O 0.3099(14) 0.3954(5) 0.7005(5) 0.075(3) Uani 1 1 d . . . . .
C17B C 0.2633(19) 0.3912(7) 0.7776(7) 0.052(3) Uani 1 1 d . . . . .
C18B C 0.079(2) 0.4400(7) 0.7970(8) 0.073(4) Uani 1 1 d . . . . .
H18B H -0.004796 0.473711 0.759020 0.087 Uiso 1 1 calc R U . . .
C19B C 0.021(2) 0.4376(9) 0.8753(8) 0.088(4) Uani 1 1 d . . . . .
H19B H -0.104476 0.470087 0.888960 0.106 Uiso 1 1 calc R U . . .
C20B C 0.141(2) 0.3896(8) 0.9316(7) 0.080(4) Uani 1 1 d . . . . .
H20B H 0.100295 0.389730 0.983398 0.095 Uiso 1 1 calc R U . . .
C21B C 0.322(2) 0.3412(9) 0.9122(7) 0.078(4) Uani 1 1 d . . . . .
H21B H 0.404590 0.307728 0.950774 0.093 Uiso 1 1 calc R U . . .
C22B C 0.3855(19) 0.3412(7) 0.8355(7) 0.059(3) Uani 1 1 d . . . . .
H22B H 0.509644 0.307704 0.822639 0.071 Uiso 1 1 calc R U . . .
 
loop_
 _atom_site_aniso_label
 _atom_site_aniso_U_11
 _atom_site_aniso_U_22
 _atom_site_aniso_U_33
 _atom_site_aniso_U_23
 _atom_site_aniso_U_13
 _atom_site_aniso_U_12
C1A 0.050(7) 0.086(9) 0.056(8) -0.013(7) 0.010(6) -0.001(6)
C2A 0.075(10) 0.121(13) 0.052(8) -0.024(8) -0.001(7) 0.002(9)
C3A 0.098(12) 0.121(13) 0.055(9) -0.015(9) 0.025(8) 0.001(10)
C4A 0.070(9) 0.096(11) 0.066(9) 0.002(8) 0.025(8) 0.012(8)
C5A 0.057(8) 0.082(9) 0.070(9) -0.006(7) 0.007(7) -0.002(7)
C6A 0.048(6) 0.048(7) 0.046(7) -0.006(5) 0.010(5) 0.008(5)
C7A 0.038(6) 0.047(6) 0.050(6) -0.003(5) 0.006(5) 0.004(5)
N8A 0.038(5) 0.066(6) 0.060(6) -0.002(5) 0.005(5) 0.001(5)
N9A 0.028(5) 0.078(7) 0.060(6) -0.004(6) -0.004(4) 0.002(5)
N10A 0.050(5) 0.040(5) 0.043(5) 0.008(4) 0.011(4) 0.009(4)
C11A 0.037(6) 0.050(7) 0.060(7) 0.006(6) 0.015(5) 0.002(5)
C12A 0.052(6) 0.051(7) 0.044(6) -0.002(6) 0.013(5) 0.000(5)
C13A 0.056(7) 0.036(6) 0.057(8) 0.001(6) 0.011(6) -0.003(5)
O14A 0.066(6) 0.044(6) 0.051(6) 0.019(5) 0.014(5) 0.023(5)
O14C 0.14(4) 0.12(4) 0.04(3) 0.01(3) 0.00(3) -0.04(3)
C15A 0.055(7) 0.045(6) 0.050(7) 0.008(6) 0.017(5) 0.005(5)
O16A 0.066(5) 0.064(5) 0.043(5) 0.011(4) 0.013(4) 0.018(4)
C17A 0.049(6) 0.056(7) 0.034(6) 0.005(5) -0.004(5) 0.000(5)
C18A 0.059(8) 0.064(8) 0.064(8) 0.004(7) 0.016(6) 0.006(6)
C19A 0.060(8) 0.068(9) 0.081(10) -0.010(7) 0.019(8) 0.007(6)
C20A 0.071(9) 0.098(11) 0.062(9) 0.001(8) 0.026(7) 0.005(8)
C21A 0.088(10) 0.082(10) 0.048(8) 0.010(7) 0.000(7) -0.001(8)
C22A 0.054(7) 0.057(7) 0.051(7) 0.000(6) -0.001(6) 0.003(6)
C1B 0.048(7) 0.070(8) 0.056(8) 0.004(7) 0.007(6) -0.011(6)
C2B 0.073(9) 0.079(9) 0.066(9) -0.001(7) 0.035(8) -0.024(7)
C3B 0.094(10) 0.100(12) 0.051(8) -0.003(8) 0.017(8) 0.001(9)
C4B 0.063(8) 0.104(11) 0.054(8) -0.005(7) -0.001(7) -0.010(8)
C5B 0.049(7) 0.069(8) 0.060(8) 0.008(7) 0.007(6) -0.016(6)
C6B 0.047(6) 0.036(6) 0.067(8) -0.012(6) 0.012(6) 0.002(5)
C7B 0.041(6) 0.049(7) 0.058(8) -0.009(6) 0.007(6) -0.006(5)
N8B 0.045(5) 0.061(6) 0.056(6) -0.008(5) -0.005(5) -0.003(4)
N9B 0.056(6) 0.053(6) 0.067(7) -0.002(5) -0.008(5) -0.004(5)
N10B 0.070(6) 0.043(5) 0.045(6) -0.004(5) 0.009(5) 0.005(5)
C11B 0.058(7) 0.049(7) 0.053(7) -0.002(6) 0.001(6) 0.006(6)
C12B 0.096(11) 0.051(8) 0.084(10) 0.004(7) 0.031(8) 0.011(7)
C13B 0.070(8) 0.055(8) 0.077(9) 0.008(7) 0.021(7) 0.000(6)
O14B 0.110(7) 0.036(5) 0.083(6) 0.007(4) 0.043(5) -0.002(5)
C15B 0.099(10) 0.051(8) 0.093(10) 0.018(7) 0.037(9) 0.016(8)
O16B 0.081(6) 0.091(7) 0.056(5) 0.016(5) 0.018(5) 0.029(5)
C17B 0.052(7) 0.046(7) 0.057(8) 0.006(6) 0.005(6) 0.005(6)
C18B 0.088(10) 0.054(8) 0.076(10) 0.006(7) 0.009(8) 0.024(7)
C19B 0.092(11) 0.099(12) 0.080(11) -0.009(9) 0.034(9) 0.026(9)
C20B 0.098(11) 0.091(11) 0.051(8) -0.004(8) 0.012(8) 0.002(9)
C21B 0.090(10) 0.093(11) 0.051(8) 0.016(8) 0.015(8) 0.008(9)
C22B 0.058(7) 0.054(8) 0.067(9) 0.002(6) 0.013(6) 0.011(6)
 
_geom_special_details
;
 All esds (except the esd in the dihedral angle between two l.s. planes)
 are estimated using the full covariance matrix.  The cell esds are taken
 into account individually in the estimation of esds in distances, angles
 and torsion angles; correlations between esds in cell parameters are only
 used when they are defined by crystal symmetry.  An approximate (isotropic)
 treatment of cell esds is used for estimating esds involving l.s. planes.
;
 
loop_
 _geom_bond_atom_site_label_1
 _geom_bond_atom_site_label_2
 _geom_bond_distance
 _geom_bond_site_symmetry_2
 _geom_bond_publ_flag
C1A C2A 1.391(14) . ?
C1A C6A 1.392(13) . ?
C1A H1AA 0.9300 . ?
C2A C3A 1.369(15) . ?
C2A H2AA 0.9300 . ?
C3A C4A 1.360(16) . ?
C3A H3AA 0.9300 . ?
C4A C5A 1.392(15) . ?
C4A H4AA 0.9300 . ?
C5A C6A 1.384(13) . ?
C5A H5AA 0.9300 . ?
C6A C7A 1.459(12) . ?
C7A C11A 1.365(12) . ?
C7A N8A 1.372(11) . ?
N8A N9A 1.325(10) . ?
N9A N10A 1.350(9) . ?
N10A C11A 1.330(11) . ?
N10A C12A 1.445(10) . ?
C11A H11A 0.9300 . ?
C12A C13A 1.523(13) . ?
C12A H12A 0.9700 . ?
C12A H12B 0.9700 . ?
C13A O14A 1.418(11) . ?
C13A O14C 1.47(4) . ?
C13A C15A 1.512(12) . ?
C13A H13A 0.9600 . ?
C13A H13C 0.9600 . ?
O14A H13C 0.4580 . ?
O14A H14A 0.8032 . ?
O14C H13A 0.5152 . ?
O14C H14C 0.8200 . ?
C15A O16A 1.430(10) . ?
C15A H15A 0.9700 . ?
C15A H15B 0.9699 . ?
O16A C17A 1.376(11) . ?
C17A C22A 1.374(13) . ?
C17A C18A 1.375(13) . ?
C18A C19A 1.395(14) . ?
C18A H18A 0.9300 . ?
C19A C20A 1.363(15) . ?
C19A H19A 0.9300 . ?
C20A C21A 1.368(14) . ?
C20A H20A 0.9300 . ?
C21A C22A 1.381(14) . ?
C21A H21A 0.9300 . ?
C22A H22A 0.9300 . ?
C1B C2B 1.383(14) . ?
C1B C6B 1.384(13) . ?
C1B H1BA 0.9300 . ?
C2B C3B 1.368(14) . ?
C2B H2BA 0.9300 . ?
C3B C4B 1.366(15) . ?
C3B H3BA 0.9300 . ?
C4B C5B 1.380(14) . ?
C4B H4BA 0.9300 . ?
C5B C6B 1.398(13) . ?
C5B H5BA 0.9300 . ?
C6B C7B 1.460(13) . ?
C7B C11B 1.361(13) . ?
C7B N8B 1.354(12) . ?
N8B N9B 1.346(11) . ?
N9B N10B 1.350(11) . ?
N10B C11B 1.360(12) . ?
N10B C12B 1.439(13) . ?
C11B H11B 0.9300 . ?
C12B C13B 1.449(13) . ?
C12B H12C 0.9700 . ?
C12B H12D 0.9700 . ?
C13B O14B 1.429(12) . ?
C13B C15B 1.554(15) . ?
C13B H13B 0.9800 . ?
O14B H14B 0.8400 . ?
C15B O16B 1.395(12) . ?
C15B H15C 0.9700 . ?
C15B H15D 0.9700 . ?
O16B C17B 1.359(12) . ?
C17B C18B 1.373(14) . ?
C17B C22B 1.393(13) . ?
C18B C19B 1.399(15) . ?
C18B H18B 0.9300 . ?
C19B C20B 1.352(16) . ?
C19B H19B 0.9300 . ?
C20B C21B 1.356(15) . ?
C20B H20B 0.9300 . ?
C21B C22B 1.381(14) . ?
C21B H21B 0.9300 . ?
C22B H22B 0.9300 . ?
 
loop_
 _geom_angle_atom_site_label_1
 _geom_angle_atom_site_label_2
 _geom_angle_atom_site_label_3
 _geom_angle
 _geom_angle_site_symmetry_1
 _geom_angle_site_symmetry_3
 _geom_angle_publ_flag
C2A C1A C6A 120.4(11) . . ?
C2A C1A H1AA 119.8 . . ?
C6A C1A H1AA 119.8 . . ?
C3A C2A C1A 120.4(12) . . ?
C3A C2A H2AA 119.8 . . ?
C1A C2A H2AA 119.8 . . ?
C4A C3A C2A 119.6(13) . . ?
C4A C3A H3AA 120.2 . . ?
C2A C3A H3AA 120.2 . . ?
C3A C4A C5A 121.1(13) . . ?
C3A C4A H4AA 119.5 . . ?
C5A C4A H4AA 119.5 . . ?
C6A C5A C4A 120.1(12) . . ?
C6A C5A H5AA 120.0 . . ?
C4A C5A H5AA 120.0 . . ?
C5A C6A C1A 118.5(10) . . ?
C5A C6A C7A 122.1(10) . . ?
C1A C6A C7A 119.4(10) . . ?
C11A C7A N8A 107.0(9) . . ?
C11A C7A C6A 131.2(9) . . ?
N8A C7A C6A 121.7(9) . . ?
N9A N8A C7A 109.5(8) . . ?
N8A N9A N10A 105.9(7) . . ?
C11A N10A N9A 111.5(8) . . ?
C11A N10A C12A 127.9(8) . . ?
N9A N10A C12A 120.4(8) . . ?
N10A C11A C7A 106.1(9) . . ?
N10A C11A H11A 127.0 . . ?
C7A C11A H11A 127.0 . . ?
N10A C12A C13A 112.4(8) . . ?
N10A C12A H12A 109.1 . . ?
C13A C12A H12A 109.1 . . ?
N10A C12A H12B 109.1 . . ?
C13A C12A H12B 109.1 . . ?
H12A C12A H12B 107.9 . . ?
O14A C13A O14C 109.3(19) . . ?
O14A C13A C15A 109.3(8) . . ?
O14C C13A C15A 107.7(18) . . ?
O14A C13A C12A 110.2(9) . . ?
O14C C13A C12A 109(2) . . ?
C15A C13A C12A 111.0(8) . . ?
O14A C13A H13A 108.9 . . ?
O14C C13A H13A 1.0 . . ?
C15A C13A H13A 108.7 . . ?
C12A C13A H13A 108.8 . . ?
O14A C13A H13C 0.8 . . ?
O14C C13A H13C 109.9 . . ?
C15A C13A H13C 109.5 . . ?
C12A C13A H13C 109.4 . . ?
H13A C13A H13C 109.5 . . ?
C13A O14A H13C 1.7 . . ?
C13A O14A H14A 105.8 . . ?
H13C O14A H14A 106.1 . . ?
C13A O14C H13A 1.9 . . ?
C13A O14C H14C 109.5 . . ?
H13A O14C H14C 107.9 . . ?
O16A C15A C13A 106.6(8) . . ?
O16A C15A H15A 111.1 . . ?
C13A C15A H15A 109.6 . . ?
O16A C15A H15B 111.0 . . ?
C13A C15A H15B 109.5 . . ?
H15A C15A H15B 108.9 . . ?
C17A O16A C15A 118.3(7) . . ?
C22A C17A O16A 115.6(9) . . ?
C22A C17A C18A 120.7(10) . . ?
O16A C17A C18A 123.7(10) . . ?
C17A C18A C19A 117.8(11) . . ?
C17A C18A H18A 121.1 . . ?
C19A C18A H18A 121.1 . . ?
C20A C19A C18A 121.7(12) . . ?
C20A C19A H19A 119.2 . . ?
C18A C19A H19A 119.2 . . ?
C21A C20A C19A 119.9(11) . . ?
C21A C20A H20A 120.1 . . ?
C19A C20A H20A 120.1 . . ?
C20A C21A C22A 119.4(11) . . ?
C20A C21A H21A 120.3 . . ?
C22A C21A H21A 120.3 . . ?
C17A C22A C21A 120.6(11) . . ?
C17A C22A H22A 119.7 . . ?
C21A C22A H22A 119.7 . . ?
C2B C1B C6B 119.6(10) . . ?
C2B C1B H1BA 120.2 . . ?
C6B C1B H1BA 120.2 . . ?
C3B C2B C1B 121.8(11) . . ?
C3B C2B H2BA 119.1 . . ?
C1B C2B H2BA 119.1 . . ?
C2B C3B C4B 118.7(12) . . ?
C2B C3B H3BA 120.6 . . ?
C4B C3B H3BA 120.6 . . ?
C3B C4B C5B 121.2(12) . . ?
C3B C4B H4BA 119.4 . . ?
C5B C4B H4BA 119.4 . . ?
C4B C5B C6B 120.0(10) . . ?
C4B C5B H5BA 120.0 . . ?
C6B C5B H5BA 120.0 . . ?
C5B C6B C1B 118.7(10) . . ?
C5B C6B C7B 121.2(10) . . ?
C1B C6B C7B 120.1(10) . . ?
C11B C7B N8B 108.9(10) . . ?
C11B C7B C6B 130.9(10) . . ?
N8B C7B C6B 120.2(10) . . ?
N9B N8B C7B 109.4(9) . . ?
N8B N9B N10B 105.5(9) . . ?
N9B N10B C11B 111.5(9) . . ?
N9B N10B C12B 116.6(10) . . ?
C11B N10B C12B 131.5(10) . . ?
N10B C11B C7B 104.8(9) . . ?
N10B C11B H11B 127.6 . . ?
C7B C11B H11B 127.6 . . ?
N10B C12B C13B 114.6(10) . . ?
N10B C12B H12C 108.6 . . ?
C13B C12B H12C 108.6 . . ?
N10B C12B H12D 108.6 . . ?
C13B C12B H12D 108.6 . . ?
H12C C12B H12D 107.6 . . ?
O14B C13B C12B 110.5(10) . . ?
O14B C13B C15B 108.5(10) . . ?
C12B C13B C15B 110.0(10) . . ?
O14B C13B H13B 109.3 . . ?
C12B C13B H13B 109.3 . . ?
C15B C13B H13B 109.3 . . ?
C13B O14B H14B 108.5 . . ?
O16B C15B C13B 106.3(10) . . ?
O16B C15B H15C 110.5 . . ?
C13B C15B H15C 110.5 . . ?
O16B C15B H15D 110.5 . . ?
C13B C15B H15D 110.5 . . ?
H15C C15B H15D 108.7 . . ?
C17B O16B C15B 117.7(9) . . ?
O16B C17B C18B 115.6(10) . . ?
O16B C17B C22B 124.7(10) . . ?
C18B C17B C22B 119.6(11) . . ?
C17B C18B C19B 118.3(12) . . ?
C17B C18B H18B 120.8 . . ?
C19B C18B H18B 120.8 . . ?
C20B C19B C18B 121.9(12) . . ?
C20B C19B H19B 119.0 . . ?
C18B C19B H19B 119.0 . . ?
C19B C20B C21B 119.7(12) . . ?
C19B C20B H20B 120.2 . . ?
C21B C20B H20B 120.2 . . ?
C20B C21B C22B 120.5(12) . . ?
C20B C21B H21B 119.8 . . ?
C22B C21B H21B 119.8 . . ?
C21B C22B C17B 120.0(11) . . ?
C21B C22B H22B 120.0 . . ?
C17B C22B H22B 120.0 . . ?
 
loop_
 _geom_torsion_atom_site_label_1
 _geom_torsion_atom_site_label_2
 _geom_torsion_atom_site_label_3
 _geom_torsion_atom_site_label_4
 _geom_torsion
 _geom_torsion_site_symmetry_1
 _geom_torsion_site_symmetry_2
 _geom_torsion_site_symmetry_3
 _geom_torsion_site_symmetry_4
 _geom_torsion_publ_flag
C6A C1A C2A C3A -1(2) . . . . ?
C1A C2A C3A C4A 0(2) . . . . ?
C2A C3A C4A C5A 1(2) . . . . ?
C3A C4A C5A C6A -1(2) . . . . ?
C4A C5A C6A C1A -0.5(17) . . . . ?
C4A C5A C6A C7A 178.3(11) . . . . ?
C2A C1A C6A C5A 1.3(17) . . . . ?
C2A C1A C6A C7A -177.5(11) . . . . ?
C5A C6A C7A C11A -149.1(12) . . . . ?
C1A C6A C7A C11A 29.7(18) . . . . ?
C5A C6A C7A N8A 27.5(16) . . . . ?
C1A C6A C7A N8A -153.8(10) . . . . ?
C11A C7A N8A N9A -0.6(13) . . . . ?
C6A C7A N8A N9A -177.9(9) . . . . ?
C7A N8A N9A N10A 0.4(12) . . . . ?
N8A N9A N10A C11A 0.0(12) . . . . ?
N8A N9A N10A C12A 175.0(9) . . . . ?
N9A N10A C11A C7A -0.4(12) . . . . ?
C12A N10A C11A C7A -174.9(9) . . . . ?
N8A C7A C11A N10A 0.6(12) . . . . ?
C6A C7A C11A N10A 177.6(10) . . . . ?
C11A N10A C12A C13A 91.8(12) . . . . ?
N9A N10A C12A C13A -82.2(11) . . . . ?
N10A C12A C13A O14A -53.0(11) . . . . ?
N10A C12A C13A O14C 67(2) . . . . ?
N10A C12A C13A C15A -174.1(8) . . . . ?
O14A C13A C15A O16A -177.8(8) . . . . ?
O14C C13A C15A O16A 64(2) . . . . ?
C12A C13A C15A O16A -56.1(11) . . . . ?
C13A C15A O16A C17A -172.9(8) . . . . ?
C15A O16A C17A C22A 174.6(9) . . . . ?
C15A O16A C17A C18A -4.0(15) . . . . ?
C22A C17A C18A C19A -1.2(17) . . . . ?
O16A C17A C18A C19A 177.3(10) . . . . ?
C17A C18A C19A C20A 0.4(19) . . . . ?
C18A C19A C20A C21A 1(2) . . . . ?
C19A C20A C21A C22A -2(2) . . . . ?
O16A C17A C22A C21A -178.0(10) . . . . ?
C18A C17A C22A C21A 0.6(17) . . . . ?
C20A C21A C22A C17A 0.9(19) . . . . ?
C6B C1B C2B C3B 2.3(19) . . . . ?
C1B C2B C3B C4B -2(2) . . . . ?
C2B C3B C4B C5B 0(2) . . . . ?
C3B C4B C5B C6B 1.5(19) . . . . ?
C4B C5B C6B C1B -0.8(17) . . . . ?
C4B C5B C6B C7B 179.6(10) . . . . ?
C2B C1B C6B C5B -1.0(17) . . . . ?
C2B C1B C6B C7B 178.5(10) . . . . ?
C5B C6B C7B C11B -23.3(17) . . . . ?
C1B C6B C7B C11B 157.2(12) . . . . ?
C5B C6B C7B N8B 156.2(10) . . . . ?
C1B C6B C7B N8B -23.4(15) . . . . ?
C11B C7B N8B N9B 0.5(12) . . . . ?
C6B C7B N8B N9B -179.0(9) . . . . ?
C7B N8B N9B N10B -1.1(11) . . . . ?
N8B N9B N10B C11B 1.3(11) . . . . ?
N8B N9B N10B C12B 174.5(9) . . . . ?
N9B N10B C11B C7B -1.0(12) . . . . ?
C12B N10B C11B C7B -172.9(10) . . . . ?
N8B C7B C11B N10B 0.3(12) . . . . ?
C6B C7B C11B N10B 179.8(10) . . . . ?
N9B N10B C12B C13B 121.0(11) . . . . ?
C11B N10B C12B C13B -67.4(16) . . . . ?
N10B C12B C13B O14B -57.2(15) . . . . ?
N10B C12B C13B C15B -176.9(10) . . . . ?
O14B C13B C15B O16B 70.7(12) . . . . ?
C12B C13B C15B O16B -168.4(10) . . . . ?
C13B C15B O16B C17B -169.1(10) . . . . ?
C15B O16B C17B C18B 179.6(10) . . . . ?
C15B O16B C17B C22B -1.3(17) . . . . ?
O16B C17B C18B C19B 179.3(12) . . . . ?
C22B C17B C18B C19B 0.2(18) . . . . ?
C17B C18B C19B C20B 1(2) . . . . ?
C18B C19B C20B C21B -1(2) . . . . ?
C19B C20B C21B C22B 1(2) . . . . ?
C20B C21B C22B C17B 0(2) . . . . ?
O16B C17B C22B C21B -179.5(12) . . . . ?
C18B C17B C22B C21B -0.5(18) . . . . ?
 
loop_
 _geom_hbond_atom_site_label_D 
 _geom_hbond_atom_site_label_H 
 _geom_hbond_atom_site_label_A 
 _geom_hbond_distance_DH 
 _geom_hbond_distance_HA 
 _geom_hbond_distance_DA 
 _geom_hbond_angle_DHA 
 _geom_hbond_site_symmetry_A 
 _geom_hbond_publ_flag
C11A H11A N8A  0.93 2.62 3.435(12) 146.4 1_655 yes
O14C H13A N10A  0.52 2.70 2.97(4) 117.1 . yes
O14C H13A O14A  0.52 1.95 2.36(4) 137.8 . yes
O14A H13C N10A  0.46 2.62 2.824(10) 111.7 . yes
O14A H13C O14C  0.46 2.02 2.36(4) 134.7 . yes
O14A H14A O14B  0.80 2.30 3.016(11) 148.7 . yes
O14C H14C O14B  0.82 1.79 2.61(4) 173.8 1_455 yes
C15A H15A O14C  0.97 2.63 3.43(5) 140.6 1_655 yes
C15A H15B N8B  0.97 2.61 3.487(13) 150.3 1_455 yes
C11B H11B N8B  0.93 2.56 3.454(13) 162.6 1_455 yes
C13B H13B N9B  0.98 2.51 3.471(15) 166.8 1_455 yes
O14B H14B O14A  0.84 2.50 3.016(11) 120.8 . yes
 
_refine_diff_density_max    0.192
_refine_diff_density_min   -0.251
_refine_diff_density_rms    0.048

_shelx_res_file
;
TITL m1a in P2(1)
    m1a.res
    created by SHELXL-2018/3 at 17:44:10 on 25-Aug-2023
CELL  0.71073   5.6181  16.2672  16.8904   90.000   96.578   90.000
ZERR    4.000   0.0012   0.0032   0.0033    0.000    0.019    0.000
LATT -1
SYMM -X, 1/2+Y, -Z
SFAC C H N O
UNIT 68.00 68.00 12.00 8.00
L.S. 10
BOND $H
FMAP 2
PLAN 20
TEMP 20
SIZE 0.5137 0.1229 0.0443
OMIT  -3
OMIT   2 0 11
HTAB
EQIV $1 x+1, y, z
HTAB C11A N8A_$1
HTAB C13A O14C
HTAB O14C N10A
HTAB O14C O14A
HTAB C13A O14A
HTAB O14A N10A
HTAB O14A O14C
HTAB O14A O14B
EQIV $2 x-1, y, z
HTAB O14C O14B_$2
HTAB C15A O14C_$1
HTAB C15A N8B_$2
HTAB C11B N8B_$2
HTAB C13B N9B_$2
HTAB O14B O14A

CONF
ACTA
DFIX 0.82 0.02 O14A H14A  O14B H14B
REM DFIX 0.98 0.02 C13C H13C
REM DFIX 1.415 0.02 C13C O14C

WGHT    0.000000    0.708000
FVAR       0.40508   0.80374
C1A   1   -0.062306    0.681720    0.869035    11.00000    0.04985    0.08636 =
         0.05638   -0.01335    0.01040   -0.00134
AFIX  43
H1AA  2    0.062878    0.709872    0.849607    11.00000   -1.20000
AFIX   0
C2A   1   -0.067170    0.673908    0.950832    11.00000    0.07481    0.12097 =
         0.05213   -0.02365   -0.00062    0.00227
AFIX  43
H2AA  2    0.056328    0.695982    0.985778    11.00000   -1.20000
AFIX   0
C3A   1   -0.252707    0.633911    0.980209    11.00000    0.09773    0.12124 =
         0.05501   -0.01521    0.02534    0.00084
AFIX  43
H3AA  2   -0.255640    0.628896    1.034938    11.00000   -1.20000
AFIX   0
C4A   1   -0.432627    0.601567    0.928924    11.00000    0.06975    0.09637 =
         0.06630    0.00185    0.02476    0.01200
AFIX  43
H4AA  2   -0.559380    0.574977    0.949028    11.00000   -1.20000
AFIX   0
C5A   1   -0.430205    0.607602    0.846811    11.00000    0.05670    0.08207 =
         0.06963   -0.00629    0.00673   -0.00178
AFIX  43
H5AA  2   -0.554011    0.584707    0.812566    11.00000   -1.20000
AFIX   0
C6A   1   -0.243771    0.647635    0.816081    11.00000    0.04780    0.04849 =
         0.04647   -0.00616    0.01023    0.00846
C7A   1   -0.229781    0.653641    0.730550    11.00000    0.03827    0.04654 =
         0.04957   -0.00344    0.00609    0.00435
N8A   3   -0.431203    0.652242    0.676371    11.00000    0.03778    0.06624 =
         0.06015   -0.00170    0.00454    0.00148
N9A   3   -0.368412    0.655845    0.603161    11.00000    0.02812    0.07803 =
         0.06034   -0.00450   -0.00432    0.00221
N10A  3   -0.126636    0.659008    0.611758    11.00000    0.04979    0.03978 =
         0.04336    0.00788    0.01056    0.00897
C11A  1   -0.037405    0.657431    0.688131    11.00000    0.03703    0.04987 =
         0.05989    0.00559    0.01543    0.00218
AFIX  43
H11A  2    0.123508    0.658662    0.708516    11.00000   -1.20000
AFIX   0
C12A  1    0.002996    0.656681    0.542677    11.00000    0.05154    0.05072 =
         0.04421   -0.00170    0.01271    0.00040
AFIX  23
H12A  2    0.159321    0.681578    0.556045    11.00000   -1.20000
H12B  2   -0.082877    0.688903    0.500291    11.00000   -1.20000
AFIX   0
C13A  1    0.035042    0.569460    0.512945    11.00000    0.05618    0.03581 =
         0.05704    0.00084    0.01072   -0.00333
AFIX   3
H13A  2   -0.119278    0.547690    0.493255    10.80000   -1.20000
AFIX   3
H13C  2    0.105902    0.535960    0.556155    10.20000   -1.20000
AFIX   0
O14A  4    0.138650    0.519000    0.576149    10.80000    0.06616    0.04425 =
         0.05061    0.01870    0.01359    0.02327
AFIX   3
H14A  2    0.264920    0.503980    0.563319    10.80000   -1.20000
AFIX   0
O14C  4   -0.200424    0.535716    0.481297    10.20000    0.13563    0.12074 =
         0.04490    0.00687   -0.00409   -0.03526
AFIX  83
H14C  2   -0.257060    0.510034    0.516488    10.20000   -1.50000
AFIX   0
PART   0
C15A  1    0.192766    0.568431    0.446207    11.00000    0.05459    0.04498 =
         0.04966    0.00815    0.01734    0.00461
AFIX   3
H15A  2    0.352706    0.586781    0.466187    11.00000   -1.20000
H15B  2    0.202146    0.512881    0.425937    11.00000   -1.20000
AFIX   0
O16A  4    0.084419    0.622625    0.385890    11.00000    0.06584    0.06432 =
         0.04271    0.01120    0.01269    0.01765
C17A  1    0.179021    0.625817    0.314308    11.00000    0.04855    0.05629 =
         0.03379    0.00457   -0.00360    0.00043
C18A  1    0.380724    0.583506    0.299043    11.00000    0.05876    0.06436 =
         0.06428    0.00369    0.01641    0.00577
AFIX  43
H18A  2    0.467183    0.551963    0.338290    11.00000   -1.20000
AFIX   0
C19A  1    0.451281    0.589493    0.222706    11.00000    0.06047    0.06828 =
         0.08069   -0.00961    0.01911    0.00669
AFIX  43
H19A  2    0.586633    0.561102    0.211019    11.00000   -1.20000
AFIX   0
C20A  1    0.326837    0.635912    0.164797    11.00000    0.07099    0.09819 =
         0.06159    0.00078    0.02552    0.00484
AFIX  43
H20A  2    0.375876    0.638170    0.114088    11.00000   -1.20000
AFIX   0
C21A  1    0.129658    0.679172    0.181424    11.00000    0.08830    0.08210 =
         0.04847    0.01015   -0.00008   -0.00126
AFIX  43
H21A  2    0.046557    0.712118    0.142608    11.00000   -1.20000
AFIX   0
C22A  1    0.055182    0.673467    0.256358    11.00000    0.05435    0.05730 =
         0.05097   -0.00033   -0.00075    0.00334
AFIX  43
H22A  2   -0.080053    0.702148    0.267694    11.00000   -1.20000
AFIX   0
C1B   1    0.927968    0.420877    0.234934    11.00000    0.04792    0.06998 =
         0.05643    0.00381    0.00712   -0.01127
AFIX  43
H1BA  2    1.062429    0.442358    0.265150    11.00000   -1.20000
AFIX   0
C2B   1    0.897554    0.431028    0.153115    11.00000    0.07325    0.07934 =
         0.06573   -0.00101    0.03542   -0.02368
AFIX  43
H2BA  2    1.015934    0.457788    0.128688    11.00000   -1.20000
AFIX   0
C3B   1    0.697994    0.402765    0.107122    11.00000    0.09367    0.10014 =
         0.05127   -0.00302    0.01700    0.00139
AFIX  43
H3BA  2    0.678555    0.411364    0.052327    11.00000   -1.20000
AFIX   0
C4B   1    0.527908    0.361685    0.143231    11.00000    0.06313    0.10400 =
         0.05401   -0.00479   -0.00055   -0.01046
AFIX  43
H4BA  2    0.391260    0.342420    0.112556    11.00000   -1.20000
AFIX   0
C5B   1    0.555256    0.348261    0.224445    11.00000    0.04873    0.06945 =
         0.06003    0.00845    0.00739   -0.01564
AFIX  43
H5BA  2    0.439374    0.319045    0.247846    11.00000   -1.20000
AFIX   0
C6B   1    0.757056    0.378552    0.271565    11.00000    0.04697    0.03648 =
         0.06701   -0.01192    0.01217    0.00164
C7B   1    0.789877    0.365705    0.357704    11.00000    0.04104    0.04869 =
         0.05751   -0.00898    0.00660   -0.00572
N8B   3    1.012282    0.367680    0.398198    11.00000    0.04527    0.06088 =
         0.05608   -0.00775   -0.00482   -0.00279
N9B   3    0.997428    0.353001    0.475903    11.00000    0.05595    0.05278 =
         0.06669   -0.00155   -0.00799   -0.00392
N10B  3    0.761462    0.343617    0.482074    11.00000    0.06956    0.04291 =
         0.04533   -0.00441    0.00861    0.00542
C11B  1    0.628035    0.350252    0.409907    11.00000    0.05779    0.04919 =
         0.05338   -0.00218    0.00138    0.00560
AFIX  43
H11B  2    0.462685    0.345316    0.398718    11.00000   -1.20000
AFIX   0
C12B  1    0.697958    0.319723    0.558950    11.00000    0.09611    0.05110 =
         0.08436    0.00401    0.03147    0.01089
AFIX  23
H12C  2    0.843699    0.313509    0.595214    11.00000   -1.20000
H12D  2    0.619937    0.266480    0.553977    11.00000   -1.20000
AFIX   0
C13B  1    0.541390    0.376955    0.593600    11.00000    0.06987    0.05527 =
         0.07708    0.00807    0.02097    0.00018
AFIX  13
H13B  2    0.388097    0.380119    0.559626    11.00000   -1.20000
AFIX   0
O14B  4    0.647621    0.456857    0.600475    11.00000    0.10974    0.03610 =
         0.08321    0.00714    0.04308   -0.00217
AFIX   3
H14B  2    0.563801    0.486887    0.626775    11.00000   -1.50000
AFIX   0
C15B  1    0.496706    0.347367    0.678101    11.00000    0.09931    0.05137 =
         0.09291    0.01847    0.03671    0.01575
AFIX  23
H15C  2    0.452722    0.289682    0.676994    11.00000   -1.20000
H15D  2    0.639858    0.354571    0.715375    11.00000   -1.20000
AFIX   0
O16B  4    0.309948    0.395439    0.700504    11.00000    0.08051    0.09052 =
         0.05558    0.01579    0.01845    0.02878
C17B  1    0.263335    0.391223    0.777571    11.00000    0.05247    0.04599 =
         0.05688    0.00595    0.00470    0.00475
C18B  1    0.079104    0.439983    0.796973    11.00000    0.08796    0.05379 =
         0.07606    0.00586    0.00887    0.02357
AFIX  43
H18B  2   -0.004796    0.473711    0.759020    11.00000   -1.20000
AFIX   0
C19B  1    0.020820    0.437641    0.875266    11.00000    0.09202    0.09932 =
         0.07962   -0.00940    0.03414    0.02551
AFIX  43
H19B  2   -0.104476    0.470087    0.888960    11.00000   -1.20000
AFIX   0
C20B  1    0.141336    0.389584    0.931598    11.00000    0.09795    0.09051 =
         0.05085   -0.00408    0.01161    0.00216
AFIX  43
H20B  2    0.100295    0.389730    0.983398    11.00000   -1.20000
AFIX   0
C21B  1    0.322367    0.341165    0.912194    11.00000    0.09037    0.09252 =
         0.05141    0.01560    0.01524    0.00806
AFIX  43
H21B  2    0.404590    0.307728    0.950774    11.00000   -1.20000
AFIX   0
C22B  1    0.385502    0.341156    0.835545    11.00000    0.05792    0.05430 =
         0.06682    0.00190    0.01289    0.01119
AFIX  43
H22B  2    0.509644    0.307704    0.822639    11.00000   -1.20000
AFIX   0
HKLF 4


REM  m1a in P2(1)
REM wR2 = 0.1648, GooF = S = 0.999, Restrained GooF = 0.999 for all data
REM R1 = 0.1183 for 2251 Fo > 4sig(Fo) and 0.2661 for all 5896 data
REM 407 parameters refined using 3 restraints

END

WGHT      0.0000      0.0263

REM Instructions for potential hydrogen bonds
HTAB C11A N8A_$1
HTAB C13A O14C
HTAB O14C O14A
HTAB O14C O16A
HTAB C13A O14A
HTAB O14A N10A
HTAB O14A O14C
HTAB O14A O14B
HTAB O14C O14B_$2
HTAB C15A O14C_$1
HTAB C15A N8B_$2
HTAB C11B N8B_$2
HTAB C13B N9B_$2
HTAB O14B O14A

REM Highest difference peak  0.192,  deepest hole -0.251,  1-sigma level  0.048
Q1    1   0.1983  0.5219  0.5686  11.00000  0.05    0.19
Q2    1   0.1149  0.7445  0.6111  11.00000  0.05    0.18
Q3    1   1.1737  0.3515  0.3504  11.00000  0.05    0.18
Q4    1  -0.3188  0.6188  0.4117  11.00000  0.05    0.18
Q5    1  -0.2919  0.7202  0.5636  11.00000  0.05    0.18
Q6    1   0.1367  0.3981  0.5577  11.00000  0.05    0.18
Q7    1   1.2012  0.3766  0.3411  11.00000  0.05    0.18
Q8    1   0.3772  0.4571  0.6081  11.00000  0.05    0.17
Q9    1   0.8909  0.4557  0.5930  11.00000  0.05    0.17
Q10   1  -0.1892  0.7594  0.4981  11.00000  0.05    0.17
Q11   1   0.2821  0.5045  0.4279  11.00000  0.05    0.17
Q12   1   0.8171  0.3798  0.6130  11.00000  0.05    0.17
Q13   1   0.7247  0.4249  0.3793  11.00000  0.05    0.17
Q14   1  -0.5016  0.5021  0.4585  11.00000  0.05    0.16
Q15   1  -0.6405  0.6170  0.6456  11.00000  0.05    0.16
Q16   1   0.3990  0.2764  0.4113  11.00000  0.05    0.16
Q17   1   0.7199  0.3556  0.6558  11.00000  0.05    0.16
Q18   1   0.4747  0.4772  0.5293  11.00000  0.05    0.16
Q19   1   0.3167  0.4139  0.1205  11.00000  0.05    0.16
Q20   1  -0.6548  0.6413  1.0016  11.00000  0.05    0.16
;
_shelx_res_checksum   14278

_shelx_hkl_file
;
   0 -21   0   20.58   11.45
   0 -21  -1   14.37    9.63
   0 -21  -2   17.50   10.43
   0 -20   0   14.32    9.62
   0 -20   1   15.87    9.06
   0 -20  -1   19.72   10.48
   0 -20  -2   16.47   10.05
   0 -20  -3   20.06   10.78
   0 -20  -4   10.51    8.43
   0 -20  -5    5.49    6.19
   0 -19   0   12.16    7.96
   0 -19  -1   25.86   11.15
   0 -19   1   26.15   11.05
   0 -19   2   18.79    9.65
   0 -19  -2   12.20    8.52
   0 -19  -3   19.17   10.23
   0 -19  -4   18.72   10.02
   0 -19  -5   13.28    8.57
   0 -19  -6    9.41    8.15
   0 -19  -7   10.74    8.73
   0 -18   0   18.73    9.81
   0 -18  -1   16.90    8.82
   0 -18   1   16.15    8.66
   0 -18  -2   11.49    7.69
   0 -18   2   16.98    8.91
   0 -18   3   12.67    8.59
   0 -18  -3   12.90    9.02
   0 -18  -4   14.03    8.61
   0 -18  -5   21.37   10.78
   0 -18  -6    7.95    8.43
   0 -18  -7    7.34    7.50
   0 -18  -8    5.04    7.22
   0 -18  -9    4.74    6.30
   0 -17   0   14.92    9.16
   0 -17  -1   13.71    9.16
   0 -17   1   12.83    8.64
   0 -17   2   16.31    9.21
   0 -17  -2   20.45   10.14
   0 -17  -3   13.24    8.43
   0 -17   3   13.57    8.22
   0 -17  -4   21.15   10.30
   0 -17  -5   11.06    8.04
   0 -17  -6   11.08    8.32
   0 -17  -7   13.65    8.08
   0 -17  -8   18.87   10.13
   0 -17  -9    8.13    8.86
   0 -17 -10    4.81    6.47
   0 -17 -11   17.81   10.82
   0 -16   0   23.08    9.94
   0 -16  -1   25.76   11.77
   0 -16   1   15.86    8.57
   0 -16  -2   13.65    8.71
   0 -16   2   14.35    8.50
   0 -16  -3   20.92   10.12
   0 -16   3   10.89    7.43
   0 -16   4    9.62    7.20
   0 -16  -4   17.85    9.58
   0 -16  -5   12.33    8.15
   0 -16  -6   18.88    9.12
   0 -16  -7   12.85    8.15
   0 -16  -8   14.42    9.10
   0 -16  -9    9.44    7.54
   0 -16 -10   13.48    9.31
   0 -16 -11    2.11    4.73
   0 -16 -12    1.01    2.28
   0 -16 -13    4.71    5.44
   0 -15  -3   40.33   12.98
   0 -15  -4   43.28   12.78
   0 -15  -5   30.98   11.32
   0 -15  -6   20.33    9.76
   0 -15  -7   23.17   10.30
   0 -15  -8   20.85   10.27
   0 -15  -9   15.30    9.50
   0 -15 -10   10.94    8.63
   0 -15 -11    6.24    6.67
   0 -15 -12    6.62    6.60
   0 -15 -13   10.61    7.71
   0 -15 -14    4.37    4.81
   0 -14  -5   39.68   12.78
   0 -14  -6   44.63   13.23
   0 -14  -7   20.59    9.56
   0 -14  -8   13.43    9.26
   0 -14  -9   18.74    9.57
   0 -14 -10    8.88    6.90
   0 -14 -11    6.56    6.47
   0 -14 -12    4.94    5.19
   0 -14 -13    4.29    5.47
   0 -14 -14    2.19    3.21
   0 -14 -15    2.25    1.66
   0 -14 -16   -0.80    2.03
   0 -13  -6   32.28   11.86
   0 -13  -7   24.67   10.96
   0 -13  -8   23.06    9.66
   0 -13  -9   24.66   10.71
   0 -13 -10   27.42   10.75
   0 -13 -11    8.75    7.35
   0 -13 -12   20.17    9.46
   0 -13 -13    5.64    5.83
   0 -13 -14    3.45    4.62
   0 -13 -15   13.02    7.74
   0 -13 -16   -7.01    6.12
   0 -12  -7   34.25   12.07
   0 -12  -8   35.46   12.18
   0 -12  -9   27.65   10.68
   0 -12 -10   11.61    7.33
   0 -12 -11   22.83   10.23
   0 -12 -12   10.89    8.49
   0 -12 -13   -0.72    2.85
   0 -12 -14    4.28    3.22
   0 -12 -15    6.02    4.27
   0 -12 -16    1.29    2.35
   0 -12 -17   -7.33   10.35
   0 -12 -18   -3.26    6.80
   0 -11  -7   35.41   11.00
   0 -11  -8   33.05   11.89
   0 -11  -9   25.89   11.38
   0 -11 -10   21.25    9.17
   0 -11 -11   46.63   12.61
   0 -11 -12   53.47   13.89
   0 -11 -13   16.66    8.62
   0 -11 -14   -0.13    2.80
   0 -11 -15    6.81    5.55
   0 -11 -16   -6.25    5.41
   0 -11 -17   -4.50    6.01
   0 -11 -18  -11.09    9.89
   0 -10   5   13.47    2.77
   0 -10  -7   27.76   10.80
   0 -10  -8   24.28    9.72
   0 -10  -9   59.52   13.55
   0 -10 -10   28.60   10.22
   0 -10 -11    9.02    6.89
   0 -10 -12   17.56    8.63
   0 -10 -13    3.63    4.24
   0 -10 -14   17.79    8.04
   0 -10 -15   12.71    6.72
   0 -10 -16  -12.58    9.94
   0 -10 -17   -3.57    4.80
   0 -10 -18   -5.39    5.03
   0  -9   4   34.95    3.79
   0  -9  -8   37.07   10.93
   0  -9  -9   20.80    8.10
   0  -9 -10   15.96    7.82
   0  -9 -11   28.32    9.76
   0  -9 -12   14.93    7.45
   0  -9 -13    9.46    6.08
   0  -9 -14    1.97    2.62
   0  -9 -15   10.77    6.41
   0  -9 -17    2.95    2.62
   0  -9 -18   -3.90    6.24
   0  -8  -8   41.27   10.66
   0  -8  -9   37.75   10.22
   0  -8 -10   25.17    8.83
   0  -8 -11    9.86    6.98
   0  -8 -12    6.16    5.86
   0  -8 -13   12.22    6.38
   0  -8  13   -1.53    4.57
   0  -8 -14   14.66    6.63
   0  -8  14    9.70    4.78
   0  -8 -15   -4.47    4.85
   0  -8  15   -4.49    6.47
   0  -8  16    6.93    0.43
   0  -8 -16    5.61    3.52
   0  -8 -17  -10.45    7.38
   0  -8  17   12.84    7.70
   0  -8  17   -4.09    5.92
   0  -8  18   -3.18    6.17
   0  -7  -8   18.78    8.55
   0  -7  -9   48.89   11.29
   0  -7   9   33.60    8.78
   0  -7 -10   39.11   10.28
   0  -7  10   18.64    6.55
   0  -7 -11   47.60   11.17
   0  -7  11   37.98    9.39
   0  -7 -12   69.13   13.63
   0  -7  12   62.50   13.51
   0  -7 -13    7.10    5.19
   0  -7  13    6.17    3.54
   0  -7 -14   20.93    7.37
   0  -7  14   22.96    8.92
   0  -7  15   12.23    6.11
   0  -7 -16    0.41    2.08
   0  -7  16    1.16    2.59
   0  -7  17    3.74    4.49
   0  -7 -17   -7.06    7.33
   0  -7  18   -4.21    4.48
   0  -7  18    9.24    6.71
   0  -7  19    1.02    2.52
   0  -7  19   12.42    8.57
   0  -7  20   19.15    9.42
   0  -7  20    1.57    2.03
   0  -6   7   30.00    7.70
   0  -6  -8   21.08    7.63
   0  -6   8    0.60    2.85
   0  -6  -9   34.61    9.23
   0  -6  10  -13.25   12.11
   0  -6 -10    8.53    6.49
   0  -6 -11    8.55    5.29
   0  -6  11    3.09    3.70
   0  -6  12   13.00    5.93
   0  -6 -12   17.79    6.59
   0  -6 -13   15.12    6.18
   0  -6  13   12.84    5.58
   0  -6  14   42.97   11.81
   0  -6 -14   45.64   10.55
   0  -6 -15    4.37    1.33
   0  -6  15    7.23    4.33
   0  -6  16    1.67    2.27
   0  -6 -16   -3.17    4.59
   0  -6 -17   -8.29    5.29
   0  -6  17   -7.73   10.31
   0  -6  18    9.22    7.87
   0  -6  19    8.85    7.66
   0  -6  19   -8.71   10.42
   0  -6  20   20.24   11.17
   0  -6  20   -4.22    4.74
   0  -6  21   10.94    8.38
   0  -5   5   35.91    7.08
   0  -5   6   11.10    2.01
   0  -5  -7   31.16    8.38
   0  -5   7   27.00    6.60
   0  -5   8    6.56    3.71
   0  -5  -8   15.49    6.11
   0  -5  -9   28.88    8.14
   0  -5   9   21.98    7.45
   0  -5 -10   23.62    7.28
   0  -5  10   14.80    6.07
   0  -5  11   93.40   15.74
   0  -5 -11  108.96   15.33
   0  -5  12   11.30    6.43
   0  -5 -12    7.97    3.96
   0  -5  13    5.80    4.97
   0  -5 -13   -0.44    3.43
   0  -5  14   22.19    8.89
   0  -5 -15   -0.35    3.79
   0  -5  15    6.42    4.22
   0  -5 -16   -1.23    4.97
   0  -5  16    6.22    5.69
   0  -5  17    3.77    2.81
   0  -5  18    8.60    6.27
   0  -5  18   18.95    9.56
   0  -5  19    1.29    3.63
   0  -5  19    9.83    7.79
   0  -5  20   -4.17    6.73
   0  -5  20   15.33    9.76
   0  -5  21   10.24    7.11
   0  -4   4  121.30   12.67
   0  -4   5   58.43    8.94
   0  -4   6   19.05    5.49
   0  -4  -7   49.46    9.13
   0  -4   7   38.55    8.47
   0  -4   8   24.34    7.02
   0  -4  -8   30.80    7.73
   0  -4  -9  106.89   13.38
   0  -4   9   90.10   13.99
   0  -4  10   33.99    8.77
   0  -4 -10   38.12    8.53
   0  -4 -11   11.34    4.68
   0  -4  11   17.53    7.29
   0  -4  12   21.17    7.87
   0  -4 -12   10.50    4.38
   0  -4  13   66.37   13.87
   0  -4 -14   35.93    8.08
   0  -4  14   44.53   12.13
   0  -4 -15    2.80    3.20
   0  -4  15   18.09    7.93
   0  -4  16    6.87    4.91
   0  -4  17    3.31    5.48
   0  -4  18   23.81   11.21
   0  -4  18    1.16    0.73
   0  -4  19    2.70    3.14
   0  -4  19    6.76    6.83
   0  -4  20    5.91    5.76
   0  -4  20   10.61    8.93
   0  -4  21    7.23    7.20
   0  -4  21   15.81    9.95
   0  -3  -1   67.08    6.24
   0  -3  -2  143.28    9.27
   0  -3   4  407.61   21.16
   0  -3   5    4.33    5.21
   0  -3   6   25.54    6.06
   0  -3  -6   35.04    7.09
   0  -3   7  186.01   17.18
   0  -3   7  187.25    7.21
   0  -3   7  181.10    7.03
   0  -3  -7  195.39   15.42
   0  -3  -8    9.73    4.37
   0  -3   8    3.06    3.10
   0  -3  -9  115.03   13.36
   0  -3   9  121.29   15.40
   0  -3 -10   19.98    6.00
   0  -3  10   21.55    7.08
   0  -3 -11   33.52    7.28
   0  -3  11   35.89    9.51
   0  -3  12   12.44    6.24
   0  -3  13   30.18    9.78
   0  -3 -13   16.29    3.59
   0  -3  14   30.97    9.90
   0  -3 -14   19.88    4.76
   0  -3  15   12.30    6.23
   0  -3  16   18.37    8.46
   0  -3  17    1.74    3.98
   0  -3  18    2.08    1.99
   0  -3  18   24.87   11.55
   0  -3  19    9.60    7.97
   0  -3  19    9.08    8.28
   0  -3  20   -2.98    5.75
   0  -3  20    4.59    5.62
   0  -3  21    3.78    5.68
   0  -3  21   17.99    9.70
   0  -2   0    2.63    1.11
   0  -2   1   -0.41    0.76
   0  -2  -1   13.06    2.24
   0  -2  -2    2.22    0.92
   0  -2   2    4.19    1.96
   0  -2   2    3.47    1.56
   0  -2  -2    0.42    0.28
   0  -2  -3  197.49   10.16
   0  -2  -3  205.94   11.29
   0  -2   3  209.13   12.63
   0  -2   4   25.20    5.03
   0  -2  -4   23.27    3.89
   0  -2  -5   31.34    5.99
   0  -2   5   26.12    5.56
   0  -2  -6  253.32   15.72
   0  -2   6  250.57    8.64
   0  -2   6  249.72   18.07
   0  -2  -7   21.79    5.27
   0  -2   7   18.45    5.34
   0  -2   8   47.36    9.27
   0  -2  -8   44.69    7.48
   0  -2   9   53.66    9.94
   0  -2  -9   48.71    8.11
   0  -2 -10    8.23    2.29
   0  -2  10   16.32    6.40
   0  -2 -11   12.05    3.99
   0  -2  11   23.58    8.13
   0  -2 -12   -1.94    4.18
   0  -2  12    6.31    5.42
   0  -2  13    8.75    5.70
   0  -2  14   48.31   12.41
   0  -2  15    3.29    3.82
   0  -2  16   26.29    9.49
   0  -2  17   14.84    7.87
   0  -2  18   14.61    9.16
   0  -2  18    6.07    5.15
   0  -2  19   16.82    9.75
   0  -2  19    0.36    2.51
   0  -2  20    0.15    3.38
   0  -2  20    9.45    7.30
   0  -2  21   11.31    7.49
   0  -2  21   17.44   10.00
   0  -1  -2   19.57    2.54
   0  -1   2   21.61    3.08
   0  -1   3  628.12   20.05
   0  -1  -3  626.74   19.12
   0  -1   4   53.72    3.78
   0  -1   4   47.30    6.34
   0  -1  -4   56.95    6.21
   0  -1   5   10.43    2.87
   0  -1   5   19.16    2.75
   0  -1  -5   17.02    4.18
   0  -1  -6   23.16    4.39
   0  -1   6   19.26    4.88
   0  -1  -7   31.55    5.49
   0  -1   7   28.91    6.35
   0  -1  -8   43.49    6.63
   0  -1   8   26.58    6.29
   0  -1   9  292.62   23.01
   0  -1  -9  285.74   18.13
   0  -1 -10    3.64    2.64
   0  -1  10    5.60    3.60
   0  -1  11   20.41    7.35
   0  -1  12   17.04    6.92
   0  -1  13    5.63    3.24
   0  -1  14   30.48    9.92
   0  -1 -14   28.36    7.72
   0  -1  15    8.85    6.13
   0  -1 -15    2.61    1.68
   0  -1  16    8.02    6.36
   0  -1  17    1.56    4.03
   0  -1  18    4.17    4.84
   0  -1  18   19.59    9.49
   0  -1  19    3.70    4.10
   0  -1  19   10.94    7.94
   0  -1  20    5.84    6.39
   0  -1  20    1.30    2.32
   0  -1  21   18.76   10.02
   0  -1  21   11.92    9.23
   0  -1  22    8.12    7.08
   0   0  -2   -0.21    0.36
   0   0   2  149.20    7.61
   0   0   3  274.15   12.62
   0   0  -3  267.01   12.62
   0   0  -3  260.76    9.08
   0   0  -4  177.34    8.91
   0   0   5   34.83    5.58
   0   0  -5   34.53    3.23
   0   0  -6   39.32    4.16
   0   0   6   42.09    6.47
   0   0  -7  122.68    9.82
   0   0   7  125.40   13.33
   0   0  -8    6.22    0.83
   0   0   8    8.07    3.02
   0   0   9  127.64   14.69
   0   0  10   70.49   11.86
   0   0  11   94.00   14.18
   0   0  12   -1.60    2.18
   0   0 -12   -0.54    2.67
   0   0  13   56.08   12.09
   0   0 -13   52.30   10.38
   0   0  14   18.28    7.48
   0   0 -14   14.73    5.76
   0   0  15    4.45    5.05
   0   0 -15    0.16    1.86
   0   0 -16   -0.93    2.12
   0   0  16    0.42    3.53
   0   0  17    1.77    4.63
   0   0  18   23.73   11.00
   0   0  18    5.52    6.62
   0   0  19   -1.12    1.12
   0   0  19    5.85    7.16
   0   0  20    2.86    3.77
   0   0  20   10.64    8.66
   0   0  21   13.82    8.85
   0   0  21   10.81    7.88
   0   0  22    5.28    4.84
   0   1   2   21.84    2.90
   0   1  -2   21.13    2.99
   0   1  -3  614.78   18.82
   0   1   3  622.61   18.67
   0   1  -4   42.86    5.51
   0   1   4   50.44    6.01
   0   1  -5   11.30    2.53
   0   1   5   15.98    4.06
   0   1  -6   15.88    3.85
   0   1   6   22.96    5.36
   0   1  -7   30.23    5.84
   0   1   7   39.85    7.67
   0   1   8   40.57    6.15
   0   1  -8   40.40    7.38
   0   1  -9  286.64   21.01
   0   1   9  298.82   23.14
   0   1 -10    5.91    2.67
   0   1  10    5.70    3.00
   0   1  11   16.55    5.60
   0   1 -11   13.30    4.74
   0   1  12   12.65    4.90
   0   1 -12   15.38    5.45
   0   1  13    4.79    1.88
   0   1 -13    2.25    2.05
   0   1  14   30.84    9.52
   0   1 -14   30.61    8.47
   0   1  15    7.33    5.65
   0   1 -15    5.09    3.46
   0   1  16    4.65    3.65
   0   1 -16    4.31    3.68
   0   1  17    6.84    5.33
   0   1  18   25.07   11.92
   0   1  18    4.32    5.67
   0   1  19    4.97    6.05
   0   1  19    7.20    6.96
   0   1  20   16.88   10.37
   0   1  20    9.62    7.62
   0   1  21   10.54    8.54
   0   1  21   22.56   12.30
   0   1  22    0.86    1.32
   0   2   0   16.38    2.61
   0   2   1   10.02    1.83
   0   2  -1   15.27    2.80
   0   2  -2    2.92    1.32
   0   2  -2    3.84    1.67
   0   2   2    2.08    0.64
   0   2   2    3.22    1.23
   0   2  -3  206.43   12.35
   0   2   3  208.83   11.02
   0   2   3  217.18   10.65
   0   2  -4   23.80    4.53
   0   2   4   23.83    4.10
   0   2   5   20.71    3.97
   0   2  -5   19.63    4.52
   0   2   6  257.56   16.69
   0   2  -6  259.40   17.32
   0   2  -7   15.46    4.27
   0   2   7   17.82    5.00
   0   2  -8   41.56    7.77
   0   2   8   45.69    8.38
   0   2   9   57.52   10.27
   0   2  -9   49.15    8.98
   0   2 -10   12.34    4.23
   0   2  10    9.60    2.79
   0   2  11   -2.44    7.78
   0   2 -11   17.92    6.11
   0   2  12    2.33    3.28
   0   2 -12    4.49    3.05
   0   2 -13    1.66    1.54
   0   2  13   -0.01    3.36
   0   2 -14   42.90   10.34
   0   2  14   47.28   11.79
   0   2 -15    4.52    4.76
   0   2  15    2.46    3.25
   0   2 -16   30.95    9.59
   0   2  16   20.42    9.11
   0   2 -17   15.73    7.60
   0   2  17   14.10    7.49
   0   2  18   16.50    8.30
   0   2  18    4.40    4.45
   0   2  19    7.09    6.52
   0   2  19   19.15   10.69
   0   2  20   12.70    9.73
   0   2  20    8.40    7.34
   0   2  21    7.84    7.16
   0   2  21    2.41    4.83
   0   3   0    2.09    1.53
   0   3   1   72.50    6.43
   0   3  -1   73.15    7.04
   0   3   1   72.30    4.69
   0   3  -2  155.35   11.00
   0   3   2  147.07    9.18
   0   3   2  152.56    9.46
   0   3   3   59.13    6.36
   0   3   3   61.47    6.26
   0   3  -3   62.24    7.47
   0   3  -3   69.80    4.63
   0   3   4  405.34   18.24
   0   3   4  415.46   17.42
   0   3  -4  410.27   20.78
   0   3   5    2.16    2.10
   0   3  -5    2.42    3.53
   0   3  -6   24.83    5.85
   0   3  -7  189.37   16.56
   0   3   7  191.71   15.71
   0   3  -8    5.88    4.44
   0   3   8    2.40    2.34
   0   3   9  118.67   13.76
   0   3  -9  113.59   14.19
   0   3 -10   20.07    6.39
   0   3  10   26.08    7.66
   0   3 -11   31.13    8.21
   0   3  11   36.64    9.66
   0   3 -12    9.23    5.24
   0   3  12    3.28    3.57
   0   3  13   23.67    7.60
   0   3 -13   26.17    8.24
   0   3  14   26.30    7.75
   0   3 -14   31.96    9.22
   0   3 -15   16.38    6.89
   0   3  15   10.54    5.51
   0   3 -16    8.35    5.12
   0   3  16   18.20    8.14
   0   3  17    3.35    1.63
   0   3 -17    7.15    5.59
   0   3  18    7.04    7.73
   0   3  18    4.42    3.10
   0   3  19    6.57    6.63
   0   3  19    1.53    3.04
   0   3  20    3.83    5.47
   0   3  20   13.15    9.43
   0   4   0 9999.00   89.97
   0   4  -1  430.95   19.38
   0   4   1  423.25   18.21
   0   4   1  420.34   11.83
   0   4  -2  664.35   25.68
   0   4   2  673.98   22.72
   0   4   2  679.57   22.63
   0   4  -3   97.21    6.73
   0   4   3   90.64    8.70
   0   4  -3   89.39    9.97
   0   4   3   87.73    8.40
   0   4   4  121.26   10.63
   0   4  -4  133.46    7.22
   0   4   4  120.55   10.29
   0   4  -4  118.94   12.11
   0   4   5   57.19    7.75
   0   4   5   58.35    7.47
   0   4  -5   55.22    8.51
   0   4   6   22.60    5.31
   0   4   6   17.04    4.46
   0   4  -6   20.87    5.98
   0   4   7   31.72    5.97
   0   4  -7   40.03    8.37
   0   4   8   22.85    5.40
   0   4  -8   28.28    7.40
   0   4   9   95.06   12.46
   0   4  -9   75.96   11.78
   0   4  10   38.25    8.41
   0   4 -10    6.28    4.60
   0   4 -11    2.61    3.81
   0   4  11   18.00    6.66
   0   4  12   21.40    7.97
   0   4 -12   12.70    5.38
   0   4  13   66.80   13.20
   0   4 -13   69.04   13.82
   0   4 -14   38.06   10.77
   0   4  15   12.31    5.57
   0   4 -15   19.26    8.24
   0   4  16    8.88    5.17
   0   4 -16    8.39    6.31
   0   4 -17    2.75    3.46
   0   4  17    0.36    1.26
   0   4 -18    2.99    4.14
   0   4  18    2.67    4.41
   0   4  18   15.11    9.18
   0   4  19    2.90    4.19
   0   4  19   11.57   10.00
   0   4  20    5.79    6.75
   0   5   0    2.44    2.42
   0   5   1  554.99   14.68
   0   5  -1  570.02   24.80
   0   5   1  567.62   23.71
   0   5  -2  551.88   25.34
   0   5   2  555.86   23.31
   0   5   2  524.60   17.63
   0   5   3  249.38   13.74
   0   5   3  259.67   15.92
   0   5  -3  258.32   18.43
   0   5   3  266.49   16.31
   0   5   4   95.41   10.06
   0   5  -4   89.21    7.22
   0   5  -4   87.98   10.97
   0   5   4   89.93    9.73
   0   5  -5   43.34    4.64
   0   5   5   44.71    7.05
   0   5   5   42.06    6.94
   0   5  -5   39.68    7.83
   0   5   6   13.43    4.06
   0   5  -6   12.90    4.14
   0   5   6   13.54    4.03
   0   5   7   25.88    6.14
   0   5  -7   23.83    6.44
   0   5   7   24.12    5.76
   0   5   8    3.14    2.67
   0   5  -8    5.55    3.91
   0   5  -9   24.80    7.49
   0   5   9   20.26    5.69
   0   5 -10   20.41    7.62
   0   5  10   13.05    4.72
   0   5  11   97.18   14.24
   0   5 -11   98.57   15.79
   0   5 -12   12.01    6.58
   0   5  12   12.61    6.26
   0   5  13   10.68    6.38
   0   5 -13    6.97    5.56
   0   5  14   33.89    9.82
   0   5 -14   25.34    8.99
   0   5 -15    7.72    5.47
   0   5  15   24.71   10.87
   0   5  16    4.52    3.00
   0   5 -16    4.18    3.06
   0   5 -17    2.27    1.75
   0   5  17    7.43    4.62
   0   5 -18    1.03    2.87
   0   5  18    3.28    3.44
   0   5  19   11.81    9.28
   0   5  20   16.75   10.85
   0   6   0  756.18   30.63
   0   6   0  747.20   14.45
   0   6  -1  370.93   21.77
   0   6   1  361.15   12.64
   0   6   1  365.33   20.87
   0   6  -2   70.71    9.73
   0   6   2   76.23    6.99
   0   6   2   67.77    8.99
   0   6   3   24.62    5.34
   0   6   3   25.68    5.10
   0   6   3   22.63    5.44
   0   6  -3   23.53    5.81
   0   6   4   98.15    9.87
   0   6   4  109.69   11.35
   0   6  -4  112.31   13.54
   0   6   4  107.81   11.55
   0   6   5  100.67   11.49
   0   6   5   92.13   10.79
   0   6   6   32.48    6.52
   0   6   6   33.34    6.83
   0   6  -6   35.00    4.46
   0   6  -6   35.44    8.01
   0   6   7   29.83    6.57
   0   6  -7   32.69    8.25
   0   6   7   26.64    6.26
   0   6  -8    1.59    1.87
   0   6   8    7.11    3.97
   0   6   9   16.56    4.60
   0   6  -9   17.30    6.05
   0   6  10   -2.52    3.58
   0   6 -10    0.40    1.32
   0   6  11    0.72    1.18
   0   6 -11    0.69    1.76
   0   6 -12   14.16    5.59
   0   6  12   17.82    6.59
   0   6  13   20.75    7.66
   0   6 -13    9.82    4.87
   0   6  14   53.74   12.59
   0   6 -14   47.90   12.22
   0   6  14   80.06   16.53
   0   6 -15    9.87    5.95
   0   6  15   16.86    7.42
   0   6  15   20.37    9.79
   0   6  16   15.93    8.79
   0   6 -16    3.19    4.16
   0   6  17    2.94    1.05
   0   6 -17    9.61    6.28
   0   6  18   -0.81    4.87
   0   6 -18   -1.13    2.78
   0   6  19   13.30    9.22
   0   6  20   13.54    8.70
   0   7   0    1.50    1.75
   0   7   0   -0.22    0.49
   0   7   1   62.96    5.34
   0   7  -1   65.83   10.17
   0   7   1   65.92    9.62
   0   7   2  144.58    9.71
   0   7  -2  149.97   15.49
   0   7   2  150.67   14.49
   0   7   3   15.20    4.89
   0   7   3   20.71    4.80
   0   7  -3   13.09    4.75
   0   7   3   16.27    5.07
   0   7  -4   43.95    9.13
   0   7   4   39.56    6.40
   0   7   4   42.94    7.94
   0   7   4   38.77    7.23
   0   7   5   18.69    5.07
   0   7  -5   19.81    6.06
   0   7   5   20.81    5.56
   0   7   5   23.54    5.89
   0   7  -6    6.56    3.47
   0   7   6    6.99    3.66
   0   7   6    6.19    2.96
   0   7   7   20.68    5.84
   0   7   7   31.08    8.25
   0   7  -7   16.30    5.31
   0   7   7   18.05    5.46
   0   7   8    1.46    1.46
   0   7  -8    3.26    2.63
   0   7   8    1.37    2.26
   0   7  -9   31.59    8.77
   0   7   9   34.90    8.22
   0   7 -10   20.93    7.55
   0   7  10   17.88    3.76
   0   7  11   58.27   12.98
   0   7  11   32.09    7.91
   0   7 -11   36.49   10.64
   0   7 -12   54.01   12.34
   0   7  12   84.11   15.70
   0   7  12   53.97   11.44
   0   7  13   18.47    9.08
   0   7  13    8.82    4.61
   0   7 -13    7.77    4.53
   0   7  14   23.85   10.04
   0   7  14   28.52    9.54
   0   7 -14   23.13    8.67
   0   7  15   23.28    9.96
   0   7  15   23.89    8.94
   0   7 -15   12.83    6.54
   0   7  16   16.66    9.30
   0   7 -16    5.55    4.47
   0   7  16    6.67    5.14
   0   7  17   21.97   10.57
   0   7 -17    0.76    1.79
   0   7 -18    2.49    4.22
   0   7  18   14.59    9.23
   0   7 -19   -3.10    6.47
   0   7  19    8.50    7.93
   0   7  20    9.17    8.48
   0   8   0   24.00    2.70
   0   8   0   28.32    6.86
   0   8   1   24.24    6.37
   0   8   1   24.85    3.59
   0   8  -1   25.24    6.85
   0   8   2   51.48    9.08
   0   8  -2   55.14   10.23
   0   8   2   39.15    4.68
   0   8   3  241.76   19.49
   0   8  -3  236.53   21.09
   0   8   3  218.07   13.99
   0   8   4   45.75    7.55
   0   8  -4   45.95    9.37
   0   8   4   42.09    7.99
   0   8   4   40.03    8.03
   0   8   5   12.21    4.52
   0   8   5    9.25    3.72
   0   8   5   18.03    5.20
   0   8  -5   12.01    4.88
   0   8   6   16.95    5.82
   0   8   6   10.33    4.01
   0   8   6   10.03    3.61
   0   8  -6   11.03    5.01
   0   8  -7   18.27    6.45
   0   8   7   20.87    5.96
   0   8   7   20.51    5.97
   0   8   7   29.17    7.96
   0   8   8    8.56    4.14
   0   8   8    6.39    3.47
   0   8   8   14.15    6.05
   0   8  -8    8.85    4.94
   0   8   9    5.36    3.52
   0   8   9    8.41    3.71
   0   8  -9   -1.29    3.16
   0   8  10   15.88    7.74
   0   8  10   12.17    5.79
   0   8 -10    0.02    2.89
   0   8 -11    3.90    2.13
   0   8  11   -8.44    6.93
   0   8  12    2.83    1.94
   0   8 -12    4.31    3.44
   0   8 -13    9.77    5.76
   0   8  13   11.68    5.45
   0   8 -14   10.20    5.76
   0   8  14   25.10   10.36
   0   8  14   11.26    5.62
   0   8  15    6.17    5.61
   0   8 -15    0.71    1.58
   0   8  16   21.77   10.10
   0   8 -16    0.49    3.57
   0   8  16   17.17    8.38
   0   8  17    8.03    7.47
   0   8 -17   -2.98    5.14
   0   8 -18    1.67    2.60
   0   8  18    3.54    4.75
   0   8  19    4.93    5.78
   0   8 -19    6.73    6.66
   0   9   0    0.11    1.79
   0   9   0    0.18    0.21
   0   9  -1  131.07   15.95
   0   9   1  130.25    8.20
   0   9   1  130.65   15.70
   0   9   2  136.97   10.01
   0   9   2  141.06   16.00
   0   9  -2  136.85   16.81
   0   9   3   31.43    5.48
   0   9   3   32.68    8.17
   0   9  -3   31.73    8.65
   0   9  -4   40.05    9.48
   0   9   4   45.89    7.47
   0   9   4   41.53    8.57
   0   9   4   40.58    8.60
   0   9   5   85.67   12.12
   0   9   5   82.37   12.48
   0   9   5   91.83   10.97
   0   9  -5   80.85   13.88
   0   9   6    5.01    2.83
   0   9   6   10.31    5.10
   0   9  -6    6.59    4.13
   0   9   6    3.70    1.62
   0   9   7   11.29    4.20
   0   9   7   22.17    7.28
   0   9  -7   13.33    6.05
   0   9   7   12.15    5.02
   0   9   8   13.32    6.42
   0   9  -8    7.48    5.34
   0   9   8    3.74    2.88
   0   9   8    2.56    2.75
   0   9   9    2.87    2.87
   0   9  -9    1.20    2.41
   0   9   9    0.16    1.41
   0   9  10   -0.50    1.60
   0   9 -10    0.01    0.84
   0   9  10    3.12    3.50
   0   9 -11   23.37    8.98
   0   9  11   10.75    3.45
   0   9  11   35.76   10.72
   0   9 -12   10.97    6.63
   0   9  12    6.01    2.52
   0   9  12   20.59    9.71
   0   9  13   14.52    7.95
   0   9 -13    6.47    5.29
   0   9  13    1.85    2.46
   0   9 -14    1.11    2.43
   0   9  14    0.24    0.63
   0   9 -15   13.05    7.16
   0   9  15   17.88    8.90
   0   9 -16    6.55    5.13
   0   9  16   13.91    8.14
   0   9 -17   11.59    8.08
   0   9  17   12.76    8.87
   0   9 -18    0.29    2.02
   0   9  18   17.69   10.22
   0   9 -19    5.50    4.98
   0   9  19   26.64   13.06
   0  10   0  330.04   26.75
   0  10  -1  157.34   18.74
   0  10   1  156.33   18.12
   0  10   1  160.17    9.23
   0  10   2   10.07    4.13
   0  10   2   13.48    3.58
   0  10  -2   14.28    6.28
   0  10  -3   20.60    7.30
   0  10   3   11.57    2.18
   0  10   3   20.56    6.96
   0  10  -4   15.80    6.47
   0  10   4   17.12    5.60
   0  10   4   18.01    4.78
   0  10   4   19.47    6.35
   0  10   5   12.07    5.12
   0  10   5   11.06    4.55
   0  10   5   23.15    6.06
   0  10  -5   12.74    5.58
   0  10   6   25.08    7.07
   0  10  -6   28.52    8.57
   0  10   6   43.42    8.62
   0  10   6   22.31    6.68
   0  10   7    3.23    3.65
   0  10  -7    1.33    3.07
   0  10   7   -1.03    1.95
   0  10   8    4.08    2.47
   0  10   8    6.30    4.32
   0  10  -8    8.05    5.02
   0  10   9   23.08    7.63
   0  10  -9   19.99    7.98
   0  10   9   18.24    6.23
   0  10   9   17.29    6.46
   0  10  10    6.13    3.60
   0  10 -10    7.40    6.44
   0  10  10    4.50    4.04
   0  10  10   10.63    5.94
   0  10  11    3.67    4.38
   0  10 -11    0.39    3.71
   0  10  11    2.43    3.37
   0  10  12   10.54    6.16
   0  10  12   -4.72    6.69
   0  10 -12    9.78    5.92
   0  10  13    7.45    5.89
   0  10 -13    2.82    4.01
   0  10  13   -0.64    2.69
   0  10  14   21.29    8.75
   0  10 -14   16.18    8.40
   0  10 -15   11.38    6.83
   0  10  15   16.46    8.38
   0  10  16   19.70    9.71
   0  10 -16   -0.12    1.81
   0  10  17   23.31   11.37
   0  10 -17    0.96    2.40
   0  10 -18    0.06    1.83
   0  10  18   20.43   10.85
   0  10 -19    3.76    5.45
   0  10  19   26.76   12.48
   0  11   0   -0.05    1.16
   0  11   1   32.57    8.59
   0  11   1   35.99    4.29
   0  11  -1   35.59    9.42
   0  11  -2   70.59   13.40
   0  11   2   63.69    6.96
   0  11   2   61.39   11.72
   0  11   3   33.11    9.22
   0  11  -3   35.49   10.17
   0  11   3   26.72    4.14
   0  11   4    1.69    2.94
   0  11   4    1.04    2.45
   0  11   4   -1.37    1.63
   0  11  -4    3.57    5.14
   0  11   5    4.02    3.93
   0  11   5    8.47    3.94
   0  11   5    3.18    2.70
   0  11   6   12.33    5.18
   0  11   6   24.89    6.64
   0  11  -6   11.31    5.59
   0  11   6   12.11    5.09
   0  11  -7    4.98    3.76
   0  11   7    0.14    2.88
   0  11   7    1.52    1.66
   0  11  -8    1.15    1.76
   0  11   8   -2.80    3.13
   0  11  -9    3.31    3.64
   0  11   9    4.97    3.68
   0  11   9    4.43    3.38
   0  11 -10    3.23    3.66
   0  11  10    4.09    3.91
   0  11  10    4.32    3.04
   0  11  11   50.60   12.46
   0  11  11   34.78    9.73
   0  11 -11   27.58   10.29
   0  11  11   35.72    9.91
   0  11  12   60.71   14.00
   0  11  12   42.29   10.62
   0  11 -12   43.55   13.29
   0  11 -13    8.78    6.59
   0  11  13   33.07   11.31
   0  11  14   26.02   10.47
   0  11 -14    2.00    4.30
   0  11 -15    5.03    4.73
   0  11  15   15.91    8.82
   0  11 -16    3.54    2.89
   0  11  16   20.44   10.97
   0  11 -17    2.12    2.84
   0  11  17   15.04    9.22
   0  11 -18    3.92    6.85
   0  11  18   21.63   11.67
   0  11 -19    2.49    3.70
   0  12   0   30.51    8.93
   0  12   1    0.80    2.24
   0  12  -1    3.50    3.75
   0  12  -2    3.51    3.80
   0  12   2    2.08    0.91
   0  12  -3   42.19   11.39
   0  12   3   41.98   10.70
   0  12   3   37.97    6.25
   0  12   4   39.05    9.53
   0  12   4   39.69   10.41
   0  12  -4   41.24   11.44
   0  12   4   28.27    5.02
   0  12  -5   28.72    9.93
   0  12   5   21.25    7.09
   0  12   5   19.69    5.07
   0  12   5   21.74    7.56
   0  12  -6    3.64    4.60
   0  12   6    5.06    3.39
   0  12   6    0.98    0.74
   0  12   6   -0.91    2.57
   0  12  -7    1.73    2.25
   0  12   7   -0.47    2.55
   0  12   7    1.45    1.75
   0  12   8   20.04    7.06
   0  12  -8    6.23    4.58
   0  12   8    9.57    4.69
   0  12   8    7.58    4.64
   0  12  -9    6.49    5.31
   0  12   9    7.85    4.42
   0  12   9    5.07    3.57
   0  12  10    5.06    4.03
   0  12  10   16.02    6.95
   0  12  10    4.42    3.61
   0  12 -10    8.22    6.11
   0  12 -11   10.38    5.82
   0  12  11    5.01    3.23
   0  12  12   16.29    8.78
   0  12 -12    1.64    3.31
   0  12  13   17.36    9.30
   0  12 -13    0.65    2.51
   0  12 -14    7.63    6.31
   0  12  14   24.54   10.41
   0  12  15   17.55    8.88
   0  12 -15    1.75    1.25
   0  12  16   16.75   10.19
   0  12 -16   -0.80    3.70
   0  12  17   12.88    8.90
   0  12 -17    2.15    2.93
   0  12  18   23.96   11.58
   0  12 -18    8.98    7.92
   0  13   0   -0.20    1.41
   0  13   1    1.69    1.22
   0  13  -1    2.14    3.06
   0  13   2    0.17    3.88
   0  13  -2    7.28    5.75
   0  13  -3   22.28    8.92
   0  13   3   18.96    7.67
   0  13   4   19.85    7.94
   0  13   4   21.23    7.38
   0  13  -4   28.03    9.87
   0  13   5   15.10    6.13
   0  13   5   17.82    7.10
   0  13  -5   20.11    8.96
   0  13   6    0.83    1.45
   0  13   6   -1.62    2.86
   0  13   7    0.60    0.70
   0  13   7    3.06    1.79
   0  13   7    3.75    2.77
   0  13  -7    6.23    6.36
   0  13  -8    1.41    1.95
   0  13   8   -1.21    2.71
   0  13   8    3.39    3.09
   0  13   8   -0.51    1.73
   0  13   9    4.76    4.23
   0  13   9    2.74    2.05
   0  13   9    9.75    5.03
   0  13  -9    4.04    3.85
   0  13 -10   11.42    6.44
   0  13  10   12.42    6.15
   0  13  10   19.49    6.97
   0  13  10   10.84    5.06
   0  13  11    9.23    5.82
   0  13 -11    1.02    1.68
   0  13  12   21.79    9.03
   0  13 -12    7.79    6.54
   0  13  13    9.27    6.15
   0  13 -13    5.51    5.99
   0  13 -14   -2.39    3.03
   0  13  14    8.47    6.82
   0  13  15   17.72    9.38
   0  13 -15   12.06    7.32
   0  13 -16    8.28    7.16
   0  13  16   21.39   10.79
   0  13 -17   -0.77    3.03
   0  13  17    9.86    7.98
   0  13  18   11.19    9.08
   0  14   0   31.14   10.07
   0  14  -1   20.68    8.22
   0  14   1   14.59    5.92
   0  14  -2    1.93    2.53
   0  14   2    5.35    2.39
   0  14   3   14.75    7.09
   0  14  -3    9.95    6.43
   0  14   4    5.49    4.43
   0  14  -4    8.57    6.52
   0  14   4    3.75    2.10
   0  14  -5   12.42    7.11
   0  14   5   11.58    5.42
   0  14   5   12.16    6.43
   0  14   6   25.33    8.52
   0  14   6   21.81    8.27
   0  14  -6   26.30   10.56
   0  14   7    3.04    1.13
   0  14   7    8.18    4.64
   0  14  -8    1.35    4.16
   0  14   8    2.40    2.97
   0  14   8   -1.71    1.34
   0  14   9    0.29    1.67
   0  14   9    4.60    3.95
   0  14  -9    5.23    4.61
   0  14 -10    1.37    2.81
   0  14 -11    0.33    2.41
   0  14 -12    3.64    4.94
   0  14 -13    2.27    4.24
   0  14 -14    4.09    6.04
   0  14 -15    3.81    4.85
   0  14 -16    1.17    3.25
   0  15   0   -3.17    3.16
   0  15  -1   55.90   13.98
   0  15   1   50.71   13.10
   0  15  -2   36.25   11.79
   0  15   2   42.59   12.20
   0  15   3   22.59    9.26
   0  15  -3   25.79    9.93
   0  15   4   21.86    8.11
   0  15  -4   20.76    8.84
   0  15   4   21.23    8.75
   0  15   5   10.54    6.42
   0  15   5    9.88    5.82
   0  15  -5    8.54    6.25
   0  15   6    1.50    2.33
   0  15   6    2.95    3.32
   0  15  -6    1.55    2.40
   0  15  -7    7.29    6.56
   0  15   7   -0.45    3.17
   0  15   7    3.02    3.60
   0  15  -8    8.84    7.84
   0  15   8    1.73    2.65
   0  15  -9    9.67    7.09
   0  15 -10    4.62    6.30
   0  15 -11    7.28    6.66
   0  15 -12    6.02    6.23
   0  15 -13    8.22    7.65
   0  15 -14    5.80    6.84
   0  16   0    7.43    4.42
   0  16  -1    2.95    3.29
   0  16   1   -3.57    5.61
   0  16   2    3.49    5.66
   0  16  -2   -0.76    1.31
   0  16   3    0.94    2.18
   0  16  -3    0.18    2.50
   0  16   3    3.41    4.75
   0  16   4    4.21    4.96
   0  16   4    2.75    3.52
   0  16  -4    1.73    2.13
   0  16   5    4.51    4.27
   0  16   5    1.93    4.42
   0  16  -5   -0.25    2.89
   0  16   6   -0.47    0.80
   0  16   6   -0.91    2.35
   0  16  -6    3.12    5.18
   0  16  -7    0.45    2.94
   0  16   7    1.22    0.46
   0  16   8    3.34    2.62
   0  16  -8    6.08    5.73
   0  16  -9    4.62    7.02
   0  16 -10    9.50    7.95
   0  16 -11    2.58    5.70
   0  16 -12    6.07    6.64
   0  16 -13   10.44    9.05
   0  17   0   -0.78    4.79
   0  17  -1    1.10    1.32
   0  17   1    0.21    2.89
   0  17  -2    5.85    5.32
   0  17   2    4.54    4.84
   0  17   3    2.53    4.33
   0  17   3    1.96    3.16
   0  17  -3    1.48    2.04
   0  17   4    3.84    4.40
   0  17  -4    1.50    1.94
   0  17   4    5.31    4.93
   0  17   5    2.52    4.18
   0  17  -5    2.67    4.32
   0  17   5    5.31    4.79
   0  17   6   -1.73    3.55
   0  17  -6    0.68    1.62
   0  17   7    2.39    1.93
   0  17  -7    1.69    3.12
   0  17  -8    5.09    5.57
   0  17  -9    0.88    4.37
   0  17 -10    8.65    8.24
   0  17 -11    4.11    5.93
   0  18   0   -2.87    5.29
   0  18   1    5.34    6.81
   0  18  -1    0.04    3.53
   0  18  -2    2.13    4.09
   0  18   2    2.11    4.01
   0  18   3    3.40    4.97
   0  18   3    1.91    1.39
   0  18  -3    2.07    4.59
   0  18   4    1.82    2.52
   0  18  -4   -1.74    1.06
   0  18  -5   -0.44    3.95
   0  18   5    1.53    2.42
   0  18  -6    1.32    1.18
   0  18   6    0.25    2.44
   0  18   7   -2.45    3.84
   0  18  -7    2.46    5.52
   0  18  -8   -2.88    2.15
   0  18  -9    2.56    4.02
   0  19   0    2.08    4.71
   0  19  -1   16.33    8.62
   0  19   1   23.17   11.02
   0  19  -2    0.09    3.55
   0  19   2    2.72    4.20
   0  19  -3   -1.20    3.92
   0  19   3    6.73    6.11
   0  19  -4   -1.20    2.03
   0  19   4   -0.62    2.95
   0  19   5   -2.77    3.62
   0  19  -5    1.85    5.18
   0  19   6    2.43    2.25
   0  19  -6   -3.35    5.35
   0  19  -7    2.74    5.28
   0  20   0   10.95    9.23
   0  20   1    8.25    6.79
   0  20  -1   11.79    7.64
   0  20   2    7.70    7.93
   0  20  -2   -1.59    4.66
   0  20   3    2.04    4.11
   0  20  -3    3.59    3.22
   0  20   4    0.26    1.98
   0  20  -4   -2.59    1.91
   0  20   5   -3.22    6.59
   0  21   1    8.19    7.88
   0  21   2    4.98    5.84
   0  21   3    3.63    5.56
   0  21   4   -0.69    2.91
   1 -21  -2  -19.60   10.18
   1 -20  -5    0.35    0.70
   1 -20  -4   -2.33    3.52
   1 -20  -3   -7.61    6.24
   1 -20  -2   -4.38    5.34
   1 -20  -1    6.81    5.92
   1 -20   0    2.90    4.08
   1 -19  -7   -4.11    4.78
   1 -19  -6    0.43    2.16
   1 -19  -5   -3.27    4.11
   1 -19  -4   -1.28    3.51
   1 -19  -3   -2.10    3.33
   1 -19  -2    0.66    3.47
   1 -19  -1    3.08    4.76
   1 -19   0   -0.84    1.72
   1 -19   1   -4.93    4.65
   1 -18  -9  -15.07    9.21
   1 -18  -8   -6.71    7.55
   1 -18  -7   -0.02    2.66
   1 -18  -6   -0.02    3.63
   1 -18  -5    2.79    4.19
   1 -18  -4    2.59    2.71
   1 -18  -3    5.72    3.53
   1 -18  -2    6.73    5.69
   1 -18  -1   -1.18    3.58
   1 -18   0    1.16    3.28
   1 -18   1    5.04    5.08
  -1 -18  -8   36.28   14.95
   1 -17  -9   -7.87    6.43
   1 -17  -8   -0.69    4.07
   1 -17  -7   -2.99    4.07
   1 -17  -6    2.91    4.35
   1 -17  -5    4.44    4.31
   1 -17  -4    5.49    5.43
   1 -17  -3    0.65    1.11
   1 -17  -2    2.75    3.95
   1 -17  -1    2.79    2.43
   1 -17   0   20.95    8.86
   1 -17   1   -1.11    0.56
   1 -17   2    5.54    3.16
  -1 -17  -9   24.46   12.78
  -1 -17 -10   23.51   11.92
   1 -16 -13   -4.19    7.60
   1 -16 -12   -7.18    8.11
   1 -16 -10    5.38    4.80
   1 -16  -9   -2.53    5.00
   1 -16  -8    0.76    1.53
   1 -16  -7    1.13    2.85
   1 -16  -6    4.47    5.15
   1 -16  -5    3.34    3.94
   1 -16  -4   11.53    6.82
   1 -16  -3    8.84    6.61
   1 -16  -2   13.34    6.94
   1 -16  -1    3.65    3.87
   1 -16   0   16.06    7.76
   1 -16   1    4.49    4.11
   1 -16   2   10.01    5.81
   1 -16   3    3.94    3.03
  -1 -16 -10   24.75   11.90
  -1 -16 -11   22.45   13.27
  -1 -16 -12   10.68    8.40
   1 -15 -14    6.52    3.15
   1 -15 -13   -7.85    6.40
   1 -15 -11  -19.47   11.49
   1 -15 -10   -3.99    4.95
   1 -15  -9    7.99    6.04
   1 -15  -8   -4.05    4.22
   1 -15  -7    1.35    0.63
   1 -15  -6    6.36    5.65
   1 -15  -5    2.41    4.00
   1 -15  -4    0.30    3.69
   1 -15  -3   16.46    7.88
   1 -15  -2   30.05    9.82
   1 -15  -1   14.99    6.51
   1 -15   0    4.16    4.42
   1 -15   1    6.52    4.55
   1 -15   2    0.62    2.05
   1 -15   3   -1.33    2.66
   1 -15   4    0.55    1.59
  -1 -15 -11   22.63   11.91
  -1 -15 -12   12.35    9.04
  -1 -15 -13   19.61   10.62
  -1 -15 -14   15.88   10.08
   1 -14 -14   -8.84    6.87
   1 -14 -13   -4.40    4.74
   1 -14 -10    2.97    1.82
   1 -14  -9    0.22    2.05
   1 -14  -8    0.69    3.38
   1 -14  -7   -1.96    3.24
   1 -14  -6    4.00    4.58
   1 -14  -5    0.09    3.22
   1 -14  -4   10.52    6.05
   1 -14  -3   23.37    8.68
   1 -14  -2   12.03    6.44
   1 -14  -1    7.50    4.88
   1 -14   0    8.51    5.39
   1 -14   1   15.36    6.96
   1 -14   2    6.17    4.70
   1 -14   3   -0.02    2.12
   1 -14   4   -0.87    3.31
  -1 -14 -11   25.50   12.36
  -1 -14 -12   13.12    9.28
  -1 -14 -13   17.78   10.05
  -1 -14 -14    8.80    7.72
  -1 -14 -15   14.23    9.09
   1 -13 -16  -16.43   11.40
   1 -13 -15   -3.72    6.71
   1 -13 -14   -5.84    7.66
   1 -13 -13    8.60    3.85
   1 -13 -11   13.17    3.50
   1 -13 -10   11.05    6.48
   1 -13  -9    0.48    2.60
   1 -13  -8    2.83    2.88
   1 -13  -7    1.51    1.42
   1 -13  -6   -1.16    0.51
   1 -13  -5    1.80    3.74
   1 -13  -4   21.53    8.86
   1 -13  -3    9.99    6.23
   1 -13  -2    9.35    6.30
   1 -13  -1   21.99    8.06
   1 -13   0   17.40    7.12
   1 -13   1    6.58    5.02
   1 -13   2   24.39    8.13
   1 -13   3    6.75    4.59
   1 -13   4    8.33    3.88
   1 -13   5    1.47    3.42
  -1 -13 -12   30.75   12.80
  -1 -13 -13   21.28   10.94
  -1 -13 -14   16.65    9.88
  -1 -13 -15   14.30    8.89
  -1 -13 -16    8.54    8.42
   1 -12 -16  -12.08    9.73
   1 -12 -15  -11.37    7.46
   1 -12 -14  -10.88    8.47
   1 -12 -13    6.64    1.82
   1 -12 -12   -9.29   10.62
   1 -12 -10    1.48    1.33
   1 -12  -9   -1.88    2.64
   1 -12  -8    2.01    2.77
   1 -12  -7    2.77    0.56
   1 -12  -6    7.13    6.24
   1 -12  -5    6.76    4.57
   1 -12  -4   23.43    8.40
   1 -12  -3   46.45   11.41
   1 -12  -2   16.27    7.28
   1 -12  -1    9.89    5.47
   1 -12   0    2.75    3.58
   1 -12   1   13.56    5.88
   1 -12   2   20.41    6.87
   1 -12   3    5.55    2.73
   1 -12   4   26.33    7.08
   1 -12   5   -0.09    4.78
  -1 -12 -12   31.92   12.77
  -1 -12 -13   20.70   11.02
  -1 -12 -14   10.86    9.00
  -1 -12 -15    6.89    6.50
  -1 -12 -16    5.95    7.05
  -1 -12 -17    4.25    5.75
   1 -11 -15   -9.07    7.70
   1 -11 -14   10.67    3.53
   1 -11 -13   -4.32    6.19
   1 -11 -12   11.34    1.35
   1 -11 -10   31.78    9.48
   1 -11  -9   33.04    9.54
   1 -11  -8   -1.61    4.83
   1 -11  -7    2.87    0.87
   1 -11  -6    5.67    4.35
   1 -11  -5   24.90    8.77
   1 -11  -4   66.38   13.37
   1 -11  -3   58.56   12.74
   1 -11  -2   76.76   13.66
   1 -11  -1    6.71    5.01
   1 -11   0   30.58    8.23
   1 -11   1   20.17    6.96
   1 -11   2   17.16    5.91
   1 -11   3   18.88    6.01
   1 -11   4    4.45    2.60
   1 -11   6   11.76    3.64
  -1 -11 -13   19.94   10.66
  -1 -11 -14   19.77    9.94
  -1 -11 -15   13.77    9.24
  -1 -11 -16   10.22    8.07
  -1 -11 -17    9.99    8.03
  -1 -11 -18   -1.80    1.03
  -1 -10  18   -3.08    5.53
  -1 -10  17   -4.67    6.26
  -1 -10  16    0.39    2.29
  -1 -10  15    2.10    2.65
   1 -10 -15   -4.78    7.50
   1 -10 -14  -11.95    8.96
  -1 -10  14    6.52    4.51
  -1 -10  13    0.85    3.61
   1 -10 -13   -5.80    7.40
   1 -10 -12   -4.38    6.51
  -1 -10  12    1.04    3.38
  -1 -10  11   10.26    6.16
   1 -10 -10    0.06    3.37
   1 -10  -9   16.59    6.21
   1 -10  -8    6.99    4.16
   1 -10  -7   10.67    5.26
   1 -10  -6   10.75    5.70
   1 -10  -5   10.32    5.32
   1 -10  -4   33.21    9.30
   1 -10  -3   24.42    8.39
   1 -10  -2   24.57    7.86
   1 -10  -1   18.05    6.51
   1 -10   0    8.58    4.77
   1 -10   1   39.80    8.79
   1 -10   2   33.96    7.86
   1 -10   3   22.74    6.18
   1 -10   4   42.54    7.90
   1 -10   5   32.90    5.71
   1 -10   6    1.44    2.81
  -1 -10 -13   15.93    9.04
  -1 -10 -14   16.03    9.03
  -1 -10 -15   12.22    8.67
  -1 -10 -16   10.25    8.00
  -1 -10 -17    7.09    7.28
  -1  -9  18   -1.06    4.05
  -1  -9  17    0.78    1.29
  -1  -9  16   -8.69   11.02
   1  -9 -14  -17.04    8.07
  -1  -9  13    1.86    9.15
   1  -9 -13   19.78    6.17
   1  -9 -12    4.25    1.89
  -1  -9  12    7.12    6.66
   1  -9 -11   87.07   14.14
  -1  -9  11   95.72   17.47
  -1  -9  10   13.20    5.82
   1  -9  -9   17.89    5.72
  -1  -9   9   12.33    4.05
  -1  -9   8    1.58    3.16
   1  -9  -8   10.15    4.77
   1  -9  -7    3.25    2.92
   1  -9  -6    8.07    4.91
   1  -9  -5   11.93    5.85
   1  -9  -4   38.02    9.61
   1  -9  -3   72.70   12.87
   1  -9  -2   12.44    5.01
   1  -9  -1  162.24   17.89
   1  -9   0   88.36   12.70
   1  -9   1   35.20    7.76
   1  -9   2   17.13    5.11
   1  -9   3   40.00    7.44
   1  -9   4    1.47    0.88
   1  -9   5    3.49    1.60
   1  -9   5    0.82    1.97
   1  -9   6   -2.92    2.84
   1  -9   7   -2.74    2.72
   1  -9   9    5.17    2.67
   1  -9  10   24.26    6.35
   1  -9  11   12.28    5.43
   1  -9  12   20.94    6.73
  -1  -9 -13   24.53   11.12
  -1  -9 -14   23.99   10.37
  -1  -9 -15    8.90    6.67
  -1  -9 -16   12.22    7.93
  -1  -9 -17    1.26    3.42
  -1  -8  19  -13.31   12.56
  -1  -8  18    0.08    1.93
  -1  -8  17    2.55    3.18
  -1  -8  16   -1.64    2.33
  -1  -8  15    4.76    5.41
  -1  -8  14    2.03    1.62
   1  -8 -14   -4.60    7.17
  -1  -8  13   67.05   15.79
   1  -8 -13   60.04   13.26
   1  -8 -12   -5.44    6.51
  -1  -8  12    7.96    5.05
   1  -8 -11    8.01    2.56
  -1  -8  11   13.15    7.08
  -1  -8  10   32.04    9.91
   1  -8  -9   -5.69   10.52
  -1  -8   9   -1.38   10.87
   1  -8  -8    2.20    3.01
  -1  -8   7    9.07    3.88
   1  -8  -7   11.65    4.44
  -1  -8   6    2.30    0.41
   1  -8  -6    4.22    2.92
   1  -8  -5   11.11    5.40
   1  -8  -4    8.11    3.86
   1  -8  -3   62.96   11.31
   1  -8  -2  107.32   14.14
   1  -8  -1  125.74   14.79
   1  -8   0  290.78   21.65
   1  -8   1   13.59    4.65
   1  -8   2   29.57    6.28
   1  -8   3  101.63    6.13
   1  -8   3  115.57   11.58
   1  -8   4    6.59    0.92
   1  -8   4    7.38    1.98
   1  -8   5  120.83    9.75
   1  -8   6   87.44    9.10
   1  -8   8   28.83    6.35
   1  -8   9   16.20    5.71
   1  -8  10   23.21    6.96
   1  -8  11   15.06    6.40
   1  -8  12   16.21    6.53
  -1  -8 -13   20.25    9.87
   1  -8  13   12.40    6.38
  -1  -8 -14   22.20    9.22
   1  -8  14   23.66    8.43
   1  -8  15   12.65    7.05
  -1  -8 -15   11.71    7.66
  -1  -8 -16    7.06    5.32
  -1  -7  19   -2.81    3.19
  -1  -7  18    0.73    0.82
  -1  -7  17    1.63    2.79
  -1  -7  16    2.89    5.19
  -1  -7  15   15.76    7.98
  -1  -7  14   24.53    9.43
   1  -7 -13   -9.43    7.24
  -1  -7  13    0.80    3.82
   1  -7 -12   13.25    0.71
  -1  -7  12   24.71    9.59
   1  -7 -11   38.20    8.57
  -1  -7  11   54.19   13.56
  -1  -7  10    5.48    3.64
   1  -7 -10   -4.12    5.75
  -1  -7   9   29.51    5.98
  -1  -7   9   16.84    7.06
   1  -7  -8   -1.55    9.92
  -1  -7   8    9.95    5.34
   1  -7  -7   19.87    6.02
  -1  -7   7   41.49    7.62
  -1  -7   7   22.58    7.15
   1  -7  -6   20.21    6.09
  -1  -7   6   11.90    5.64
   1  -7  -5   10.09    4.69
  -1  -7   5    9.31    3.35
   1  -7  -4  159.83   17.31
   1  -7  -3  137.20   15.53
   1  -7  -2   88.59   12.06
   1  -7  -1   25.93    6.06
   1  -7   0  118.96   12.93
   1  -7   1  127.88   12.97
   1  -7   2   30.13    4.70
   1  -7   3  260.97   11.57
   1  -7   3  258.00   16.55
   1  -7   4   10.14    2.87
   1  -7   4    6.29    0.67
   1  -7   5   59.95    7.08
   1  -7   7    6.29    3.31
   1  -7   8   50.62    8.38
   1  -7   9   11.09    4.83
   1  -7  10   23.63    7.01
   1  -7  11   24.82    7.98
   1  -7  12   28.23    8.75
  -1  -7 -13   43.88   12.30
   1  -7  13   46.16   10.74
  -1  -7 -14   21.75    8.95
   1  -7  14   21.47    8.06
   1  -7  15   15.73    7.49
  -1  -7 -15   11.23    6.94
   1  -7  16   10.39    6.63
  -1  -7 -16    2.06    3.46
   1  -7  17    6.61    5.96
   1  -7  18   10.04    7.48
  -1  -6  20    8.64    7.69
  -1  -6  19    1.51    1.53
  -1  -6  18    0.94    2.81
  -1  -6  17    5.32    5.66
  -1  -6  16    4.51    5.38
  -1  -6  15    6.34    5.79
  -1  -6  14    5.58    4.50
  -1  -6  13   16.46    8.49
  -1  -6  12   30.39   10.24
   1  -6 -12   20.73    3.66
   1  -6 -11   11.84    1.94
  -1  -6  11   27.28    5.05
  -1  -6  11   16.68    7.16
  -1  -6  10    6.51    2.86
  -1  -6  10    2.09    3.76
  -1  -6   9    7.80    2.02
   1  -6  -9    5.59    4.04
  -1  -6   9   11.62    5.51
  -1  -6   8   32.72    8.66
   1  -6  -8   29.49    1.76
  -1  -6   8   27.86    5.09
  -1  -6   7    2.75    2.35
  -1  -6   7    1.62    3.08
   1  -6  -6   -0.56    5.25
  -1  -6   6    7.42    4.12
  -1  -6   6    2.10    2.49
  -1  -6   5   33.28    7.77
  -1  -6   5   29.56    5.42
   1  -6  -5   28.76    6.69
  -1  -6   4   56.09    8.58
  -1  -6   4   44.89    6.76
   1  -6  -4   43.25    8.48
   1  -6  -3   73.89   10.85
  -1  -6   3   81.73   10.60
   1  -6  -2  364.33   23.43
   1  -6  -1  620.74   28.97
   1  -6   0   20.02    4.58
   1  -6   2   -1.03    2.43
   1  -6   2    0.09    0.51
   1  -6   3   58.09    7.02
   1  -6   3   63.33    6.01
   1  -6   4   15.11    2.90
   1  -6   5   -0.37    1.75
   1  -6   6   48.29    7.47
   1  -6   7   36.80    7.11
   1  -6   8   45.28    8.46
   1  -6   9   34.49    8.25
   1  -6  10   28.35    8.02
   1  -6  11   20.42    7.31
   1  -6  12   36.41    9.90
   1  -6  13   19.16    7.86
  -1  -6 -13   20.44    8.36
   1  -6  14   16.30    7.72
  -1  -6 -14   15.27    7.05
   1  -6  15   23.67    9.40
  -1  -6 -15   17.55    7.43
  -1  -6 -16    1.88    3.11
   1  -6  16    8.13    6.27
   1  -6  17   14.91    8.34
   1  -6  18   14.28    8.44
   1  -6  19   12.20    9.52
   1  -6  20   16.98    9.71
   1  -6  21   17.04    9.82
  -1  -5  20    5.31    6.78
  -1  -5  19    3.04    5.87
  -1  -5  18    7.58    7.35
  -1  -5  17    5.84    6.78
  -1  -5  16    6.52    6.39
  -1  -5  15    5.52    4.98
  -1  -5  14   10.50    6.90
  -1  -5  13   45.85   13.30
  -1  -5  12    6.91    6.07
  -1  -5  11   23.99    4.70
  -1  -5  11   24.56    8.86
   1  -5 -10   16.89    2.41
  -1  -5  10   25.46    4.89
  -1  -5  10   32.73    9.35
  -1  -5   9    5.07    2.56
  -1  -5   9    5.83    5.04
  -1  -5   8   97.46   14.92
   1  -5  -8   93.23   13.04
  -1  -5   8   79.18    8.54
  -1  -5   7   17.13    6.80
   1  -5  -7    8.81    1.80
  -1  -5   7   19.68    4.41
  -1  -5   6    8.24    4.18
   1  -5  -6   -4.37    4.92
  -1  -5   6    0.33    3.31
   1  -5  -5   14.89    4.33
  -1  -5   5   30.16    6.71
  -1  -5   5   23.30    4.43
  -1  -5   4   68.01    8.21
  -1  -5   4   60.41    9.02
  -1  -5   3   63.79    8.73
  -1  -5   3   73.28    9.03
  -1  -5   2   18.50    4.36
  -1  -5   2   36.19    7.59
   1  -5  -1  242.46   16.58
   1  -5   0  162.30   13.10
   1  -5   1   31.20    4.82
   1  -5   1   35.35    3.98
   1  -5   2   76.10    6.24
   1  -5   3  295.46   13.91
   1  -5   4   17.42    3.25
   1  -5   5   48.21    6.30
   1  -5   6  126.15   12.04
   1  -5   7  144.98   13.59
   1  -5   8   44.85    8.47
   1  -5   9   11.44    6.29
   1  -5  10   41.53    9.42
   1  -5  11   40.16   10.06
   1  -5  12   63.97   12.58
   1  -5  13   31.73    9.76
  -1  -5 -13   23.92    8.44
  -1  -5 -14   12.30    6.36
   1  -5  14    1.54    2.56
   1  -5  14   21.08    8.85
   1  -5  15   14.59    8.19
  -1  -5 -15    6.54    4.75
   1  -5  15   -2.01    3.92
   1  -5  16   -2.59    4.78
   1  -5  16   26.48   10.40
   1  -5  17   17.84    9.55
   1  -5  18   12.79    8.03
   1  -5  19   21.32   10.54
   1  -5  20   14.06   10.00
   1  -5  21    6.61    7.39
  -1  -4  21   10.04    8.76
  -1  -4  20    4.15    6.19
  -1  -4  19    1.73    4.16
  -1  -4  18    0.11    0.33
  -1  -4  17    0.92    2.76
  -1  -4  16   22.76    9.76
  -1  -4  15    2.93    3.91
  -1  -4  14   25.35    9.24
  -1  -4  13  100.07   17.97
  -1  -4  12   34.39   10.09
  -1  -4  11   19.79    7.77
  -1  -4  10  110.34   16.11
  -1  -4   9   37.38    9.66
  -1  -4   9   36.51    5.44
  -1  -4   8  207.55   13.97
   1  -4  -8  213.09   10.74
  -1  -4   8  198.38   19.99
   1  -4  -8  206.37   19.05
  -1  -4   7    5.75    4.10
   1  -4  -7   -2.79    4.53
   1  -4  -7    4.89    1.45
  -1  -4   7    3.42    0.65
  -1  -4   6   49.88    6.64
   1  -4  -6   51.74    4.63
   1  -4  -6   42.99    7.14
  -1  -4   6   52.28    9.24
   1  -4  -5   37.61    3.91
  -1  -4   5   42.30    8.07
   1  -4  -5   33.25    6.38
  -1  -4   5   37.54    5.76
   1  -4  -4   10.29    2.37
   1  -4  -4   14.08    2.53
  -1  -4   4   14.58    4.52
  -1  -4   4   18.62    4.64
   1  -4  -3   83.41    9.77
   1  -4  -3   95.62    7.18
  -1  -4   3   90.94    9.76
  -1  -4   3   95.98    9.32
   1  -4  -2  587.56   25.85
  -1  -4   2  585.51   22.44
  -1  -4   2  556.93   22.71
  -1  -4   1  739.93   26.52
   1  -4  -1  763.18   28.26
  -1  -4   0 1212.50   34.88
   1  -4   1  411.21   14.40
   1  -4   2  443.67   16.36
   1  -4   3  199.50   11.90
   1  -4   4  107.11    9.60
  -1  -4  -4  105.58    7.33
   1  -4   5   64.47    7.96
   1  -4   6   94.91   10.51
   1  -4   7  116.00   12.52
   1  -4   8   54.74    9.89
   1  -4   9   20.48    7.42
   1  -4  10    7.64    5.72
   1  -4  10   -0.78    2.76
   1  -4  11   12.93    4.59
   1  -4  11   26.34    8.81
  -1  -4 -12   31.75    9.58
   1  -4  12   28.35    9.10
   1  -4  12   13.45    5.24
  -1  -4 -13   33.34    8.87
   1  -4  13   12.72    5.80
   1  -4  13   24.78    9.37
  -1  -4 -14   39.19    9.58
   1  -4  14   23.84    8.72
   1  -4  14   41.08   10.64
   1  -4  15   17.11    8.13
  -1  -4 -15   25.97    7.87
   1  -4  15   36.30   11.42
   1  -4  16   -0.71    1.35
   1  -4  16   18.15    9.89
   1  -4  17   18.57    9.37
   1  -4  17   -3.64    4.74
   1  -4  18   16.73    9.91
   1  -4  18   -4.09    5.85
   1  -4  19   19.76   11.31
   1  -4  19    0.04    0.66
   1  -4  20   -0.14    2.64
   1  -4  20    9.94    9.12
   1  -4  21   15.08   10.39
  -1  -3  21    3.22    4.80
  -1  -3  20    1.33    3.07
  -1  -3  19    4.03    6.56
  -1  -3  18    1.91    4.58
  -1  -3  17    7.50    6.18
  -1  -3  16   17.27    8.36
  -1  -3  15    9.42    6.31
  -1  -3  14   12.63    6.90
  -1  -3  13   13.96    7.25
   1  -3 -12    2.35    0.98
  -1  -3  12    7.35    5.85
  -1  -3  11    9.87    5.53
   1  -3 -11    2.17    0.97
  -1  -3  10   10.17    3.76
  -1  -3   9   18.02    5.91
  -1  -3   8   41.16    8.52
   1  -3  -8   41.66    4.64
   1  -3  -7   51.37    4.45
  -1  -3   7   50.98    9.09
   1  -3  -6   32.36    2.94
  -1  -3   6   38.48    7.68
  -1  -3   5   22.06    3.67
  -1  -3   5   28.89    6.06
  -1  -3   4  222.78   13.56
  -1  -3   4  230.41   16.05
  -1  -3   3  150.15   11.62
   1  -3  -3  149.09    7.06
  -1  -3   3  159.89   11.41
  -1  -3   2  251.08   13.53
  -1  -3   2  238.48   14.05
   1  -3  -2  233.69   10.48
  -1  -3   1  110.22    7.93
  -1  -3   1  112.95    9.94
  -1  -3   0  500.93   20.64
  -1  -3   0  478.38   13.37
  -1  -3  -1  886.33   28.53
   1  -3   1  906.36   22.23
   1  -3   2  715.77   21.25
   1  -3   3  108.47    8.73
  -1  -3  -4   27.89    3.57
  -1  -3  -5   96.25    7.91
   1  -3   5  105.06   10.48
   1  -3   6   24.76    6.32
   1  -3   7   31.86    7.43
   1  -3   8   33.69    8.29
   1  -3   8   18.91    5.85
   1  -3   9   16.98    6.64
   1  -3   9   11.16    4.98
   1  -3  10    9.90    5.39
   1  -3  11   14.08    6.70
  -1  -3 -12   24.66    7.21
   1  -3  12   20.75    7.99
  -1  -3 -13  126.93   15.41
   1  -3  13  108.67   16.93
   1  -3  13   91.27   13.48
   1  -3  14   16.03    8.46
  -1  -3 -14   13.12    5.65
   1  -3  14    1.68    7.48
   1  -3  15   21.21    8.46
   1  -3  15   -7.77    7.83
   1  -3  16   29.34   11.72
   1  -3  17   20.95   10.06
   1  -3  18   14.33    8.52
   1  -3  18    1.80    3.46
   1  -3  19   11.62    8.56
   1  -3  19    0.22    3.39
   1  -3  20    0.19    2.93
   1  -3  20   17.07   10.83
   1  -3  21   -4.97    5.73
  -1  -2  21    7.80    7.73
  -1  -2  20    8.98    7.10
  -1  -2  19   -1.23    3.47
  -1  -2  18    6.93    6.95
  -1  -2  17    6.43    5.96
  -1  -2  16    7.82    6.55
  -1  -2  15    4.30    4.77
  -1  -2  14   10.12    5.36
  -1  -2  13    4.83    1.67
   1  -2 -13    5.42    2.79
  -1  -2  12   24.86    8.13
   1  -2 -12   21.57    4.94
   1  -2 -11   10.31    3.11
  -1  -2  11   12.24    6.32
   1  -2 -10   16.67    3.62
  -1  -2  10   17.99    5.58
  -1  -2   9   40.58    9.16
   1  -2  -9   39.04    5.11
  -1  -2   8   17.24    4.82
   1  -2  -8   20.69    3.23
   1  -2  -8   20.33    3.55
   1  -2  -7  176.69    8.75
   1  -2  -7  172.25    8.19
  -1  -2   7  170.15   17.30
  -1  -2   6    9.01    4.21
  -1  -2   5   -3.86    4.82
  -1  -2   2   84.52    6.14
  -1  -2   2   90.18    8.14
  -1  -2   1 1814.15   37.12
  -1  -2   0  254.64   13.78
  -1  -2   0  268.67    8.86
   1  -2   0  253.93   11.96
  -1  -2  -1 4483.86   58.37
   1  -2   1 4531.23   52.90
  -1  -2  -2   68.87   10.05
   1  -2   2   21.95    4.48
   1  -2   3   76.01    7.50
  -1  -2  -3   72.29    4.40
  -1  -2  -4   86.66    6.54
   1  -2   4   87.80    8.92
   1  -2   5    8.07    3.97
   1  -2   6   15.25    5.58
   1  -2   6    6.48    2.68
   1  -2   7    6.81    4.67
   1  -2   7   18.63    6.95
   1  -2   8    6.60    1.48
   1  -2   8    7.79    2.81
   1  -2   9   12.48    5.99
   1  -2   9    8.36    3.58
   1  -2   9    6.21    1.54
   1  -2  10   39.03    8.77
   1  -2  10   39.38    9.46
   1  -2  11   24.79    7.21
   1  -2  11   23.29    8.01
  -1  -2 -12   23.86    6.44
   1  -2  12    9.19    5.03
   1  -2  12   21.98    8.03
  -1  -2 -13   16.11    5.54
   1  -2  13   13.20    6.91
   1  -2  13    9.25    6.65
   1  -2  14   23.62    8.79
   1  -2  14   25.45    9.88
   1  -2  15   16.76    8.51
   1  -2  15    2.54    3.27
   1  -2  16   16.95    9.88
   1  -2  16   -0.79    2.40
   1  -2  17    3.86    4.22
   1  -2  17   16.30    9.20
   1  -2  18   18.39   10.40
   1  -2  18    1.14    0.53
   1  -2  19   24.22   11.42
   1  -2  20   -3.77    6.08
   1  -2  20   24.56   11.70
  -1  -1  21    6.47    6.38
  -1  -1  20    7.26    6.32
  -1  -1  19    5.81    5.30
  -1  -1  18    4.19    4.94
  -1  -1  17    5.35    5.54
  -1  -1  16    6.66    4.60
  -1  -1  15    7.56    4.92
  -1  -1  14   -4.10    4.90
  -1  -1  13    6.27    3.07
   1  -1 -13    5.45    2.69
  -1  -1  12    3.91    2.11
   1  -1 -12    6.88    3.12
   1  -1 -11   25.78    5.43
  -1  -1  11   14.36    4.80
   1  -1 -10   46.91    6.66
  -1  -1  10   45.71    9.39
   1  -1  -9   60.31    6.92
   1  -1  -8  389.43   15.92
  -1  -1   8  395.77   26.78
   1  -1  -7  153.72    8.79
  -1  -1   7  163.40   16.38
  -1  -1   6   67.09   10.21
   1  -1  -6   60.27    4.51
  -1  -1   5   17.94    3.43
  -1  -1   5   15.17    4.64
  -1  -1   4   21.35    3.51
  -1  -1   4   23.87    5.17
  -1  -1   3   67.19    7.45
  -1  -1   3   67.39    5.88
  -1  -1   2  111.65    7.52
  -1  -1   2  122.78    8.74
  -1  -1   1  273.64   11.34
  -1  -1   1  234.88   11.64
  -1  -1   0   42.21    5.13
  -1  -1   0   41.04    3.53
   1  -1   0   38.06    4.92
  -1  -1  -1  568.41   19.21
   1  -1   1  603.65   19.79
   1  -1   2  587.60   20.56
  -1  -1  -2  590.48   19.92
  -1  -1  -3  239.41    9.85
  -1  -1  -3  260.52   14.43
   1  -1   3  248.46   14.28
  -1  -1  -4   16.33    1.49
   1  -1   4   28.84    5.81
   1  -1   5   87.26   10.26
   1  -1   5   85.63    9.40
   1  -1   5   81.72    6.32
   1  -1   6   79.31   10.13
   1  -1   6   72.86    6.10
   1  -1   6   76.72    9.31
   1  -1   7   32.17    7.01
   1  -1   7   63.35   10.88
   1  -1   8   45.36    8.34
   1  -1   8   54.58    9.81
   1  -1   9   18.31    6.61
   1  -1   9   18.65    5.74
   1  -1  10   23.17    7.63
   1  -1  10   18.20    6.16
   1  -1  11    9.32    5.78
   1  -1  11    9.06    4.20
  -1  -1 -11   18.13    5.75
  -1  -1 -12   30.21    6.56
   1  -1  12   26.87    9.43
   1  -1  12   18.31    6.95
   1  -1  13   68.18   13.52
   1  -1  13   44.49   11.10
  -1  -1 -13   57.35    9.04
   1  -1  14   12.54    7.22
   1  -1  14   11.01    5.96
   1  -1  15   26.52   10.42
   1  -1  15   14.57    7.11
   1  -1  16   15.49    7.38
   1  -1  16   29.44   11.50
   1  -1  17    5.67    5.31
   1  -1  17   24.05   11.23
   1  -1  18   34.87   12.88
   1  -1  18   -1.79    3.49
   1  -1  19    3.89    5.10
   1  -1  19   28.51   11.74
   1  -1  20   18.77   10.40
   1  -1  20    1.98    4.76
  -1   0  21    5.36    5.07
  -1   0  20    6.41    6.11
  -1   0  19    4.14    4.96
  -1   0  18    6.34    5.27
  -1   0  17   -0.43    2.03
  -1   0  16   99.84   18.45
  -1   0  15   27.70    9.48
   1   0 -14    1.27    1.94
  -1   0  14    0.12    3.30
  -1   0  13   -3.16    5.40
   1   0 -13    2.40    2.76
   1   0 -12   28.25    6.40
  -1   0  12   20.30    3.97
  -1   0  11   14.05    5.18
   1   0 -11   21.85    5.29
  -1   0  10   17.64    7.35
   1   0 -10   13.50    4.06
  -1   0   9   47.10   10.35
   1   0  -9   40.91    6.27
   1   0  -8  665.89   22.95
  -1   0   8  671.98   34.58
   1   0  -7    0.49    0.63
  -1   0   7    2.01    2.83
   1   0  -6   30.75    3.92
  -1   0   6   29.16    6.30
  -1   0   5   91.03    9.98
   1   0  -5   90.12    6.04
  -1   0   5   97.17    6.37
   1   0  -4    9.50    1.65
  -1   0   4    3.82    1.78
  -1   0   4    9.29    1.66
   1   0  -3   18.18    2.40
  -1   0   3   18.38    3.89
  -1   0   3   18.64    2.44
   1   0  -2    0.20    0.35
  -1   0   2    1.75    1.43
  -1   0   2    0.27    0.39
   1   0  -1   23.09    3.56
   1   0  -1   24.08    3.42
  -1   0   1   26.31    3.61
  -1   0   1   17.25    2.75
  -1   0   0  134.39    9.04
  -1   0   0  175.04    8.41
   1   0   0  168.02   10.37
  -1   0  -1  308.31   13.59
   1   0   1  307.28   14.68
   1   0   2  956.42   27.24
  -1   0  -2  980.75   23.24
   1   0   2  975.16   23.69
  -1   0  -3  308.38   13.11
   1   0   3  278.83   15.73
   1   0   3  288.89   13.09
  -1   0  -3  293.92   12.87
   1   0   4  290.92   14.41
   1   0   4  280.28   17.21
   1   0   5   20.67    4.27
   1   0   5   28.05    6.73
   1   0   6   33.76    7.83
   1   0   6   28.80    5.48
   1   0   7   33.58    9.19
   1   0   7   24.94    5.48
   1   0   8   20.72    6.75
   1   0   8   13.11    4.36
   1   0   9    5.77    5.09
   1   0   9    4.03    3.03
  -1   0 -10    3.14    2.75
   1   0  10    3.20    4.90
   1   0  10   -0.58    1.18
  -1   0 -11    5.20    2.82
   1   0  11    2.56    3.06
   1   0  11    7.27    6.13
  -1   0 -12   28.50    5.69
   1   0  12   32.49    9.27
   1   0  12   27.30    7.80
   1   0  13   27.67    9.42
   1   0  13   18.05    6.71
   1   0  14   15.28    6.20
   1   0  14   12.35    7.90
   1   0  15   68.74   15.23
   1   0  15   66.68   13.61
  -1   0 -16   -4.65    6.38
   1   0  16   10.71    8.30
   1   0  16    3.50    3.65
  -1   0 -17   -0.21    2.93
   1   0  17    2.24    3.88
  -1   0 -18    2.59    2.76
   1   0  18    2.36    3.96
   1   0  19   20.86   10.31
   1   0  19   -2.91    4.66
   1   0  20   20.02   10.92
  -1   1  22    0.28    1.68
  -1   1  21   12.40    8.59
  -1   1  20   -1.35    2.42
  -1   1  19   -3.10    4.26
  -1   1  18    3.05    4.90
  -1   1  17    2.03    2.96
  -1   1  16    1.42    1.09
  -1   1  15   -0.13    3.61
   1   1 -14    0.84    0.25
  -1   1  14   -9.87    7.57
  -1   1  13   -7.20   11.62
   1   1 -13    2.34    0.74
   1   1 -12    5.03    2.02
  -1   1  12   14.76    7.42
   1   1 -11   24.06    5.73
  -1   1  11   37.26   10.10
   1   1 -10   47.82    7.56
  -1   1  10   48.99   10.78
  -1   1   9   63.23   11.40
   1   1  -9   59.54    8.16
   1   1  -8  393.42   19.50
  -1   1   8  386.31   26.13
  -1   1   7  155.93   15.44
   1   1  -7   58.95    7.20
  -1   1   6   59.48    8.96
   1   1  -6   63.62    6.70
  -1   1   5    9.80    0.41
   1   1  -5   14.62    2.88
  -1   1   4   21.80    5.06
   1   1  -4   22.08    3.50
   1   1  -3   65.84    5.60
  -1   1   3   70.42    7.81
  -1   1   2  124.38    9.72
   1   1  -2  118.91    7.84
  -1   1   1  266.84   13.02
   1   1  -1  263.90   11.28
   1   1  -1  270.03   12.35
   1   1  -1  237.72   12.70
   1   1   0   41.42    5.29
  -1   1   0   40.55    4.79
   1   1   0   38.06    3.48
   1   1   0   35.91    4.89
   1   1   1  584.29   20.71
   1   1   1  629.78   22.52
   1   1   2  614.26   22.39
   1   1   3  232.65    9.68
  -1   1  -3  245.09   10.64
   1   1   3  234.55   15.05
  -1   1  -4   25.35    3.68
   1   1   4   28.29    5.75
   1   1   4   20.89    3.51
   1   1   5   89.95   10.66
   1   1   5   81.74    7.68
   1   1   6   85.69   10.91
   1   1   6   75.52    8.25
   1   1   7   33.45    6.17
   1   1   7   40.82    8.35
   1   1   8   44.81    7.74
   1   1   8   52.46   11.07
   1   1   9   20.01    5.93
  -1   1  -9   25.50    4.47
   1   1   9   26.73    8.33
  -1   1 -10   22.10    4.12
   1   1  10   21.14    8.08
   1   1  10   21.35    6.27
   1   1  11   11.33    5.26
  -1   1 -11    8.93    2.47
   1   1  11   14.17    6.57
   1   1  12   20.48    7.07
   1   1  12   19.77    7.98
   1   1  13   53.28   11.13
   1   1  13   56.55   12.60
   1   1  14   10.82    5.15
   1   1  14   21.02   10.40
   1   1  15   22.31    7.64
   1   1  15   34.67   11.35
  -1   1 -15   13.85    6.44
  -1   1 -16   12.66    5.76
   1   1  16   19.22    7.74
   1   1  17    2.53    2.54
  -1   1 -17    4.73    3.58
  -1   1 -18   -1.35    3.18
   1   1  18    5.39    5.20
   1   1  19   23.98   11.94
   1   1  20   22.55   11.39
  -1   2  22    6.53    5.88
  -1   2  21    7.76    6.97
  -1   2  20    5.44    5.72
  -1   2  19    2.25    1.75
  -1   2  18   -1.83    3.64
  -1   2  17    5.42    4.25
  -1   2  16   -5.40    6.44
   1   2 -15    0.90    2.16
  -1   2  14    1.18    4.75
   1   2 -14    8.85    4.18
  -1   2  13   16.96    8.35
   1   2 -13    4.26    2.56
   1   2 -12   23.36    6.18
  -1   2  12   28.47   10.10
  -1   2  11   17.04    7.03
   1   2 -11   10.12    3.98
   1   2 -10   19.66    5.12
  -1   2  10   17.64    6.35
   1   2  -9   40.70    7.38
  -1   2   9   38.46    8.66
  -1   2   8   15.89    4.61
   1   2  -8   19.00    4.45
   1   2  -7  171.26   13.26
   1   2  -6    8.60    2.86
  -1   2   6   10.12    4.57
   1   2  -5    1.25    1.25
  -1   2   5   -5.73    3.68
  -1   2   4    7.69    2.73
   1   2  -4    9.91    2.81
  -1   2   3   76.95    8.65
   1   2  -3   79.12    7.24
   1   2  -2   96.64    8.27
  -1   2   2   94.33    5.34
  -1   2   2   96.30    9.04
   1   2  -1 1841.54   36.75
   1   2  -1 1853.44   36.56
   1   2  -1 1848.77   29.62
  -1   2   1 1847.88   38.29
   1   2   0  276.16   13.90
   1   2   0  268.71   14.39
  -1   2   0  268.45   12.27
   1   2   0  268.46    8.77
   1   2   1 4556.35   58.83
  -1   2  -1 4541.54   50.93
   1   2   1 4547.96   62.07
   1   2   2   42.42    7.22
   1   2   2   24.07    4.97
   1   2   3   82.39    4.65
   1   2   3   81.59    8.57
   1   2   4   84.55    6.14
   1   2   4   82.39    9.60
  -1   2  -4   86.52    5.67
   1   2   5    5.67    1.86
   1   2   5    7.44    4.48
  -1   2  -5   12.82    2.71
   1   2   6    6.25    2.12
   1   2   6   14.26    6.19
   1   2   7   22.22    8.46
   1   2   7    9.52    2.77
  -1   2  -8   10.20    2.20
   1   2   8    9.62    3.21
   1   2   8   20.03    8.02
   1   2   9   16.31    7.36
   1   2   9    9.66    3.83
  -1   2  -9    7.45    1.81
   1   2  10   38.30    7.66
  -1   2 -10   32.87    3.98
   1   2  10   49.99   11.10
   1   2  11   24.77    6.76
   1   2  11   27.54   10.15
  -1   2 -12    8.45    3.70
   1   2  12   25.62    9.94
   1   2  12   16.18    6.10
  -1   2 -13    3.84    2.25
   1   2  13    9.30    5.55
   1   2  14   24.26    7.79
   1   2  14   45.75   12.36
  -1   2 -14   20.11    7.70
  -1   2 -15    0.50    1.48
   1   2  15    4.90    3.87
   1   2  16    4.55    3.91
  -1   2 -16    0.39    2.14
  -1   2 -17   -0.44    2.52
   1   2  17    3.16    3.46
   1   2  18   18.19    9.60
  -1   2 -18   -2.08    3.82
   1   2  19   11.55    8.38
  -1   2 -19    2.68    3.49
   1   2  20   13.47    9.70
  -1   3  22    4.52    6.80
  -1   3  21   -7.29    5.88
  -1   3  20    1.99    3.56
  -1   3  19    0.42    4.55
  -1   3  18   -1.45    2.33
  -1   3  17   -1.83    4.71
  -1   3  15    9.95    6.39
   1   3 -15    6.58    3.86
   1   3 -14    0.74    1.01
  -1   3  14    7.61    6.85
   1   3 -13    7.78    4.20
  -1   3  13   11.88    7.26
  -1   3  12    8.43    5.63
   1   3 -12    3.47    1.82
   1   3 -11    4.29    1.19
  -1   3  11    2.37    2.81
   1   3 -10    2.91    1.62
  -1   3  10   17.42    5.92
  -1   3   9   17.51    4.82
   1   3  -9   23.36    5.89
   1   3  -8   41.40    7.47
  -1   3   8   42.26    8.36
   1   3  -7   49.15    7.75
  -1   3   7   53.12    9.62
   1   3  -6   39.11    6.51
  -1   3   6   37.94    7.38
  -1   3   5   23.69    5.61
   1   3  -5   23.72    5.17
  -1   3   4  222.17   16.80
   1   3  -4  223.44   14.52
  -1   3   3  151.37   12.85
  -1   3   3  144.86    6.87
   1   3  -3  150.10   11.68
   1   3  -2  223.95   14.11
  -1   3   2  235.15   10.34
  -1   3   2  234.96   15.33
   1   3  -1  114.18   10.12
   1   3  -1  111.32    8.12
   1   3  -1  110.33    8.99
  -1   3   1  113.01    8.18
   1   3   0  483.08   19.03
  -1   3   0  470.38   15.67
   1   3   0  504.07   22.07
  -1   3   0  492.38   19.14
   1   3   0  499.62   13.91
   1   3   1  916.22   30.13
   1   3   1  919.30   27.25
  -1   3  -1  912.11   21.92
  -1   3  -1  942.63   29.17
  -1   3  -2  727.30   27.91
   1   3   2  715.55   27.65
   1   3   2  729.66   25.97
  -1   3  -3  105.92   11.46
   1   3   3  112.99   11.67
   1   3   3  111.34   10.58
   1   3   4   28.84    3.65
   1   3   4   28.62    6.23
   1   3   4   23.76    2.05
  -1   3  -5   94.88    4.88
   1   3   5   98.07   11.48
   1   3   5   87.79    7.11
   1   3   6   18.22    3.54
   1   3   6   28.63    7.41
   1   3   7   18.77    4.13
  -1   3  -7   15.79    4.62
   1   3   7   28.04    8.36
  -1   3  -8   18.08    5.61
   1   3   8   20.89    4.96
   1   3   8   30.12    8.36
   1   3   9    9.47    3.63
  -1   3  -9    7.30    3.24
  -1   3 -10    4.20    1.96
   1   3  10    6.72    3.35
   1   3  11    1.21    1.62
  -1   3 -11    1.01    2.43
  -1   3 -12    5.30    2.79
   1   3  12   12.09    5.27
   1   3  13  106.81   15.17
   1   3  13  144.84   20.31
  -1   3 -13  104.29   17.72
   1   3  14   12.20    5.81
  -1   3 -14    2.67    2.62
  -1   3 -15    9.06    5.55
   1   3  15   12.35    6.48
   1   3  16    8.27    5.38
  -1   3 -16    4.70    4.01
   1   3  17   18.41   10.72
  -1   3 -17    3.39    3.89
   1   3  18   25.97   12.13
  -1   3 -18   -0.82    3.52
  -1   3 -19    4.69    4.74
   1   3  19   26.52   11.69
   1   3  20   16.90    9.88
  -1   4  22   -0.59    1.38
  -1   4  21    0.84    2.03
  -1   4  20   -1.78    4.25
  -1   4  19   -3.44    3.48
  -1   4  18   -5.90    6.28
   1   4 -16   20.73    7.75
  -1   4  16   24.23    9.48
   1   4 -15    4.72    4.32
  -1   4  15    8.54    6.26
   1   4 -14   23.47    7.50
  -1   4  14   28.58   10.03
   1   4 -13   94.97   14.67
  -1   4  13  106.69   17.10
  -1   4  12   25.22    8.10
   1   4 -12   28.46    7.83
   1   4 -11   16.73    6.11
  -1   4  11   11.81    4.58
  -1   4  10  107.97   15.71
   1   4 -10  110.09   14.15
  -1   4   9   34.39    7.66
   1   4  -9   40.33    8.05
  -1   4   8  214.95   20.23
   1   4  -8  202.07   17.65
   1   4  -7    4.54    2.70
  -1   4   7    7.66    3.43
   1   4  -6   53.70    8.23
  -1   4   6   49.85    8.92
  -1   4   6   52.97    5.11
   1   4  -5   39.88    7.25
  -1   4   5   35.75    7.28
  -1   4   5   36.30    4.02
  -1   4   4   11.49    2.12
   1   4  -4   16.36    4.48
  -1   4   4   12.59    4.13
   1   4  -3   91.01    9.99
  -1   4   3   85.96    6.79
  -1   4   3   90.23   10.48
  -1   4   2  568.94   19.24
   1   4  -2  582.92   25.11
  -1   4   2  583.44   26.45
  -1   4   1  782.38   24.33
   1   4  -1  763.16   28.55
   1   4  -1  770.92   24.25
  -1   4   0 1276.01   24.88
   1   4   0 1267.32   25.45
   1   4   0 1268.30   37.41
   1   4   0 1291.40   32.02
  -1   4  -1  433.19   21.11
   1   4   1  409.58   18.92
   1   4   1  420.53   22.18
  -1   4  -1  409.17   13.94
   1   4   2  436.97   12.11
   1   4   2  464.10   21.14
  -1   4  -2  459.21   23.19
  -1   4  -2  459.32   15.83
   1   4   2  458.87   23.64
  -1   4  -3  204.53   10.52
   1   4   3  198.18   14.65
  -1   4  -3  192.26   16.14
   1   4   3  201.98    8.59
   1   4   3  209.98   16.40
  -1   4  -4  107.90    6.62
   1   4   4  108.55   11.38
  -1   4  -4  102.07   12.34
   1   4   4  112.92   12.81
   1   4   4   74.91    5.62
  -1   4  -5   55.28    9.63
   1   4   5   58.81    6.04
   1   4   5   64.54   10.24
   1   4   5   67.19    9.56
   1   4   6   86.82    8.34
  -1   4  -6   87.05   12.71
   1   4   6   94.04   11.75
  -1   4  -7  113.61   14.98
   1   4   7  109.64   10.63
   1   4   7  131.03   14.58
  -1   4  -8   48.60   10.09
   1   4   8   65.78   11.91
   1   4   8   39.97    5.70
   1   4   9    4.70    1.33
  -1   4  -9    4.06    1.95
   1   4  10   -2.13    3.05
  -1   4 -10   -1.86    2.72
   1   4  11   13.80    4.68
  -1   4 -11   16.26    6.73
   1   4  12   16.60    5.71
  -1   4 -12   10.73    5.08
  -1   4 -13   13.21    6.55
   1   4  13   11.22    4.71
   1   4  14   26.83    8.17
   1   4  14   45.22   12.90
  -1   4 -14   21.94    8.73
  -1   4 -15   15.10    7.63
   1   4  15   15.62    6.35
  -1   4 -16    4.22    4.36
   1   4  16   18.18    9.23
   1   4  17   20.14   10.01
  -1   4 -17    0.94    2.60
   1   4  18   22.32   10.82
  -1   4 -18    3.39    5.46
  -1   4 -19    1.04    3.01
   1   4  19    9.97    7.97
   1   4  20   13.56   10.78
  -1   5  22    2.19    4.40
  -1   5  21    0.79    3.56
  -1   5  20    2.80    4.58
  -1   5  19    0.48    3.05
  -1   5  17    7.57    6.16
   1   5 -16    1.04    1.43
  -1   5  16    9.83    7.15
   1   5 -15    5.61    3.93
  -1   5  15    9.99    7.20
   1   5 -14    3.71    3.89
  -1   5  14    3.60    3.87
  -1   5  13   34.62    9.97
   1   5 -13   41.47   10.16
  -1   5  12    3.10    1.76
   1   5 -12    6.28    4.50
  -1   5  11   17.25    5.82
   1   5 -11   26.43    7.56
  -1   5  10   18.50    5.44
   1   5 -10   24.38    7.30
  -1   5   9    4.21    4.12
   1   5  -9    2.91    2.62
  -1   5   8   90.04   13.18
   1   5  -8   95.63   12.90
   1   5  -7   15.40    5.05
  -1   5   7   15.66    3.34
  -1   5   7   17.08    5.79
  -1   5   6   -0.28    1.76
   1   5  -6    3.32    4.06
  -1   5   6    0.44    0.78
   1   5  -5   28.19    6.47
  -1   5   5   27.71    6.46
  -1   5   5   27.12    4.29
   1   5  -4   62.81    9.32
  -1   5   4   63.34    9.89
  -1   5   4   58.87    6.34
  -1   5   3   62.57    9.48
  -1   5   3   61.29    6.83
   1   5  -3   66.36    9.40
  -1   5   2   24.66    5.96
  -1   5   2   21.99    4.33
   1   5  -2   21.50    5.15
   1   5  -1  249.42   17.89
   1   5  -1  244.95   13.96
   1   5   0  170.83   11.97
  -1   5   0  178.11   13.74
   1   5   0  168.50   14.90
  -1   5   0  169.97    8.80
  -1   5  -1   39.84    4.11
   1   5   1   35.41    5.58
   1   5   1   36.06    7.13
  -1   5  -1   41.44    7.29
  -1   5  -2   80.69   10.57
   1   5   2   81.53    9.23
   1   5   2   81.64   10.61
  -1   5  -2   83.39    6.35
   1   5   3  290.42   18.35
   1   5   3  296.54   12.38
   1   5   3  306.63   21.08
  -1   5  -3  305.24   21.41
   1   5   4   21.20    4.67
  -1   5  -4   21.20    5.97
   1   5   4   22.86    5.96
   1   5   4   20.71    3.48
   1   5   5   47.50    5.89
   1   5   5   49.80    9.22
   1   5   5   53.99    9.75
  -1   5  -5   45.35    9.11
   1   5   6  126.13   14.49
   1   5   6  120.62   10.10
   1   5   6  133.01   15.56
  -1   5  -6  120.73   15.66
   1   5   7  136.51   11.57
  -1   5  -7  133.58   16.94
   1   5   7  137.29   15.35
   1   5   8   38.03    9.17
  -1   5  -8   27.52    7.67
   1   5   8   31.75    6.37
   1   5   9   12.89    7.45
   1   5   9    6.90    4.52
  -1   5  -9    1.99    3.06
   1   5  10    2.82    3.59
  -1   5 -10   11.17    5.42
   1   5  11   16.62    4.75
  -1   5 -11   16.50    6.73
   1   5  12   47.07    9.42
  -1   5 -12   45.28   11.99
   1   5  13    9.13    4.09
  -1   5 -13   12.47    6.42
  -1   5 -14    8.25    5.56
   1   5  14   19.23    9.61
   1   5  14    4.98    3.85
   1   5  15   21.29    9.94
  -1   5 -15    4.73    5.03
  -1   5 -16    3.79    4.86
   1   5  16   14.84    9.44
  -1   5 -17    2.93    4.25
   1   5  17   23.92   10.40
  -1   5 -18    2.88    3.55
   1   5  18   15.70    9.66
   1   5  19   24.07   11.90
  -1   5 -19   12.73    8.49
  -1   6  21   -1.36    1.47
  -1   6  20    1.50    1.64
  -1   6  18    3.16    5.27
  -1   6  17    4.65    5.56
   1   6 -16    4.26    3.81
  -1   6  16    7.19    6.58
   1   6 -15    9.70    5.35
  -1   6  15    9.40    6.56
  -1   6  14    0.22    2.77
   1   6 -14    3.48    3.60
   1   6 -13   17.34    6.67
  -1   6  13   11.06    5.56
  -1   6  12   30.88    8.58
   1   6 -12   33.57    8.92
  -1   6  11   14.51    3.23
   1   6 -11   19.70    6.91
  -1   6  10    2.07    3.83
   1   6 -10   -0.32    1.31
  -1   6   9   -1.91    1.30
   1   6  -9   12.32    5.42
  -1   6   8   32.55    8.28
   1   6  -8   30.74    7.51
  -1   6   8   33.65    5.66
   1   6  -7    1.44    0.10
  -1   6   7   -0.26    1.41
  -1   6   7    0.56    0.79
  -1   6   6    0.46    0.97
   1   6  -6    2.69    3.21
  -1   6   6    0.03    1.06
   1   6  -5   35.20    7.90
  -1   6   5   32.03    5.34
  -1   6   5   35.07    7.81
   1   6  -4   46.75    8.75
  -1   6   4   47.50    8.65
  -1   6   4   43.55    6.08
  -1   6   3   76.94   11.07
   1   6  -3   77.26   10.92
  -1   6   3   76.64    8.61
  -1   6   2  373.09   19.52
   1   6  -2  381.29   23.96
   1   6  -1  610.65   22.72
   1   6  -1  614.37   30.34
  -1   6   1  622.07   26.54
  -1   6   0   24.87    3.22
   1   6   0   28.00    6.75
  -1   6   0   22.82    4.88
   1   6   0   25.46    4.76
   1   6   1  507.24   27.71
  -1   6  -1  504.34   26.34
  -1   6  -1  489.50   13.30
   1   6   1  499.54   22.17
   1   6   2    5.13    3.46
  -1   6  -2   -1.37    1.55
  -1   6  -2    2.90    1.60
   1   6   2   -0.82    1.58
   1   6   3   57.34    7.96
   1   6   3   59.20    6.55
  -1   6  -3   64.21   10.70
   1   6   3   64.49   10.21
   1   6   4   24.53    4.30
  -1   6  -4   23.72    6.53
   1   6   4   16.36    2.97
   1   6   4   27.13    6.87
   1   6   5    1.74    1.17
   1   6   5    1.52    1.41
  -1   6  -5    2.54    1.59
   1   6   6   52.55    9.73
   1   6   6   50.79    9.76
   1   6   6   52.25    7.07
  -1   6  -6   49.63   10.42
   1   6   7   24.38    4.90
  -1   6  -7   25.83    7.72
   1   6   7   27.24    7.59
   1   6   7   34.10    8.01
  -1   6  -8   39.67   10.11
   1   6   8   48.90   10.31
   1   6   8   39.84    7.01
  -1   6  -9   18.61    7.39
   1   6   9   35.55   10.20
   1   6   9   22.99    6.01
   1   6  10   16.40    5.58
  -1   6 -10   12.53    6.42
   1   6  10   32.04   10.18
   1   6  11    4.31    2.14
  -1   6 -11    7.22    5.34
  -1   6 -12   16.86    7.74
   1   6  12   13.22    3.92
  -1   6 -13    1.60    3.78
   1   6  13   -0.45    2.04
  -1   6 -14    2.25    3.55
   1   6  14   15.24    8.47
   1   6  15   32.44   11.76
  -1   6 -15    7.54    5.08
  -1   6 -16   -0.70    2.24
   1   6  16   19.89    9.96
   1   6  17   19.61   10.35
  -1   6 -17    6.30    5.21
  -1   6 -18    7.05    6.90
   1   6  18   18.33   10.62
   1   6  19   18.89   10.54
  -1   6 -19    8.96    7.66
  -1   6 -20    0.70    3.73
  -1   7  20    0.90    3.04
  -1   7  19   -7.37    7.86
  -1   7  18   14.77    9.79
  -1   7  17   10.80    8.07
   1   7 -17    0.37    2.17
  -1   7  16    6.15    6.04
   1   7 -16    2.21    2.73
   1   7 -15    6.95    4.67
  -1   7  15    8.38    5.66
   1   7 -14   22.72    8.59
  -1   7  14   22.26    8.41
   1   7 -13    3.39    3.54
  -1   7  13   -1.78    3.72
   1   7 -12   25.00    8.59
  -1   7  11   53.43   12.47
   1   7 -11   49.54   11.16
   1   7 -10    6.26    4.63
  -1   7  10    9.45    5.73
   1   7  -9   13.79    5.76
  -1   7   9   14.35    6.02
   1   7  -8   10.39    5.07
  -1   7   8    9.28    4.08
  -1   7   8   10.18    3.35
   1   7  -7   23.42    7.21
  -1   7   7   21.66    6.43
  -1   7   7   23.65    5.08
   1   7  -6   18.58    6.23
  -1   7   6   19.52    4.74
  -1   7   6   19.36    6.19
  -1   7   5   11.39    3.58
  -1   7   5   12.86    4.95
   1   7  -5   12.24    5.18
  -1   7   4  153.76   16.50
  -1   7   4  148.88   12.88
   1   7  -4  151.31   16.73
   1   7  -3  144.02   16.19
  -1   7   3  147.82   13.29
  -1   7   3  155.08   16.60
   1   7  -2   92.83   12.57
  -1   7   2   94.94   10.98
   1   7  -1   26.49    6.19
   1   7  -1   28.20    4.91
  -1   7   1   27.30    6.09
  -1   7   0  120.14    6.50
  -1   7   0  124.28   13.54
   1   7   0  122.96   10.61
   1   7   0  126.77   14.73
   1   7   1  137.04   15.18
   1   7   1  131.52   11.57
  -1   7  -1  137.72   14.75
  -1   7  -2   36.20    7.97
   1   7   2   36.02    6.38
   1   7   2   33.61    7.77
  -1   7  -3  260.54   21.90
   1   7   3  257.84   17.98
   1   7   3  255.25   21.59
   1   7   3  258.86   15.48
   1   7   4   11.07    4.58
  -1   7  -4    7.78    4.30
   1   7   4    3.48    2.52
   1   7   4    7.48    2.55
  -1   7  -5   72.68   13.07
   1   7   5   71.61   11.79
   1   7   5   67.38    7.99
   1   7   5   60.75    9.62
   1   7   6    1.10    1.51
   1   7   6    0.56    3.10
   1   7   6    1.42    0.95
  -1   7  -6    2.01    3.61
   1   7   7    4.31    2.22
   1   7   7    9.89    5.13
   1   7   7    3.37    3.41
  -1   7  -7    6.24    4.54
  -1   7  -7    3.87    1.20
   1   7   8   44.17   10.25
   1   7   8   43.19    7.37
  -1   7  -8   47.24   11.43
   1   7   8   55.16   10.81
   1   7   9    2.10    1.49
  -1   7  -9    4.50    3.87
   1   7  10   13.24    4.94
   1   7  10   30.36    9.66
  -1   7 -10   14.31    6.75
   1   7  11    9.95    5.21
   1   7  11   22.97    9.38
  -1   7 -11    6.19    4.53
   1   7  12    9.44    4.70
   1   7  12   27.71   10.31
  -1   7 -12    9.98    6.84
   1   7  13   47.72   12.77
  -1   7 -13   39.89   12.30
  -1   7 -14    9.46    6.86
   1   7  14   27.03   10.96
  -1   7 -15    3.39    4.22
   1   7  15   23.27   10.22
  -1   7 -16    4.52    5.93
   1   7  16   15.89    9.56
  -1   7 -17    3.90    5.81
   1   7  17    7.82    6.96
  -1   7 -18    5.17    5.56
   1   7  18   11.49    8.29
  -1   7 -19   -2.02    3.81
   1   7  19   14.45    9.29
  -1   7 -20   -2.00    6.69
  -1   8  19   17.16   10.55
  -1   8  18   12.09    8.19
   1   8 -17    2.59    3.35
  -1   8  17    6.03    5.68
   1   8 -16    1.72    2.87
  -1   8  16    3.49    4.83
  -1   8  15   -0.49    3.20
   1   8 -15    2.43    3.92
   1   8 -14    1.32    2.90
  -1   8  14   -0.18    2.30
  -1   8  13   58.32   13.70
   1   8 -13   62.40   13.86
   1   8 -12    9.07    6.06
  -1   8  12    5.71    0.99
  -1   8  11   16.25    7.17
   1   8 -11   19.26    7.72
   1   8 -10   39.93   10.16
  -1   8  10   39.30   10.28
  -1   8   9    7.01    4.01
   1   8  -9    7.86    3.98
  -1   8   9    7.17    3.09
  -1   8   8    1.95    0.72
  -1   8   8    3.28    2.13
   1   8  -8    4.69    4.11
  -1   8   7   11.47    5.09
  -1   8   7    8.60    3.09
   1   8  -7   15.07    6.48
   1   8  -6    6.00    4.21
  -1   8   6    3.90    2.36
  -1   8   6    4.27    3.69
  -1   8   5   11.60    5.17
   1   8  -5   10.36    5.38
  -1   8   5   11.46    4.20
   1   8  -4    8.41    4.41
  -1   8   4    7.38    2.91
  -1   8   4   10.72    4.86
  -1   8   3   68.57   11.83
  -1   8   3   67.62    9.85
   1   8  -3   67.15   11.36
   1   8  -2  109.43   14.45
  -1   8   2  106.66   12.60
   1   8  -1  126.74   10.84
  -1   8   1  131.33   14.15
   1   8  -1  124.14   15.37
   1   8   0  292.44   23.69
  -1   8   0  279.36    8.85
  -1   8   0  278.83   21.44
   1   8   0  283.83   16.56
   1   8   1   15.52    5.96
  -1   8  -1   13.86    5.27
   1   8   1   14.37    3.48
   1   8   2   29.61    7.76
   1   8   2   28.81    5.72
   1   8   3  119.87   11.57
   1   8   3  125.32   15.96
  -1   8  -3  135.92   16.70
   1   8   3  127.16   12.76
  -1   8  -4    7.38    4.13
   1   8   4    6.17    2.97
   1   8   4    8.97    3.03
   1   8   4    2.63    4.25
   1   8   5  117.75   15.82
   1   8   5  100.98   12.62
  -1   8  -5  116.46   16.50
   1   8   5  118.59   11.72
   1   8   6   91.46   10.42
  -1   8  -6   87.50   14.97
   1   8   6   93.15   14.18
   1   8   6   84.60   11.22
  -1   8  -7    8.38    4.82
   1   8   7    8.52    4.44
   1   8   7    2.77    2.19
   1   8   7   10.45    4.90
  -1   8  -8   28.54    9.29
   1   8   8   15.53    4.35
   1   8   8   22.94    7.26
   1   8   8   23.63    7.21
   1   8   9   -0.54    2.16
   1   8   9   11.34    7.08
  -1   8  -9    6.82    6.74
   1   8  10    9.98    3.69
  -1   8 -10   19.35    9.21
   1   8  10   25.42    9.89
  -1   8 -11    9.72    6.93
   1   8  11   21.45    9.22
   1   8  11    4.89    3.14
  -1   8 -12    2.92    4.13
   1   8  12    6.41    6.08
   1   8  13   12.46    7.82
  -1   8 -13    6.41    6.41
  -1   8 -14    9.10    5.65
   1   8  14   21.60    9.54
  -1   8 -15   -2.26    3.99
   1   8  15   10.10    7.62
  -1   8 -16   -1.61    2.10
   1   8  16    6.80    6.24
  -1   8 -17   -1.03    2.84
   1   8  17   10.36    7.49
  -1   8 -18    3.30    5.43
   1   8  18   11.61    8.42
  -1   8 -19    1.89    1.12
   1   8  19   10.35    8.58
  -1   8 -20   -0.56    4.34
  -1   9  19   14.79   10.19
  -1   9  18    4.75    5.97
   1   9 -17    1.18    3.91
  -1   9  17    2.57    3.45
   1   9 -16    2.05    3.08
  -1   9  16   -2.53    4.05
  -1   9  15   -1.21    3.71
   1   9 -15    1.90    3.96
   1   9 -14    2.80    3.88
  -1   9  14   -0.28    2.69
  -1   9  13   15.57    5.72
   1   9 -13   23.61    8.75
  -1   9  12   14.67    7.41
   1   9 -12   10.98    6.47
  -1   9  11   81.21   15.26
   1   9 -11   93.50   16.60
  -1   9  10   14.81    6.53
   1   9 -10   18.85    7.47
  -1   9   9   15.81    6.49
   1   9  -9   19.12    7.80
  -1   9   9   20.24    5.58
   1   9  -8    9.23    6.43
  -1   9   8    6.07    3.53
  -1   9   8    8.62    3.65
  -1   9   7    0.81    0.85
   1   9  -7    7.16    5.64
  -1   9   7    2.71    2.29
  -1   9   6    9.94    4.12
  -1   9   6    8.27    4.40
   1   9  -6   11.78    6.06
  -1   9   5   15.44    5.13
  -1   9   5   11.80    5.03
   1   9  -5   12.51    5.66
  -1   9   4   38.56    9.48
   1   9  -4   41.01    9.83
  -1   9   4   38.99    7.69
  -1   9   3   69.16   10.50
   1   9  -3   72.80   12.58
  -1   9   3   74.47   13.03
   1   9  -2    9.63    4.56
  -1   9   2   11.77    4.85
  -1   9   1  160.13    8.43
   1   9  -1  167.32   12.53
   1   9  -1  164.19   19.05
  -1   9   1  174.57   17.66
   1   9   0   95.66   14.70
   1   9   0   86.73    9.46
  -1   9   0   91.21   13.07
  -1   9  -1   37.94    8.63
   1   9   1   41.12    9.55
   1   9   1   33.82    5.78
   1   9   2   18.64    4.47
   1   9   2   18.61    6.49
  -1   9  -2   19.15    6.64
   1   9   3   45.72    7.81
  -1   9  -3   47.34   10.37
   1   9   3   46.61   10.18
   1   9   4    1.38    1.29
  -1   9  -4    3.75    1.07
   1   9   4    2.01    1.80
   1   9   4    4.24    0.92
   1   9   5    3.11    1.82
   1   9   5    3.80    3.63
  -1   9  -5    2.06    1.32
   1   9   5   -3.18    5.49
  -1   9  -6   -0.34    2.92
   1   9   6    0.15    0.99
   1   9   6   -3.28    4.36
   1   9   6   -1.04    1.86
  -1   9  -7    3.47    1.21
   1   9   7    1.94    1.29
   1   9   7    3.37    2.61
   1   9   7   -2.61    7.59
  -1   9  -8    0.61    0.70
   1   9   8    1.66    2.59
   1   9   8    2.76    2.23
   1   9   8    1.70    2.29
   1   9   9    3.88    3.28
   1   9   9   -1.29    4.32
  -1   9  -9    0.76    2.68
   1   9   9    6.71    5.64
  -1   9 -10   18.33    7.73
   1   9  10   16.55    5.08
   1   9  10   22.68    8.62
  -1   9 -11    2.78    1.58
   1   9  11    8.33    6.21
  -1   9 -12   12.62    5.69
   1   9  12   26.21    9.74
   1   9  13   10.57    6.27
  -1   9 -13    4.49    1.95
  -1   9 -14    5.20    4.77
   1   9  14   12.92    8.01
  -1   9 -15    0.05    0.53
   1   9  15    8.63    7.25
  -1   9 -16   -1.60    3.42
   1   9  16   17.36    9.23
  -1   9 -17   -2.52    2.16
   1   9  17    8.84    7.55
  -1   9 -18    4.32    5.25
   1   9  18   13.20    8.97
  -1   9 -19    3.12    4.26
  -1  10  19   14.94   10.15
   1  10 -18    0.33    2.13
  -1  10  18   22.58   11.19
  -1  10  17   -2.77    3.98
   1  10 -17   -0.83    0.78
  -1  10  16   -0.85    2.05
   1  10 -16    4.09    4.92
  -1  10  15    3.73    1.03
   1  10 -15    5.70    5.05
  -1  10  14   -6.72    8.45
   1  10 -14    1.55    0.87
  -1  10  13    2.60    4.56
   1  10 -13    1.79    1.23
  -1  10  12    6.33    4.90
   1  10 -12    6.81    4.80
   1  10 -11   25.99   10.06
  -1  10  11   21.01    8.62
   1  10 -10   10.46    6.59
  -1  10  10    5.30    4.21
  -1  10   9    9.78    4.47
  -1  10   9   15.92    5.30
   1  10  -9   19.52    8.52
   1  10  -8   20.30    8.30
  -1  10   8   16.15    5.40
  -1  10   8   11.26    5.02
   1  10  -7   15.87    7.18
  -1  10   7   17.63    6.72
  -1  10   7   16.03    5.31
   1  10  -6   14.30    6.76
  -1  10   6    7.26    4.42
  -1  10   6    8.41    3.93
  -1  10   5   10.69    4.81
  -1  10   5   11.97    5.61
   1  10  -5   15.16    7.03
  -1  10   4   34.24    9.21
  -1  10   4   28.81    7.02
   1  10  -4   30.80    8.55
   1  10  -3   17.45    6.52
  -1  10   3   18.36    5.69
  -1  10   3   20.17    6.74
  -1  10   2   22.52    6.79
   1  10  -2   19.40    6.53
  -1  10   1   14.02    2.26
  -1  10   1   14.80    5.95
  -1  10   1   12.37    2.08
   1  10  -1   13.32    4.68
   1  10   0    3.50    1.85
  -1  10   0    3.84    3.03
   1  10   0    8.36    5.94
   1  10   1   38.15    6.68
  -1  10  -1   39.07    9.46
   1  10   1   42.08   10.36
   1  10   2   30.23    6.06
   1  10   2   34.93    9.29
  -1  10  -2   37.20    8.75
   1  10   3   24.78    8.01
   1  10   3   28.81    6.09
  -1  10  -3   24.97    7.96
   1  10   4   46.34   10.69
  -1  10  -4   50.84   11.49
   1  10   4   45.32    8.28
   1  10   4   59.97    9.54
   1  10   5   35.11    8.81
  -1  10  -5   39.41   10.06
   1  10   5   25.61    3.66
   1  10   5   36.68    7.26
  -1  10  -6    5.92    2.53
   1  10   6    8.13    5.05
   1  10   6    4.94    1.81
   1  10   6   -1.30    5.12
  -1  10  -7    4.40    3.69
   1  10   7    3.33    2.18
   1  10   7   -0.99    4.72
   1  10   7    4.48    3.93
  -1  10  -8    9.45    5.72
   1  10   8   11.15    5.78
   1  10   8    9.33    4.07
   1  10   8    9.28    3.32
  -1  10  -9   -1.39    3.32
   1  10   9    2.76    3.25
   1  10   9    1.14    7.00
  -1  10 -10    5.19    4.63
   1  10  10    4.27    3.27
   1  10  10    1.80    2.25
  -1  10 -11    3.85    2.76
   1  10  11    7.75    5.46
  -1  10 -12   11.78    6.37
   1  10  12   18.19    7.57
  -1  10 -13    3.04    4.50
   1  10  13   10.36    6.74
  -1  10 -14   -1.44    4.00
   1  10  14    6.54    5.92
  -1  10 -15    2.34    4.56
   1  10  15    4.52    4.87
  -1  10 -16    1.68    2.76
   1  10  16    4.49    5.22
  -1  10 -17    7.80    5.78
   1  10  17    5.20    5.39
  -1  10 -18   -0.17    1.28
   1  10  18    8.84    6.98
  -1  11  19   15.21   10.29
  -1  11  18   19.47   11.31
   1  11 -18    7.35    6.55
  -1  11  17   13.49    8.41
   1  11 -17   -1.93    1.42
  -1  11  16    0.14    1.08
  -1  11  16    9.97    7.38
   1  11 -16    2.70    4.04
  -1  11  15    1.60    2.97
   1  11 -15    4.99    5.02
   1  11 -14   21.62    9.99
  -1  11  14   17.52    6.82
  -1  11  13    6.81    5.41
   1  11 -13    9.20    7.44
   1  11 -12   22.56    9.75
  -1  11  12   18.72    7.77
   1  11 -11   23.30    9.77
  -1  11  11   17.25    7.45
   1  11 -10   47.39   13.34
  -1  11  10   32.33    9.97
   1  11  -9   41.95   12.50
  -1  11   9   32.67    9.74
  -1  11   8    3.48    1.98
  -1  11   8    4.31    3.44
   1  11  -8    8.25    6.57
  -1  11   7    7.42    3.62
  -1  11   7    7.54    4.67
   1  11  -7    6.96    4.48
   1  11  -6    0.19    3.87
  -1  11   6    0.42    2.12
  -1  11   6   -0.40    0.70
  -1  11   5   15.05    5.97
  -1  11   5   13.31    5.87
   1  11  -5   13.46    6.53
  -1  11   4   63.49   13.11
  -1  11   4   58.07   10.85
   1  11  -4   63.97   13.09
   1  11  -3   61.72   13.00
  -1  11   3   55.89   10.78
  -1  11   3   56.60    6.90
  -1  11   2   86.30    6.89
   1  11  -2   83.22   14.53
  -1  11   2   83.88   13.41
   1  11  -1    5.04    1.97
  -1  11   1    8.31    4.98
   1  11   0   28.09    5.30
   1  11   0   36.76   10.42
  -1  11   0   37.21    9.61
  -1  11  -1   18.60    6.98
   1  11   1   17.18    4.58
   1  11   1   23.02    8.31
  -1  11  -2   18.72    7.26
   1  11   2   18.50    7.34
   1  11   2   16.98    4.15
  -1  11  -3   28.18    8.64
   1  11   3   25.14    5.84
   1  11   3   27.62    8.86
  -1  11  -4    5.60    4.48
   1  11   4    3.86    2.72
   1  11   4    8.61    4.12
   1  11   4    5.93    3.23
  -1  11  -5    5.67    4.88
   1  11   5    5.28    2.76
   1  11   5    3.87    2.34
   1  11   6   18.23    7.23
  -1  11  -6   23.48    8.81
   1  11   6    5.77    4.81
   1  11   6   19.43    5.96
  -1  11  -7   33.69   10.70
   1  11   7   27.79    6.89
   1  11   7   17.09    2.86
   1  11   7   25.81    8.72
  -1  11  -8   -2.09    3.35
   1  11   8    1.77    2.16
   1  11   8   -4.47    4.88
  -1  11  -9   -5.70    6.29
   1  11   9   -0.65    1.94
   1  11   9   -5.36    5.50
  -1  11 -10    4.04    2.93
   1  11  10    5.43    4.60
  -1  11 -11    8.46    4.92
   1  11  11    3.49    5.78
  -1  11 -12    2.79    3.31
   1  11  12    9.07    4.72
  -1  11 -13    4.59    4.16
   1  11  13    5.99    4.33
  -1  11 -14   -0.32    3.10
   1  11  14    4.48    4.88
  -1  11 -15    2.20    2.97
   1  11  15    1.37    3.79
  -1  11 -16    0.36    4.07
   1  11  16    8.01    6.48
   1  11  17    2.30    4.03
  -1  11 -17    0.18    0.59
   1  11  18   -0.15    2.57
   1  12 -18   11.22    9.04
  -1  12  18    8.83    8.83
  -1  12  17   13.87   10.15
   1  12 -17    4.45    6.08
   1  12 -16    4.28    6.62
  -1  12  16   16.20    9.38
  -1  12  15   -6.03    6.54
  -1  12  15   12.20    7.84
   1  12 -15    6.96    6.52
   1  12 -14    6.26    6.04
  -1  12  14    6.72    7.19
  -1  12  14   -1.32    2.54
  -1  12  13   22.43    8.95
  -1  12  13   19.60    8.88
   1  12 -13   16.70    8.98
   1  12 -12   17.33    8.91
  -1  12  12    9.38    4.28
  -1  12  12   28.55   10.30
   1  12 -11    6.07    5.87
  -1  12  11   -0.07    1.36
   1  12 -10   11.12    6.88
  -1  12  10    4.78    3.36
  -1  12   9   -0.07    1.20
   1  12  -9    5.41    5.62
   1  12  -8    0.57    2.99
  -1  12   8    0.62    1.19
  -1  12   8   -0.05    0.99
  -1  12   7    1.15    1.33
  -1  12   7    2.38    4.14
   1  12  -7    4.37    4.72
  -1  12   6   10.76    5.07
   1  12  -6    4.08    4.18
  -1  12   6    1.67    2.55
  -1  12   6    2.84    2.91
  -1  12   5   13.79    5.22
  -1  12   5    5.15    3.73
  -1  12   5    8.11    5.17
   1  12  -5    6.15    4.68
   1  12  -4   23.12    8.14
  -1  12   4   21.62    8.06
  -1  12   4   15.82    5.18
   1  12  -3   39.27   10.94
  -1  12   3   39.71    9.66
   1  12  -2    6.98    2.62
  -1  12   2    8.87    4.59
  -1  12   1   11.09    5.77
   1  12  -1    4.85    1.21
  -1  12   0    3.08    3.48
   1  12   0    1.47    0.74
   1  12   0    6.27    5.71
   1  12   1   16.84    7.28
  -1  12  -1   16.74    7.52
   1  12   1   10.06    3.45
   1  12   2   30.97    9.73
  -1  12  -2   24.84    8.40
   1  12   2   20.11    4.79
  -1  12  -3   10.56    5.98
   1  12   3    7.48    2.93
   1  12   3   11.28    6.63
   1  12   4   33.26    7.15
   1  12   4   34.19    8.05
  -1  12  -4   30.18   10.03
   1  12   4   30.79    9.36
  -1  12  -5    4.51    4.59
   1  12   5    1.40    2.90
   1  12   5   13.28    5.48
   1  12   5    4.74    3.01
   1  12   6    5.84    2.81
  -1  12  -6    0.38    2.37
   1  12   6   -0.32    1.31
   1  12   6    1.04    2.61
   1  12   7    6.33    4.42
   1  12   7   -7.36    6.35
  -1  12  -7    6.24    5.07
   1  12   8   -4.59    5.95
   1  12   8    3.20    2.96
  -1  12  -8    6.52    5.40
   1  12   9   -4.41    5.30
   1  12   9    0.51    1.89
  -1  12  -9    2.89    3.11
  -1  12 -10    3.78    4.80
   1  12  10    0.06    0.19
   1  12  10   -2.75    5.03
  -1  12 -11    2.14    4.64
   1  12  11    0.85    2.77
   1  12  11   -1.99    3.07
  -1  12 -12    3.47    3.57
   1  12  12   -7.44    7.51
  -1  12 -13    6.69    6.73
   1  12  13  -11.40    8.23
  -1  12 -14   -4.16    4.94
   1  12  14   -9.88    7.83
  -1  12 -15    1.12    2.79
   1  12  15   -8.49    9.04
  -1  12 -16   -0.33    3.35
   1  12  16   -4.04    7.28
  -1  12 -17    1.26    3.67
   1  12  17   -8.74    9.35
  -1  13  18   15.83    9.40
   1  13 -17    6.36    7.71
  -1  13  17    9.14    7.28
  -1  13  16   14.67    9.11
   1  13 -16   11.97    8.47
   1  13 -15    4.54    7.09
  -1  13  15   12.96    8.02
   1  13 -14    8.47    7.09
  -1  13  14   10.16    7.20
  -1  13  14    4.64    5.26
   1  13 -13   16.88    9.17
  -1  13  13   21.84    9.05
  -1  13  13   19.84    9.01
  -1  13  12    1.06    2.76
   1  13 -12    7.73    7.11
  -1  13  11   20.68    8.70
  -1  13  11   36.36   10.19
   1  13 -11   23.50   10.94
   1  13 -10   16.87    8.63
  -1  13  10   10.39    5.78
  -1  13   9    0.15    1.79
   1  13  -9    2.11    3.03
  -1  13   8    2.90    2.96
   1  13  -8    5.13    5.71
  -1  13   7    1.41    2.86
   1  13  -7    2.86    2.71
  -1  13   7    1.77    2.92
  -1  13   6    1.72    2.80
  -1  13   6    1.15    2.01
   1  13  -6    1.77    3.23
  -1  13   5    1.37    3.13
   1  13  -5    1.91    2.75
  -1  13   5    1.41    3.49
   1  13  -4   12.61    6.64
  -1  13   4    7.95    3.23
  -1  13   4   11.90    6.18
  -1  13   3    5.23    2.12
   1  13  -3    3.59    1.88
  -1  13   3    9.71    6.32
   1  13  -2    0.51    4.17
  -1  13   2    5.35    4.53
   1  13  -1   16.22    6.84
  -1  13   1   20.35    7.85
   1  13   0   19.16    8.64
  -1  13   0   20.96    8.29
  -1  13  -1    5.71    5.51
   1  13   1    7.25    5.74
  -1  13  -2   35.75   11.09
   1  13   2   30.15    9.99
  -1  13  -3    7.31    4.12
   1  13   3    9.02    6.01
   1  13   4    5.89    3.11
  -1  13  -4    6.52    4.92
   1  13   4    9.72    4.64
   1  13   4    5.56    2.43
  -1  13  -5    6.34    4.78
   1  13   5    7.58    3.72
   1  13   5    2.88    2.05
   1  13   5    6.15    3.44
   1  13   6    6.87    4.45
   1  13   6    0.90    2.21
  -1  13  -6    3.65    2.48
   1  13   7    6.57    5.17
   1  13   7   15.37    4.33
  -1  13  -7    6.30    4.82
  -1  13  -8    7.13    6.29
   1  13   8    4.21    3.99
   1  13   8   -8.09    6.75
   1  13   9   -0.96    4.69
   1  13   9    7.75    5.48
  -1  13  -9    9.99    6.64
  -1  13 -10    4.37    5.14
   1  13  10    3.47    3.68
   1  13  10    1.31    5.08
  -1  13 -11   -0.46    3.03
   1  13  11   -3.82    4.62
   1  13  11    0.44    2.74
  -1  13 -12    1.09    2.31
   1  13  12   -2.64    4.22
  -1  13 -13    4.09    6.17
   1  13  13   -3.55    5.00
  -1  13 -14    0.86    3.16
   1  13  14   -6.17    7.22
  -1  13 -15   -0.68    2.42
   1  13  15   -1.26    3.94
  -1  13 -16    1.57    4.44
   1  13  16   -2.49    4.73
   1  13  17   -4.68    7.36
   1  14 -16   -1.36    0.78
   1  14 -15    4.99    7.26
   1  14 -14   10.97    8.26
  -1  14  13    7.71    6.28
   1  14 -13    6.12    6.06
  -1  14  12    3.54    4.37
   1  14 -12    4.58    5.30
  -1  14  11    3.31    1.50
   1  14 -11    7.73    6.29
  -1  14  10    7.66    4.83
   1  14 -10    8.30    6.23
  -1  14   9    1.03    2.19
   1  14  -9    0.99    2.74
   1  14  -8    0.57    1.60
  -1  14   8    2.21    2.90
  -1  14   7    0.29    1.44
  -1  14   7    0.29    2.53
   1  14  -7   -0.38    1.75
   1  14  -6    0.19    0.21
  -1  14   6    3.67    3.46
  -1  14   6    1.20    3.54
  -1  14   5    0.64    1.80
  -1  14   5    1.58    2.63
   1  14  -5    4.08    4.55
  -1  14   4    2.25    0.85
   1  14  -4    5.73    4.08
  -1  14   4    5.99    5.39
   1  14  -3   16.83    7.12
  -1  14   3   17.09    6.56
  -1  14   3   20.03    8.80
   1  14  -2   11.46    5.67
  -1  14   2    9.96    5.42
  -1  14   1    3.91    4.58
   1  14  -1    6.40    4.80
   1  14   0    9.74    8.08
  -1  14   0    6.86    5.03
   1  14   1   13.08    7.66
  -1  14  -1   16.63    7.84
  -1  14  -2    7.46    6.37
   1  14   2    4.03    3.90
  -1  14  -3    6.76    5.95
   1  14   3    4.23    4.22
   1  14   4    1.31    2.19
   1  14   4    1.12    1.07
  -1  14  -4    0.56    2.49
   1  14   5    0.45    0.95
  -1  14  -5    2.76    3.09
  -1  14  -6    3.64    5.51
   1  14   6    0.94    2.09
  -1  14  -7    8.88    6.80
   1  14   7    5.20    4.40
  -1  14  -8    2.62    3.55
   1  14   8   -0.16    0.97
  -1  14  -9    1.13    3.64
   1  14   9    1.71    2.74
  -1  14 -10    3.65    5.10
   1  14  10    1.34    2.78
  -1  14 -11    0.82    1.27
   1  14  11   -0.87    3.76
  -1  14 -12    1.05    2.84
   1  14  12   -8.69    7.42
   1  14  13   -6.03    6.05
  -1  14 -13    2.05    4.71
   1  14  14   -3.28    5.30
  -1  14 -14    0.15    4.30
   1  14  15   -5.95    7.71
   1  14  16   -5.06    8.02
   1  15 -15    6.94    6.68
   1  15 -14    9.88    6.54
   1  15 -13    5.64    6.40
  -1  15  12    1.08    2.70
   1  15 -12    1.00    2.93
  -1  15  11    4.51    4.50
   1  15 -11    8.30    6.43
  -1  15  10    2.73    3.39
   1  15 -10    4.14    5.57
  -1  15   9    5.86    4.58
   1  15  -9    9.82    6.66
  -1  15   8    1.93    2.35
   1  15  -8    2.22    3.72
  -1  15   7    0.60    2.14
   1  15  -7    0.52    0.46
  -1  15   6    1.71    3.43
   1  15  -6    2.37    2.06
  -1  15   6    1.05    2.65
  -1  15   5    1.54    3.35
  -1  15   5    5.02    4.42
   1  15  -5    3.28    4.09
  -1  15   4    1.49    2.69
   1  15  -4   -0.68    2.76
  -1  15   4    6.20    4.22
  -1  15   3   12.56    6.87
  -1  15   3   10.92    5.69
   1  15  -3   11.15    6.04
   1  15  -2   25.53    9.65
  -1  15   2   22.29    8.56
   1  15  -1   17.04    8.95
  -1  15   1   10.78    6.10
  -1  15   0    1.26    1.68
   1  15   0    5.25    5.04
   1  15   1    9.41    7.09
  -1  15  -1    9.41    6.50
   1  15   2    4.88    4.57
  -1  15  -2    6.19    5.59
  -1  15  -3    3.99    5.25
   1  15   3    3.15    5.44
  -1  15  -4    3.74    4.76
   1  15   4    1.20    1.30
  -1  15  -5    4.52    4.81
   1  15   5   -0.56    3.14
  -1  15  -6    3.11    3.52
   1  15   6    0.64    1.27
  -1  15  -7    7.43    5.87
   1  15   7    8.25    5.48
   1  15   8    1.79    2.64
  -1  15  -8    1.49    4.23
  -1  15  -9    3.35    4.50
   1  15   9    0.01    1.62
  -1  15 -10    1.70    2.10
   1  15  10    3.53    4.09
  -1  15 -11    8.31    6.92
  -1  15 -12    1.20    2.37
  -1  15 -13    4.53    6.39
   1  16 -13    3.25    3.38
   1  16 -12    0.67    4.75
   1  16 -11    7.33    6.46
  -1  16  10    2.66    2.82
   1  16 -10    7.69    7.02
  -1  16   9   -2.52    5.76
   1  16  -9   -2.13    4.16
  -1  16   8    1.12    2.34
   1  16  -8   -0.80    0.96
   1  16  -7    4.22    4.54
  -1  16   7    0.53    1.59
  -1  16   6    2.45    3.98
  -1  16   6    0.91    2.10
   1  16  -6    0.41    1.20
  -1  16   5    3.83    4.34
  -1  16   5    4.50    4.62
   1  16  -5    3.87    3.51
  -1  16   4    7.66    5.79
   1  16  -4    8.28    5.89
  -1  16   4    7.27    5.41
   1  16  -3   -1.86    3.93
  -1  16   3    7.26    6.14
  -1  16   3    0.02    3.12
  -1  16   2    2.32    2.80
   1  16  -2    3.77    4.91
  -1  16   1    0.53    1.48
   1  16  -1    7.49    7.25
  -1  16   0   14.23    7.55
   1  16   0   17.67    9.27
   1  16   1    1.55    2.65
  -1  16  -1    0.69    2.74
   1  16   2    9.75    6.39
  -1  16  -2   11.54    7.52
   1  16   3    6.02    5.58
  -1  16  -3   12.44    7.63
  -1  16  -4    5.46    6.25
   1  16   4   -1.11    3.24
  -1  16  -5    1.89    4.98
   1  16   5    0.87    2.18
   1  16   6    1.01    1.45
  -1  16  -6    5.02    5.80
   1  16   7    3.55    4.45
  -1  16  -7    2.88    4.58
  -1  16  -8    2.65    2.45
   1  16   8    0.09    2.35
  -1  16  -9   -3.38    1.80
   1  16   9   -0.34    1.28
  -1  16 -10    3.43    5.07
   1  16  10    3.58    4.83
  -1  16 -11    1.60    2.99
  -1  16 -12    2.60    1.91
   1  17 -11   -1.66    4.23
   1  17 -10    3.14    5.02
  -1  17   9   -4.26    4.60
   1  17  -9    0.51    2.48
  -1  17   8    5.87    4.05
   1  17  -8    1.85    3.83
   1  17  -7   -0.40    2.02
  -1  17   7   -1.41    1.24
  -1  17   6    2.93    3.72
   1  17  -6   -0.66    1.90
  -1  17   5    2.05    2.08
  -1  17   5    3.44    3.23
   1  17  -5    0.79    0.82
  -1  17   4    7.21    5.74
  -1  17   4    8.81    6.76
   1  17  -4   -1.36    4.79
  -1  17   3    3.65    5.39
  -1  17   3   -1.97    3.53
   1  17  -3   -1.25    3.68
  -1  17   2   -1.92    4.92
   1  17  -2    3.10    4.76
  -1  17   1    3.64    3.50
   1  17  -1    9.84    8.04
   1  17   0   18.91    9.41
  -1  17   0   22.34    9.06
   1  17   1    3.02    3.64
  -1  17  -1   -1.53    3.19
   1  17   2   10.90    6.89
  -1  17  -2    9.00    7.44
   1  17   3    2.54    4.70
  -1  17  -3   -0.63    2.38
   1  17   4    2.36    3.54
  -1  17  -4    8.73    6.78
  -1  17  -5    4.90    5.72
   1  17   5   -0.84    3.71
  -1  17  -6    5.05    7.01
   1  17   6   -2.27    3.83
  -1  17  -7   13.62    9.23
   1  17   7   11.64    7.62
   1  17   8    5.46    4.94
  -1  17  -8   13.41    9.62
   1  17   9    2.88    2.88
  -1  17  -9    3.94    4.40
  -1  17 -10   -0.03    1.89
   1  18  -9    0.93    2.60
  -1  18   8    2.71    3.91
   1  18  -8    1.54    3.64
  -1  18   7    3.32    4.42
   1  18  -7    0.46    1.09
  -1  18   6    0.28    2.48
   1  18  -6    2.66    4.65
  -1  18   5    7.91    6.35
   1  18  -5    3.70    3.33
   1  18  -4    3.62    4.37
  -1  18   4    5.80    5.25
  -1  18   4   -0.40    3.69
  -1  18   3    4.57    4.37
   1  18  -3    5.42    5.20
  -1  18   3    9.72    6.69
   1  18  -2    9.48    7.13
  -1  18   2    3.98    3.39
   1  18  -1    1.51    5.76
  -1  18   1    1.11    2.26
   1  18   0   -0.70    3.15
  -1  18   0   -4.20    4.30
  -1  18  -1    0.69    2.64
   1  18   1   -0.60    3.56
   1  18   2    4.65    5.21
  -1  18  -2    0.93    0.91
   1  18   3    0.36    1.66
  -1  18  -3    2.43    4.33
  -1  18  -4    2.79    3.34
   1  18   4   -3.10    4.27
   1  18   5   -4.71    5.59
  -1  18  -5    1.21    2.66
   1  18   6   -1.57    5.20
  -1  18  -6    6.11    7.37
  -1  18  -7    1.85    4.09
   1  18   7    1.75    3.03
  -1  18  -8    3.26    6.34
   1  18   8   -0.43    2.74
   1  19  -7   -6.43    7.85
  -1  19   6   -1.45    2.15
   1  19  -6   -1.08    2.24
  -1  19   5    3.82    5.52
   1  19  -5   -1.28    3.43
   1  19  -4   -2.20    3.80
  -1  19   4    4.89    5.47
  -1  19   4    1.14    3.02
   1  19  -3    6.62    6.67
  -1  19   3   -1.28    4.28
  -1  19   3    7.70    5.91
  -1  19   2    6.08    5.68
   1  19  -2    6.82    7.23
  -1  19   2   -2.33    4.86
   1  19  -1    8.21    7.64
  -1  19   1    2.26    2.48
  -1  19   0   -3.67    4.46
   1  19   0    6.31    7.03
  -1  19  -1   -1.17    3.99
   1  19   1    4.86    6.33
   1  19   2    3.78    5.16
  -1  19  -2   -2.91    3.81
   1  19   3    0.03    1.08
  -1  19  -3    2.20    3.02
   1  19   4    2.42    1.87
  -1  19  -4    3.59    5.67
   1  19   5   -0.72    3.64
  -1  19  -5   -0.47    2.19
  -1  19  -6    0.92    2.99
   1  19   6   -3.12    5.58
   1  19   7    2.56    3.90
   1  19   8    7.47    7.02
  -1  20   5    8.19    6.92
  -1  20   4    0.29    1.57
  -1  20   3    7.09    6.77
  -1  20   3    3.33    4.55
   1  20  -3    6.35    8.02
  -1  20   2   10.76    8.77
   1  20  -2    5.06    6.39
  -1  20   2    9.97    7.59
   1  20  -1   -0.34    2.70
  -1  20   1    0.30    3.74
  -1  20   0   -0.32    4.70
   1  20   0    7.65    7.46
   1  20   1    9.47    8.27
  -1  20  -1   10.74    7.15
   1  20   2    1.85    2.64
  -1  20  -2   -0.97    0.77
   1  20   3   -0.83    2.91
  -1  20  -3    0.89    5.25
   1  20   4    3.82    4.46
  -1  20  -4    0.85    0.61
   1  20   5   -3.83    6.85
   1  20   6    0.02    2.95
   1  20   7   12.80    9.37
  -1  21   3    7.51    7.20
  -1  21   2    1.20    3.44
  -1  21   2    9.93    7.56
  -1  21   1    4.74    5.45
  -1  21   1    5.02    1.77
  -1  21   0   -3.10    6.16
   2 -18  -7  -11.33    7.80
   2 -18  -6   -6.49    5.79
   2 -18  -5    1.20    3.07
   2 -18  -4   -9.59    8.17
   2 -18  -3  -12.21    7.49
   2 -17  -8  -12.42    8.06
   2 -17  -7  -16.69    9.17
   2 -17  -6  -14.65    8.43
   2 -17  -5  -16.89    8.87
   2 -17  -4  -16.32    8.55
   2 -17  -3   -9.73    8.82
   2 -17  -2   -7.17    7.80
   2 -16  -8   -7.20    5.95
   2 -16  -7  -17.48    9.08
   2 -16  -5   -4.66    6.62
   2 -16  -3   -2.25    6.74
   2 -16  -2   -4.16    6.07
   2 -15  -8  -13.88    9.56
   2 -15  -6  -14.38    7.81
   2 -15  -5   -8.16    7.50
   2 -15  -4   -3.87    6.45
   2 -15  -3  -11.02    6.42
   2 -15  -2   -8.81    8.51
   2 -14  -8  -11.20    6.95
   2 -14  -7  -13.84    7.56
   2 -14  -5   -6.53    7.63
   2 -14  -4   -7.50    7.88
   2 -14  -3    4.86    4.89
   2 -14  -2    7.21    2.09
   2 -13  -7   -5.78    6.92
   2 -13  -6   -6.08    7.78
   2 -13  -5   -5.64    7.63
   2 -13  -4   -3.22    7.00
   2 -13  -3   -5.59    7.64
   2 -13  -2   -4.38    7.05
  -2 -13 -15   15.37    9.46
  -2 -12  16   -1.44    2.85
  -2 -12  15    2.86    4.04
  -2 -12  14    1.25    1.81
   2 -12  -6   -6.32    7.86
   2 -12  -5  -11.94    8.89
   2 -12  -3   16.42    0.65
  -2 -12 -15   30.29   13.29
  -2 -12 -16   17.31   10.51
  -2 -11  17   -0.40    3.11
  -2 -11  16   -0.22    3.18
  -2 -11  15   -1.57    4.64
  -2 -11  14   -1.20    4.44
  -2 -11  13    0.35    1.13
  -2 -11  12    9.44    5.83
  -2 -11  11   26.82   10.27
  -2 -11  10   20.45    8.28
  -2 -11   9   -4.29    5.89
  -2 -11 -16   24.79   11.57
  -2 -10  18  -17.11   12.11
  -2 -10  17   -0.14    5.08
  -2 -10  16    0.92    3.86
  -2 -10  15    3.52    4.83
  -2 -10  14    4.37    3.40
  -2 -10  13    1.00    3.14
  -2 -10  12   10.38    6.03
  -2 -10  11   45.47   10.42
  -2 -10   9    9.55    6.83
  -2 -10   8   -2.04    4.21
  -2 -10   7    1.71    1.12
  -2 -10 -16   20.06   10.36
  -2  -9  18   10.00    7.29
  -2  -9  17    3.37    4.63
  -2  -9  16    2.69    1.22
  -2  -9  15   -0.65    3.63
  -2  -9  14    4.88    4.59
  -2  -9  13   10.15    6.02
  -2  -9  12   26.49    9.90
  -2  -9  11   12.95    6.83
  -2  -9  10   20.19    7.83
  -2  -9  10   37.92    8.77
  -2  -9   9   40.26    9.07
  -2  -9   9    8.81    5.30
  -2  -9   8   31.78    9.10
  -2  -9   8   60.02   11.04
  -2  -9   7   57.24   10.98
  -2  -9   7   24.03    3.01
  -2  -9   6   35.83    9.62
  -2  -9   6    1.46    7.36
  -2  -9   5   15.09    5.71
   2  -9   3   10.29    3.19
   2  -9   4   18.33    4.52
   2  -9   5    9.62    3.43
   2  -9   6   -0.86    2.49
   2  -9   7   13.37    4.35
   2  -9   8    7.07    3.70
   2  -9   9   13.41    5.33
  -2  -9 -16   10.91    7.56
  -2  -8  19    5.65    3.66
  -2  -8  18   -0.14    3.53
  -2  -8  17    2.47    4.33
  -2  -8  16    3.54    3.69
  -2  -8  15    8.48    5.94
  -2  -8  14    2.55    4.64
  -2  -8  13   14.44    8.41
  -2  -8  12    9.32    5.87
  -2  -8  11   36.76    7.66
  -2  -8  11   39.86   10.91
  -2  -8  10   24.56    8.87
  -2  -8  10   24.08    6.27
  -2  -8   9   12.45    5.67
  -2  -8   9   16.60    5.62
  -2  -8   8    2.05    1.26
  -2  -8   8   11.32    5.34
  -2  -8   7   15.74    6.00
  -2  -8   7    2.73    3.34
  -2  -8   6   12.26    4.73
  -2  -8   6   23.06    7.56
  -2  -8   5   46.57    9.84
  -2  -8   5   17.45    5.56
  -2  -8   4   98.25   13.90
  -2  -8   4   45.50    7.69
  -2  -8   3   53.06   11.62
   2  -8   3   26.01    5.39
   2  -8   4   40.29    7.06
   2  -8   5   22.30    5.04
   2  -8   6    9.51    3.46
   2  -8   7   12.23    4.36
   2  -8   8    8.01    4.05
   2  -8   9   10.04    5.34
   2  -8  11    4.44    2.65
   2  -8  12   -6.35    5.48
   2  -8  13   -1.14    4.09
  -2  -7  19    3.10    4.53
  -2  -7  18    1.25    2.39
  -2  -7  17   -0.17    1.02
  -2  -7  16    4.12    4.27
  -2  -7  15    4.57    4.42
  -2  -7  14    6.05    6.53
  -2  -7  13    9.29    6.50
  -2  -7  12   38.58    7.95
  -2  -7  12   35.55   11.23
  -2  -7  11   89.17   12.06
  -2  -7  11   85.00   16.18
  -2  -7  10   23.69    6.59
  -2  -7  10   12.89    7.04
  -2  -7   9   25.05    6.75
  -2  -7   9   11.52    5.80
  -2  -7   8   32.88    7.81
  -2  -7   8   16.25    7.00
  -2  -7   7   38.59    7.65
  -2  -7   7   43.65   10.08
  -2  -7   6   20.94    5.67
  -2  -7   6   21.52    7.10
  -2  -7   5    8.08    4.50
  -2  -7   5    4.27    4.05
  -2  -7   4   45.37    9.38
  -2  -7   4   36.54    8.07
  -2  -7   3   26.50    8.09
  -2  -7   3    5.89    3.31
  -2  -7   2  141.09   16.81
  -2  -7   2  121.71   12.61
  -2  -7   1   62.62   12.23
   2  -7   2   11.47    3.50
   2  -7   3  142.41   12.71
   2  -7   4   32.19    6.20
   2  -7   5   16.95    4.56
   2  -7   6    5.42    3.42
   2  -7   7    7.84    4.47
   2  -7   8   12.77    5.83
   2  -7  11   -0.30    4.47
   2  -7  12    0.14    3.54
   2  -7  13   -4.50    4.56
   2  -7  14   -7.23    5.68
   2  -7  15   -0.47    2.76
   2  -7  16   -2.58    3.94
  -2  -6  19    4.07    6.11
  -2  -6  18    2.42    4.54
  -2  -6  17   10.25    7.82
  -2  -6  16    2.35    3.86
  -2  -6  15   14.39    8.41
  -2  -6  14   12.25    7.35
  -2  -6  13   19.05    8.93
  -2  -6  12   48.51   13.35
  -2  -6  12   46.72    8.63
  -2  -6  11   21.44    6.07
  -2  -6  11   22.16    9.27
  -2  -6  10   28.02    6.62
  -2  -6  10   31.09    9.72
  -2  -6   9   47.52    8.48
  -2  -6   9   44.27   10.76
  -2  -6   8   13.51    4.71
  -2  -6   8    7.55    4.77
  -2  -6   7   25.34    7.96
  -2  -6   7   34.48    7.59
  -2  -6   6   33.38    7.60
  -2  -6   6   23.73    7.44
  -2  -6   5   51.35    9.17
  -2  -6   5   34.98    7.78
  -2  -6   4   53.34    9.25
  -2  -6   4   51.71    8.79
  -2  -6   3   17.06    5.29
  -2  -6   3   19.41    5.23
  -2  -6   2  227.13   19.20
  -2  -6   2  200.06   15.29
  -2  -6   1  107.35   13.25
  -2  -6   1   93.89    8.89
  -2  -6   0   22.87    8.19
   2  -6   1  175.11   13.97
   2  -6   2  115.53   11.42
   2  -6   3   68.74    9.25
   2  -6   4   21.05    5.04
   2  -6   5   34.37    6.99
   2  -6   6   24.69    6.27
   2  -6   7   25.25    7.08
   2  -6   8    0.41    4.05
   2  -6   9    1.77    4.60
   2  -6  10  -10.01    6.50
   2  -6  11   -4.71    5.25
   2  -6  12    2.54    2.08
   2  -6  13   -1.13    3.52
   2  -6  14    7.36    4.47
   2  -6  15   -2.07    4.49
   2  -6  16    0.54    2.47
   2  -6  17    0.67    3.96
   2  -6  18    5.75    4.66
   2  -6  19   -0.81    3.85
  -2  -5  20   -5.58    6.00
  -2  -5  19    0.76    4.01
  -2  -5  18    6.59    6.85
  -2  -5  17    4.82    4.75
  -2  -5  16    3.57    3.69
  -2  -5  15    8.00    6.17
  -2  -5  14   15.67    9.03
  -2  -5  13    7.38    5.24
  -2  -5  13    2.82    2.37
  -2  -5  12   38.05   11.02
  -2  -5  12   30.78    6.67
  -2  -5  11   13.11    3.90
  -2  -5  11   21.49    8.28
  -2  -5  10  102.00   12.86
  -2  -5  10  114.36   17.81
  -2  -5   9   34.10    9.52
  -2  -5   9   29.24    6.42
  -2  -5   8   24.05    5.70
  -2  -5   8   27.24    8.31
  -2  -5   7   46.43    8.20
  -2  -5   7   39.49    8.95
  -2  -5   6   38.73    7.46
  -2  -5   6   34.49    8.19
  -2  -5   5   27.96    6.41
  -2  -5   5   27.18    6.85
  -2  -5   4   52.13    9.26
  -2  -5   4   49.07    8.25
  -2  -5   3  131.40   14.39
  -2  -5   3  127.73   12.41
  -2  -5   2   87.56   10.97
  -2  -5   2   80.66    9.16
  -2  -5   1   27.39    6.18
  -2  -5   1   23.52    4.47
  -2  -5   0   25.04    7.43
  -2  -5   0    6.00    0.39
   2  -5   1   64.41    8.53
  -2  -5  -1   90.63   12.79
   2  -5   2  116.71   11.74
  -2  -5  -2  152.79   17.70
   2  -5   3    2.35    1.98
   2  -5   4   40.09    7.33
   2  -5   5   15.09    4.89
   2  -5   6   62.53   10.03
   2  -5   7   43.23    7.79
  -2  -5  -7   32.66    4.24
   2  -5   8   -3.04    4.84
   2  -5   9   -0.76    5.18
   2  -5  10    1.95    3.63
   2  -5  11    0.03    4.16
   2  -5  12   39.83    9.75
   2  -5  13    3.23    2.34
   2  -5  14    7.66    2.73
   2  -5  15  -11.97    7.99
   2  -5  16  -15.03    9.44
   2  -5  17   -8.53    8.03
   2  -5  18    1.54    5.03
   2  -5  19    4.99    6.22
   2  -5  20   -5.36    5.57
  -2  -4  20   -1.07    3.82
  -2  -4  19    5.88    5.41
  -2  -4  18    8.06    7.51
  -2  -4  17    4.80    5.11
  -2  -4  16    2.28    4.54
  -2  -4  15    3.99    4.47
  -2  -4  14    5.32    4.57
  -2  -4  13   16.38    7.40
  -2  -4  12   -1.16    2.95
  -2  -4  11   12.29    5.02
  -2  -4  10   48.66   11.37
  -2  -4   9   35.42    8.87
  -2  -4   8   13.05    5.04
  -2  -4   8    5.01    2.52
  -2  -4   7   62.37    9.25
  -2  -4   7   69.29   11.71
  -2  -4   6   55.34    8.77
  -2  -4   6   59.40   10.29
  -2  -4   5   30.66    6.10
  -2  -4   5   26.06    6.33
  -2  -4   4  181.96   16.21
  -2  -4   4  169.59   15.41
  -2  -4   3   32.55    7.11
  -2  -4   3   33.19    6.25
  -2  -4   2   36.71    7.42
  -2  -4   2   28.09    5.08
  -2  -4   1   34.25    7.62
  -2  -4   1   17.91    3.62
   2  -4   0   12.30    3.67
  -2  -4   0    8.59    2.99
  -2  -4   0   15.54    2.99
  -2  -4  -1  191.06   16.65
  -2  -4  -1  158.55    6.97
   2  -4   1  176.79   14.51
  -2  -4  -2  222.32   18.52
   2  -4   2  210.32   16.15
   2  -4   3   50.82    8.26
  -2  -4  -3   89.38   13.12
   2  -4   4   64.33    9.34
   2  -4   5   41.36    8.02
   2  -4   6   21.05    6.64
  -2  -4  -6   13.26    2.42
   2  -4   7    8.56    3.17
   2  -4   8    4.92    4.33
   2  -4   9    7.46    1.19
   2  -4  10    0.53    3.64
   2  -4  11   64.27   12.38
   2  -4  12    3.50    6.06
   2  -4  13  -12.02    7.84
   2  -4  15  -10.99    7.76
   2  -4  16  -14.12    9.54
   2  -4  17  -13.50    9.33
   2  -4  19  -21.38   11.34
   2  -4  20   -6.39    5.61
  -2  -3  20    7.23    5.99
  -2  -3  19    8.00    6.81
  -2  -3  18    5.35    5.63
  -2  -3  17    1.27    4.17
  -2  -3  16    1.63    2.58
  -2  -3  15    3.82    3.18
  -2  -3  14   17.04    8.45
  -2  -3  13    7.21    3.18
  -2  -3  12   39.06   10.67
  -2  -3  11   14.52    6.05
  -2  -3  10   38.59    8.40
  -2  -3   9   -5.16    5.06
  -2  -3   8    4.88    3.65
  -2  -3   6   30.03    5.69
  -2  -3   5   52.10    8.98
  -2  -3   4  153.72   14.96
  -2  -3   4  157.38   14.61
  -2  -3   3   40.53    7.38
  -2  -3   3   54.40    8.16
  -2  -3   2   77.25    8.62
  -2  -3   2   71.53   10.02
  -2  -3   1   29.15    4.89
  -2  -3   1   32.80    7.46
   2  -3   0    9.24    3.19
  -2  -3   0   13.79    5.62
  -2  -3   0   12.40    2.72
   2  -3   1   43.36    7.31
  -2  -3  -1   57.82    9.52
  -2  -3  -1   43.35    3.82
  -2  -3  -2   13.65    4.65
   2  -3   2    6.38    2.45
  -2  -3  -3   22.21    7.84
   2  -3   3   -0.08    1.55
   2  -3   4   53.66    8.67
  -2  -3  -4   73.40   11.27
  -2  -3  -5   97.57    6.36
   2  -3   5  108.10   12.79
   2  -3   6   54.40    9.40
  -2  -3  -6   42.65    4.99
   2  -3   7   61.43    9.97
   2  -3   8   -2.36    4.28
   2  -3   9   -4.66    5.57
   2  -3  10    6.10    2.06
   2  -3  11   -4.92    9.30
   2  -3  13   -0.33    5.70
   2  -3  14    3.49    3.94
   2  -3  15    9.34    5.31
   2  -3  16    3.71    3.01
   2  -3  17   -1.93    7.27
   2  -3  18  -15.32   10.91
   2  -3  19  -14.31   10.35
   2  -3  20  -16.96    9.16
  -2  -2  20    4.53    5.71
  -2  -2  19    7.24    5.80
  -2  -2  18    1.25    2.86
  -2  -2  17   -1.05    3.32
  -2  -2  16   14.99    7.54
  -2  -2  15   34.56   11.79
  -2  -2  14    4.22    0.39
  -2  -2  13    3.35    4.70
  -2  -2  12   10.78    4.07
  -2  -2  11  -14.62   12.52
  -2  -2  10    6.01    5.36
  -2  -2   9   31.32    8.11
  -2  -2   8   11.00    6.82
  -2  -2   7  139.84   16.36
  -2  -2   6   43.81    8.83
  -2  -2   5  161.68   15.45
  -2  -2   4   50.88    8.15
  -2  -2   3  134.37   12.15
  -2  -2   2   38.74    6.49
  -2  -2   2   41.84    6.06
  -2  -2   1  107.57    8.68
  -2  -2   1  106.27   11.85
   2  -2   0   34.85    6.48
  -2  -2   0   39.50    7.33
  -2  -2   0   38.62    4.88
  -2  -2  -1  232.48   17.39
   2  -2   1  223.77   16.81
  -2  -2  -1  218.02    9.82
  -2  -2  -2   29.27    3.27
   2  -2   2   24.98    5.24
  -2  -2  -2   47.76    8.23
  -2  -2  -3   12.19    2.06
   2  -2   3   11.11    3.75
  -2  -2  -3   12.56    4.52
  -2  -2  -4   42.29    8.53
   2  -2   4   37.06    7.50
  -2  -2  -4   32.99    3.83
  -2  -2  -5  182.53   10.53
   2  -2   5  201.34   17.88
   2  -2   6   68.88    9.79
   2  -2   7   22.94    5.15
   2  -2   8   20.86    5.34
   2  -2   9    9.89    0.73
   2  -2  10    0.42    3.12
   2  -2  12    1.88    8.88
   2  -2  13   10.21    5.11
   2  -2  14    7.02    4.21
   2  -2  15    6.32    4.06
   2  -2  16    0.39    2.37
   2  -2  17    6.18    5.18
   2  -2  18   -0.35    3.45
   2  -2  19  -20.21   11.33
  -2  -1  21    4.31    7.16
  -2  -1  20    4.32    5.20
  -2  -1  19   -0.34    1.10
  -2  -1  18    1.46    4.08
  -2  -1  17    2.25    2.70
  -2  -1  16    1.35    1.79
  -2  -1  15    4.33    3.39
  -2  -1  14   15.59    5.77
  -2  -1  12   22.23    5.72
  -2  -1  11   24.21    9.64
  -2  -1  10   19.50    8.38
   2  -1 -10   13.61    2.42
  -2  -1   9   21.22    7.93
   2  -1  -9   13.40    2.15
  -2  -1   8   59.84   10.89
   2  -1  -8   54.65    4.05
   2  -1  -7  105.17    5.75
  -2  -1   7  109.55   14.36
  -2  -1   6  413.01   26.29
  -2  -1   5   32.50    6.76
  -2  -1   4   17.98    4.36
  -2  -1   3  210.46   15.52
  -2  -1   2  145.21   12.16
   2  -1  -1  135.39   13.24
  -2  -1   1  127.33   10.19
   2  -1   0  149.49   13.75
  -2  -1   0  144.65   13.29
  -2  -1   0  144.00   10.01
   2  -1   1   90.09   10.91
  -2  -1  -1   91.77   10.35
  -2  -1  -1   86.48    7.14
   2  -1   2  130.05   13.25
  -2  -1  -2  136.23   12.34
  -2  -1  -2  127.59    8.53
   2  -1   3   98.24   11.63
  -2  -1  -3  102.87   11.02
   2  -1   4  155.70   15.23
  -2  -1  -4  149.22   13.27
  -2  -1  -5  177.05   15.11
   2  -1   5  176.27   16.87
   2  -1   6   93.26   12.15
   2  -1   7   61.03   10.59
   2  -1   8    0.18    4.83
   2  -1   9   -2.82    5.14
   2  -1  10   17.54    5.54
   2  -1  12   80.88   12.89
   2  -1  13   14.42    6.92
   2  -1  14   21.51    8.31
   2  -1  15   12.26    6.64
   2  -1  16    2.18    4.60
   2  -1  17    4.76    4.42
   2  -1  18    4.40    3.98
   2  -1  19   -5.29    7.62
  -2   0  21    0.57    1.41
  -2   0  20    5.22    5.34
  -2   0  19    2.75    4.03
  -2   0  18    3.29    3.67
  -2   0  17   -5.93    6.31
  -2   0  16   -5.12    5.59
  -2   0  15  -11.70   11.58
  -2   0  14  -12.18    8.32
  -2   0  13   50.67   13.72
  -2   0  12   16.23    8.53
   2   0 -11   50.72    6.45
  -2   0  11   53.36   12.98
  -2   0  10   20.51    7.43
   2   0 -10   12.83    3.10
  -2   0   9    2.04    3.17
   2   0  -9    1.15    0.36
   2   0  -8   28.68    4.17
  -2   0   8   25.55    7.52
  -2   0   8   29.10    4.22
  -2   0   7   28.00    6.72
   2   0  -7   30.64    4.31
  -2   0   7   31.63    4.24
  -2   0   6    2.59    2.89
  -2   0   6    7.28    2.15
   2   0  -6    6.72    1.99
  -2   0   5    3.59    2.41
  -2   0   5    6.96    2.07
   2   0  -5    6.38    2.17
   2   0  -4    2.86    1.51
  -2   0   4    4.22    2.99
   2   0  -3  108.52    9.63
  -2   0   3  103.43   11.10
  -2   0   2   -0.10    0.79
   2   0  -1    4.72    2.28
  -2   0   1    4.84    2.03
  -2   0   0  207.35   13.11
   2   0   0  211.05   16.68
   2   0   1    3.09    2.37
  -2   0  -1    0.75    0.13
  -2   0  -2   14.86    3.46
   2   0   2   11.95    3.78
   2   0   3   22.24    5.54
  -2   0  -3   28.12    5.56
   2   0   4  124.90   14.02
  -2   0  -4  123.48   11.66
   2   0   5   17.08    6.71
  -2   0  -5   16.80    4.76
  -2   0  -6   12.68    5.93
   2   0   6   -6.19    6.40
   2   0   7   -1.53    4.90
   2   0   8    1.23    4.92
   2   0   9   -2.44    5.58
   2   0  10  -12.62   11.26
   2   0  11    7.27    3.43
   2   0  12    2.65    2.62
   2   0  13   10.78    5.98
   2   0  14    9.36    5.53
   2   0  15   45.76   12.89
   2   0  16    1.34    1.04
   2   0  17   -2.76    4.07
   2   0  18    1.70    2.61
  -2   0 -19   -5.56    7.47
   2   0  19   -6.19    5.43
  -2   1  21   -2.04    3.07
  -2   1  20    2.58    3.80
  -2   1  19    0.03    1.59
  -2   1  18   -3.44    5.59
  -2   1  17    1.40    4.53
  -2   1  15   12.72    7.24
  -2   1  14   32.51   11.68
  -2   1  13    7.85    6.35
  -2   1  12   38.95   11.13
   2   1 -12   27.14    5.62
   2   1 -11   11.82    3.68
  -2   1  11   10.93    5.77
  -2   1  10   17.28    6.26
   2   1 -10   14.13    3.66
  -2   1   9   11.97    4.50
   2   1  -9   11.22    3.18
   2   1  -8   56.04    6.85
  -2   1   8   54.99   10.56
   2   1  -7  108.04    9.52
  -2   1   7  110.58   13.42
  -2   1   7  109.02    5.59
   2   1  -6  402.33   18.53
  -2   1   6  415.91   27.43
  -2   1   6  417.12   11.73
  -2   1   5   32.00    3.67
   2   1  -5   31.16    5.08
  -2   1   5   29.89    6.11
  -2   1   4   20.41    3.50
  -2   1   4   18.29    5.20
   2   1  -4   19.68    4.23
   2   1  -3  203.36   13.75
  -2   1   3  208.43   16.63
  -2   1   2  149.94   13.57
   2   1  -2  146.42   12.36
   2   1  -1  130.03   13.07
  -2   1   1  133.80   11.93
   2   1   0  140.34   13.99
  -2   1   0  143.90   11.94
   2   1   1   86.57   10.91
   2   1   2  128.99   13.62
   2   1   3   96.48   11.93
  -2   1  -3   94.13    9.74
   2   1   4  156.26   15.67
  -2   1  -4  152.99   12.47
  -2   1  -5  174.61   13.25
   2   1   5  166.83   16.98
  -2   1  -6  112.10   10.55
   2   1   6  105.29   13.35
   2   1   7   64.73   10.14
   2   1   8   -1.15    4.70
   2   1   9   -1.69    3.52
   2   1  10   11.26    7.65
   2   1  11    5.07    2.39
   2   1  12   85.27   15.14
   2   1  12   79.66   12.62
   2   1  13   14.18    6.13
   2   1  13   13.06    4.94
   2   1  14   18.43    7.63
   2   1  14   19.73    6.69
   2   1  15    8.13    5.21
   2   1  16    3.58    0.91
  -2   1 -17   -4.28    4.89
   2   1  17    5.06    5.38
  -2   1 -18   -0.10    0.87
   2   1  18    1.98    2.21
  -2   1 -19    1.83    4.01
   2   1  19   -7.74    8.32
  -2   1 -20    4.98    3.94
  -2   2  21    4.79    6.95
  -2   2  20    2.23    2.89
  -2   2  19    1.80    3.15
  -2   2  18   -4.12    5.47
  -2   2  17   -3.48    7.56
  -2   2  16   21.86   10.13
  -2   2  15   61.28   14.81
  -2   2  14   16.90    8.20
   2   2 -13    6.18    3.35
  -2   2  13   11.88    6.66
  -2   2  12   20.53    7.33
   2   2 -12   18.77    5.33
  -2   2  11    7.15    2.72
   2   2 -11    9.72    3.51
  -2   2  10    9.48    4.21
   2   2 -10   13.41    4.02
  -2   2   9   22.47    5.95
   2   2  -9   27.26    5.50
  -2   2   8   -1.20    4.43
   2   2  -8    2.59    0.96
  -2   2   7  137.68   16.86
   2   2  -7  133.07   11.74
   2   2  -6   40.77    6.50
  -2   2   6   38.24    7.95
  -2   2   5  149.09    6.70
   2   2  -5  156.11   12.80
  -2   2   5  158.38   16.27
   2   2  -4   49.80    7.18
  -2   2   4   51.89    8.73
  -2   2   4   52.93    5.12
  -2   2   3  130.78   13.70
   2   2  -3  127.25   11.81
   2   2  -2   42.98    7.20
  -2   2   2   43.92    7.57
   2   2  -1  106.48   12.10
   2   2  -1  105.46   11.51
  -2   2   1  109.25   11.46
   2   2   0   36.76    7.20
   2   2   0   32.68    4.41
   2   2   0   35.64    7.10
  -2   2   0   40.92    6.86
   2   2   1  218.40   17.58
   2   2   1  223.46   18.63
   2   2   2   29.55    6.25
   2   2   3   19.82    7.13
   2   2   4   36.93    7.96
  -2   2  -4   34.83    5.40
   2   2   5  207.62   19.30
  -2   2  -5  188.97   13.26
  -2   2  -6   72.03    7.70
   2   2   6   69.03   10.31
  -2   2  -7   44.89    6.90
   2   2   7   28.79    5.82
   2   2   8   24.90    4.21
   2   2   9   15.58    4.13
   2   2   9   13.14    3.07
   2   2  10    3.85    2.22
   2   2  10    3.44    8.55
   2   2  11   -3.10    5.21
   2   2  12    1.52    9.71
   2   2  13    7.06    5.70
   2   2  14    7.56    4.78
   2   2  15    3.65    3.39
  -2   2 -16   -2.78    6.22
   2   2  16    4.24    4.14
  -2   2 -17    4.02    5.39
   2   2  17    4.17    3.07
  -2   2 -18    0.40    2.09
   2   2  18    0.31    2.60
  -2   2 -19   -0.01    0.99
  -2   2 -20   -0.36    3.24
  -2   3  21   -0.05    3.10
  -2   3  20    4.95    4.84
  -2   3  19   -1.55    4.43
  -2   3  18   -2.40    4.58
  -2   3  17   16.86    9.85
  -2   3  16    5.06    6.05
  -2   3  15    6.13    5.75
  -2   3  14   26.81    9.91
  -2   3  13   14.22    7.17
   2   3 -13   10.71    4.34
  -2   3  12   34.04    9.70
   2   3 -12   39.89    8.10
  -2   3  11   14.83    5.01
   2   3 -11   17.39    5.23
  -2   3  10   37.33    6.86
   2   3 -10   39.10    7.56
  -2   3   9   -2.45    5.74
   2   3  -9    1.11    1.32
  -2   3   8   12.07    6.08
   2   3  -8    8.63    3.39
  -2   3   7  141.50   17.29
   2   3  -7  146.08   13.61
   2   3  -6   35.60    6.81
  -2   3   6   28.64    7.37
  -2   3   5   49.87    3.71
  -2   3   5   46.95    3.71
   2   3  -5   51.09    7.95
  -2   3   5   48.82    9.36
  -2   3   4  154.11    8.83
   2   3  -4  155.24   13.88
  -2   3   4  157.41   16.29
  -2   3   3   45.22    8.53
   2   3  -3   45.87    7.74
   2   3  -2   69.79    9.45
  -2   3   2   72.15   10.19
  -2   3   1   23.67    5.75
   2   3  -1   22.05    5.78
   2   3  -1   25.92    6.08
   2   3   0    7.84    2.09
   2   3   0   11.27    4.26
   2   3   0    6.32    2.91
   2   3   1   37.92    7.51
   2   3   1   41.51    8.10
   2   3   1   39.70    3.65
   2   3   2    4.27    2.37
   2   3   2    4.33    0.58
   2   3   3    6.06    5.11
   2   3   4   59.92   10.06
   2   3   5  110.56   14.66
  -2   3  -5   97.37    9.33
  -2   3  -6   53.99    6.57
   2   3   6   29.73    6.28
   2   3   7   66.07   10.65
  -2   3  -7   77.29    7.62
   2   3   8    4.52    1.94
   2   3   8   -6.20    5.81
   2   3   9   -0.18    3.58
   2   3  10    1.19    4.52
   2   3  10    7.62    2.67
   2   3  11    2.33    2.05
   2   3  12   29.30    6.88
   2   3  13   -0.56    7.50
  -2   3 -14   -1.03    4.62
   2   3  14    5.78    6.09
  -2   3 -15   11.23    6.34
   2   3  15    9.58    6.39
  -2   3 -16    4.15    4.05
   2   3  16   -0.40    2.36
  -2   3 -17   -1.14    4.64
   2   3  17    1.74    3.23
  -2   3 -18    3.01    4.41
   2   3  18   -5.41    8.33
  -2   3 -19    3.84    4.26
  -2   3 -20    0.98    0.85
  -2   4  21   -2.94    7.30
  -2   4  20   -4.75    6.00
  -2   4  19   -6.80    7.02
  -2   4  18   17.99   10.64
  -2   4  17    5.39    6.11
  -2   4  16    3.70    6.05
  -2   4  15    5.12    5.07
   2   4 -14    5.14    3.79
  -2   4  14    3.60    3.87
  -2   4  13   32.30   10.19
   2   4 -13   28.44    7.57
  -2   4  12   -2.82    4.86
   2   4 -12    2.05    2.93
  -2   4  11   -5.21    7.97
   2   4 -11   17.10    5.79
   2   4 -10   42.92    8.53
  -2   4  10   33.61    9.10
  -2   4   9   42.65   10.92
   2   4  -9   39.99    7.97
  -2   4   8   13.67    5.22
   2   4  -8   11.78    4.21
   2   4  -7   63.48    9.63
  -2   4   7   62.80   11.61
  -2   4   6   59.30   11.03
   2   4  -6   55.55    8.88
   2   4  -5   29.49    6.64
  -2   4   5   27.55    3.21
  -2   4   5   27.13    6.85
   2   4  -4  161.63   15.25
  -2   4   4  170.60   10.12
  -2   4   4  178.62   18.08
  -2   4   3   28.61    6.85
   2   4  -3   30.14    6.84
  -2   4   3   27.30    4.60
  -2   4   2   26.88    6.51
   2   4  -2   30.09    6.58
  -2   4   2   27.18    4.92
   2   4  -1   17.58    4.86
   2   4  -1   17.09    5.03
  -2   4   1   20.58    5.72
  -2   4   1   18.51    4.30
   2   4   0   15.91    5.25
   2   4   0    4.50    1.57
   2   4   0   14.36    4.66
   2   4   1  173.20   16.32
   2   4   1  141.55    6.62
   2   4   1  168.30   16.88
   2   4   2  195.14   17.87
   2   4   2  194.21   18.92
   2   4   3   55.13    9.63
   2   4   3   53.35   10.42
   2   4   4   64.79   11.28
   2   4   4   62.52   11.88
   2   4   5   45.62    9.75
  -2   4  -6   11.78    2.65
   2   4   6    2.88    5.70
  -2   4  -7   23.27    4.16
   2   4   7   15.28    2.94
   2   4   7    8.84    2.18
   2   4   8   10.86    2.65
   2   4   8    4.02    5.43
   2   4   9   17.85    4.36
   2   4   9    7.00    1.53
  -2   4 -10    6.48    4.10
   2   4  10    6.99    2.70
   2   4  10   -0.72    5.95
   2   4  11   58.86    8.89
  -2   4 -11   64.36   14.50
  -2   4 -12    2.89    2.99
  -2   4 -13    3.56    1.55
  -2   4 -14    3.59    0.51
   2   4  14   -6.70    8.64
  -2   4 -15    6.69    4.46
   2   4  15   -0.34    7.69
  -2   4 -16    7.87    5.49
   2   4  16    3.83    6.11
  -2   4 -17    8.54    6.44
   2   4  17   -1.15    6.68
  -2   4 -18   -0.34    4.37
  -2   4 -19    7.97    8.45
  -2   4 -20    4.68    5.66
  -2   5  21   -5.79    6.89
  -2   5  20  -18.83   14.10
  -2   5  19    9.29    7.60
  -2   5  18    5.48    6.70
  -2   5  17    8.26    7.59
  -2   5  16    4.68    5.15
  -2   5  15    6.25    4.33
  -2   5  14    7.19    3.86
   2   5 -14    9.91    5.17
  -2   5  13    7.07    2.90
   2   5 -13   10.86    5.42
  -2   5  12   27.27    5.81
   2   5 -12   40.52    9.37
   2   5 -11   22.88    7.08
  -2   5  11   11.64    1.00
   2   5 -10  103.89   14.22
  -2   5  10  119.47   18.24
   2   5  -9   35.56    8.20
  -2   5   9   29.21    8.30
   2   5  -8   23.88    6.39
  -2   5   8   27.08    8.32
   2   5  -7   37.18    7.84
  -2   5   7   46.66   10.45
  -2   5   6   36.46    8.68
  -2   5   6   31.93    3.32
   2   5  -6   35.84    7.45
   2   5  -5   31.14    7.27
  -2   5   5   25.39    3.67
  -2   5   5   26.23    7.28
   2   5  -4   48.80    9.02
  -2   5   4   44.73    5.65
  -2   5   4   45.93    9.67
  -2   5   3  119.15   14.93
   2   5  -3  122.08   14.15
  -2   5   3  117.68   10.41
  -2   5   2   80.98   12.02
   2   5  -2   78.25   11.74
  -2   5   2   76.44    9.08
   2   5  -1   20.77    5.53
   2   5  -1   23.26    6.19
  -2   5   1   24.56    5.51
  -2   5   0   10.61    3.84
   2   5   0   11.64    4.17
   2   5   0    9.04    3.28
   2   5   1   67.47   11.23
   2   5   1   67.52    5.03
  -2   5  -1   63.56    9.80
   2   5   1   68.67   10.29
   2   5   2  118.99   14.08
   2   5   2  116.03   14.92
  -2   5  -2  110.60   13.85
  -2   5  -3    4.70    1.99
   2   5   3    6.72    3.10
   2   5   3    7.29    3.47
   2   5   4   47.88    9.67
   2   5   4   45.43   10.01
  -2   5  -4   40.98    9.09
   2   5   5   24.71    7.65
  -2   5  -5   11.18    4.60
   2   5   5   10.28    4.74
   2   5   6   49.84    9.95
  -2   5  -6   52.60   11.02
  -2   5  -7   26.31    8.03
  -2   5  -7   38.04    4.89
   2   5   7   33.79    4.10
   2   5   7   30.60    6.49
  -2   5  -8    6.90    3.89
  -2   5  -8   14.75    2.92
   2   5   8    9.56    2.63
   2   5   8    1.91    6.15
  -2   5  -9    6.34    4.16
   2   5   9    6.65    2.72
   2   5   9    0.43    4.70
  -2   5 -10    6.81    2.70
   2   5  10    5.05    1.43
  -2   5 -11    1.85    2.60
   2   5  11    2.34    0.90
   2   5  12   42.45    8.81
  -2   5 -12   38.73   11.57
  -2   5 -13    3.15    4.04
  -2   5 -14   16.40    7.79
  -2   5 -15    8.39    6.57
  -2   5 -16    0.87    3.30
  -2   5 -17   -0.14    2.90
   2   5  18  -14.94   10.02
  -2   5 -18    2.84    4.46
  -2   5 -19    7.88    7.14
  -2   5 -20    3.37    6.03
  -2   6  20    3.82    4.82
  -2   6  19   13.76    9.07
  -2   6  18    8.43    7.87
  -2   6  17    7.80    6.50
  -2   6  16    2.45    4.52
  -2   6  15    3.89    2.33
  -2   6  14    6.31    3.94
   2   6 -14    7.25    4.59
  -2   6  13    4.80    2.01
   2   6 -13   12.20    5.52
  -2   6  12   37.90   10.39
   2   6 -12   41.75   10.01
  -2   6  11   23.34    9.05
   2   6 -11   22.15    7.18
  -2   6  10   14.83    5.88
   2   6 -10   20.25    6.63
   2   6  -9   39.33    9.16
  -2   6   9   45.56   11.00
  -2   6   8    7.93    4.51
   2   6  -8    6.37    3.43
  -2   6   7   23.30    7.70
  -2   6   7   20.13    2.87
   2   6  -7   25.07    6.59
  -2   6   6   19.55    6.48
  -2   6   6   20.38    3.40
   2   6  -6   19.29    5.75
  -2   6   5   37.21    5.32
   2   6  -5   37.81    8.43
  -2   6   5   37.08    9.03
   2   6  -4   55.44   10.31
  -2   6   4   50.56   10.52
  -2   6   4   52.74    6.82
  -2   6   3   18.71    4.42
   2   6  -3   18.41    5.99
  -2   6   3   19.68    6.55
  -2   6   2  228.04   21.57
   2   6  -2  213.51   19.97
  -2   6   2  218.63   16.36
   2   6  -1   88.98   11.65
   2   6  -1   91.22   13.27
  -2   6   1   66.24    9.61
   2   6   0    1.33    0.64
   2   6   0    0.95    0.96
  -2   6   0    2.42    2.39
   2   6   1  179.44   16.96
   2   6   1  175.71   18.68
   2   6   1  179.49    9.44
  -2   6  -1  166.64   16.83
   2   6   2  111.79   13.80
   2   6   2  121.76   15.84
  -2   6  -2  107.94   14.20
   2   6   3   67.61   10.80
   2   6   3   69.33   12.29
  -2   6  -3   64.58   11.18
   2   6   4   26.67    7.34
   2   6   4   25.66    7.61
  -2   6  -4   25.05    6.93
   2   6   5   45.76    9.76
   2   6   5   39.44   10.08
  -2   6  -5   35.00    8.77
  -2   6  -6   20.49    7.20
   2   6   6   45.23   11.26
   2   6   6   27.00    8.80
  -2   6  -7   17.10    6.71
   2   6   7    6.23    5.51
  -2   6  -7   14.05    2.72
   2   6   7   15.90    2.68
   2   6   8   10.54    5.37
  -2   6  -8   16.61    7.06
  -2   6  -9   10.95    4.97
   2   6   9    5.53    4.09
  -2   6 -10   -2.37    4.20
   2   6  10   -8.22    6.82
  -2   6 -11    4.45    2.42
   2   6  11   -6.38    4.47
  -2   6 -12    6.73    4.38
   2   6  12    3.26    1.40
   2   6  13   -4.46    6.06
  -2   6 -13    1.24    1.81
  -2   6 -14    7.28    5.18
   2   6  14    2.02    5.50
  -2   6 -15    1.67    3.85
  -2   6 -16    1.76    2.65
   2   6  16   -5.65    8.88
  -2   6 -17   -2.44    2.40
   2   6  17   -7.07    9.47
  -2   6 -18    1.93    3.67
   2   6  18    0.14    1.40
  -2   6 -19   -1.81    2.88
  -2   7  20   16.84   11.11
  -2   7  19    6.42    6.10
  -2   7  18   12.80    8.26
  -2   7  17   -0.62    0.59
  -2   7  16   -0.61    3.38
  -2   7  15    4.88    2.55
   2   7 -15    5.56    4.74
  -2   7  14    0.39    3.03
   2   7 -14    5.79    3.95
  -2   7  13    6.48    2.14
   2   7 -13   11.41    5.89
  -2   7  12   46.84   12.94
   2   7 -12   36.43    9.67
   2   7 -11   81.68   14.47
  -2   7  11   87.72   16.71
  -2   7  10   12.26    6.40
   2   7 -10    8.58    4.92
  -2   7   9    8.99    4.54
   2   7  -9    8.65    4.66
  -2   7   8   14.32    5.99
  -2   7   8   14.15    2.70
   2   7  -8   12.87    5.07
  -2   7   7   45.33    5.60
   2   7  -7   44.11    9.48
  -2   7   7   47.51   10.86
  -2   7   6   17.74    6.69
   2   7  -6   18.32    5.92
  -2   7   6   16.47    3.61
  -2   7   5    4.79    3.41
   2   7  -5   -0.59    2.58
  -2   7   5    3.11    2.07
  -2   7   4   36.81    8.94
   2   7  -4   37.25    9.03
  -2   7   4   38.57    6.39
  -2   7   3    6.13    2.71
  -2   7   3    7.07    3.94
   2   7  -3   10.11    5.22
   2   7  -2  129.67   16.43
  -2   7   2  120.31   12.92
  -2   7   2  128.57   17.14
   2   7  -1   22.21    6.79
   2   7  -1   19.03    5.34
  -2   7   1   23.29    6.31
   2   7   0   26.87    6.59
   2   7   0   30.39    8.14
  -2   7   0   28.11    7.10
   2   7   1   36.37    7.80
   2   7   1   34.16    8.26
  -2   7  -1   34.72    8.07
  -2   7  -2   12.20    5.09
   2   7   2   13.02    2.42
   2   7   2   12.15    3.94
   2   7   2   15.72    6.17
   2   7   3  141.68   16.43
   2   7   3  132.16    6.27
   2   7   3  142.55   18.12
   2   7   3  142.12    6.65
  -2   7  -3  139.89   17.49
  -2   7  -4   39.01    9.63
   2   7   4   39.09    9.07
   2   7   4   38.43    9.85
   2   7   5   24.07    7.35
  -2   7  -5   18.57    6.79
   2   7   5   21.36    7.33
   2   7   6   13.91    6.45
   2   7   6    1.67    2.19
  -2   7  -6    8.69    6.07
  -2   7  -7   -0.05    1.09
   2   7   7    1.28    2.73
  -2   7  -8    4.88    4.58
   2   7   8   -6.95    7.39
  -2   7  -9    0.28    1.00
  -2   7 -10    0.26    2.83
   2   7  10   -5.20    6.61
  -2   7 -11   10.61    6.86
   2   7  11   -0.23    5.62
  -2   7 -12    3.44    3.93
   2   7  12   -0.79    5.93
  -2   7 -13    6.42    6.15
   2   7  13   -2.98    5.70
  -2   7 -14    1.93    2.39
   2   7  14   -1.29    4.60
  -2   7 -15    5.90    5.63
   2   7  15   -3.67    5.60
  -2   7 -16    5.82    6.01
   2   7  16   -1.91    4.61
   2   7  17    1.78    0.76
  -2   7 -17    4.21    6.14
  -2   7 -18   -0.81    3.84
   2   7  18    3.11    3.65
  -2   7 -19    1.70    3.97
  -2   8  20   21.66   11.25
  -2   8  19    6.50    7.37
  -2   8  18    1.45    3.39
  -2   8  17   -4.66    5.96
  -2   8  16    0.01    2.51
  -2   8  15   -3.35    5.21
   2   8 -15    2.67    3.12
   2   8 -14    1.72    2.73
  -2   8  13    4.13    4.35
   2   8 -13    8.86    5.39
  -2   8  12    8.75    5.93
   2   8 -12   10.17    5.51
   2   8 -11   36.24   10.08
  -2   8  11   36.76   10.48
  -2   8  10   21.69    8.11
   2   8 -10   24.38    8.01
  -2   8   9   10.10    5.57
   2   8  -9   11.36    5.49
  -2   8   8    1.77    1.03
   2   8  -8    4.21    3.31
  -2   8   7   -2.22    4.20
  -2   8   7    1.73    1.67
   2   8  -7   -1.64    3.27
  -2   8   6   15.49    6.53
   2   8  -6   10.53    4.19
  -2   8   6   11.59    3.40
  -2   8   5   19.42    6.75
  -2   8   5   20.00    4.82
   2   8  -5   16.36    5.40
  -2   8   4   54.85   11.59
   2   8  -4   55.57   11.45
  -2   8   4   53.55    8.22
  -2   8   3    7.61    3.96
  -2   8   3    7.18    3.64
   2   8  -3   13.60    6.28
  -2   8   2   22.48    5.96
   2   8  -2   27.15    7.98
  -2   8   2   23.96    7.60
   2   8  -1   24.02    6.10
   2   8  -1   27.82    8.27
  -2   8   1   26.10    6.69
   2   8   0   72.42   10.93
   2   8   0   74.99   13.48
  -2   8   0   73.09   11.47
   2   8   1   73.57   11.18
   2   8   1   80.09   13.80
  -2   8  -1   80.10   12.63
   2   8   2  133.59   15.64
  -2   8  -2  141.50   17.76
   2   8   2  141.30   18.48
   2   8   3   26.77    6.94
  -2   8  -3   31.16    8.68
   2   8   3   30.53    3.97
   2   8   3   29.08    8.83
   2   8   3   29.23    3.91
   2   8   4   37.50    8.75
   2   8   4   44.50   10.85
   2   8   4   42.77    4.27
  -2   8  -4   47.37   10.82
   2   8   5   33.74    8.85
   2   8   5   30.50    8.98
  -2   8  -5   35.97    9.86
   2   8   6   19.93    7.72
  -2   8  -6   14.41    6.52
   2   8   6    9.47    5.00
  -2   8  -7   10.91    6.15
   2   8   7    8.18    5.00
   2   8   7   21.83    7.72
  -2   8  -8    4.96    4.31
   2   8   8   -6.50    7.91
  -2   8  -9    2.62    4.05
   2   8   9  -11.53    9.57
  -2   8 -10    0.40    2.98
  -2   8 -11   23.97    9.85
   2   8  11   13.66    4.52
   2   8  12    2.93    3.12
  -2   8 -12   14.17    8.09
  -2   8 -13   10.13    7.40
   2   8  13   -1.58    5.38
  -2   8 -14    6.11    4.64
   2   8  14   -2.10    5.77
  -2   8 -15    3.72    4.59
   2   8  15   -5.48    6.17
  -2   8 -16    5.36    6.36
   2   8  16   -0.44    3.16
  -2   8 -17    2.87    4.80
   2   8  17   -5.01    5.45
  -2   8 -18    3.40    4.51
   2   8  18   -3.07    6.68
  -2   9  19   -0.81    1.48
  -2   9  18    5.29    5.33
  -2   9  17    9.68    7.26
  -2   9  16    0.87    2.66
   2   9 -16    2.18    0.89
  -2   9  15   -3.45    5.95
   2   9 -15    3.20    3.80
  -2   9  14   -2.31    5.32
   2   9 -14    3.57    3.29
  -2   9  13   17.79    8.60
   2   9 -13   14.06    7.02
   2   9 -12   31.13    9.94
  -2   9  12   26.31   10.09
  -2   9  11   16.11    7.50
   2   9 -11   14.00    6.76
  -2   9  10   24.16    8.67
   2   9 -10   26.54    8.72
  -2   9   9   11.08    4.71
   2   9  -9   13.63    6.01
  -2   9   8   29.85    9.04
   2   9  -8   24.55    8.13
  -2   9   7   31.89    6.24
   2   9  -7   30.12    8.61
  -2   9   7   34.45   10.17
  -2   9   6    3.79    3.24
  -2   9   6    3.09    1.28
   2   9  -6    1.18    2.17
  -2   9   5   21.89    7.73
  -2   9   5   25.37    6.04
   2   9  -5   20.85    6.56
  -2   9   4   22.98    7.91
   2   9  -4   22.90    8.06
  -2   9   4   21.28    5.86
  -2   9   3   13.65    4.98
  -2   9   3   13.44    6.14
   2   9  -3   15.96    6.90
  -2   9   2   26.33    6.93
   2   9  -2   24.93    7.91
   2   9  -1   19.78    5.54
  -2   9   1   22.18    6.85
   2   9  -1   23.68    7.76
  -2   9   0    3.39    2.85
   2   9   0    3.13    2.30
   2   9   0    3.54    1.92
   2   9   1   23.87    6.36
   2   9   1   21.15    6.87
  -2   9  -1   22.45    7.02
  -2   9  -2   -0.74    2.03
   2   9   2   -1.44    3.62
   2   9   2   -0.61    3.14
  -2   9  -3   12.44    5.80
   2   9   3   14.78    6.78
   2   9   3    7.49    2.80
   2   9   3   11.11    2.89
   2   9   4   21.20    6.41
  -2   9  -4   25.52    9.01
   2   9   4   20.73    3.70
   2   9   4   19.91    7.75
   2   9   5    9.70    5.30
   2   9   5    8.18    4.52
  -2   9  -5   12.46    6.69
   2   9   6    7.96    5.46
  -2   9  -6    5.40    4.81
   2   9   6    0.54    1.54
   2   9   7   21.46    8.19
  -2   9  -7   19.75    9.21
   2   9   7   17.45    7.40
   2   9   8    1.64    0.81
   2   9   8   -2.60    2.44
  -2   9  -9    7.24    5.00
   2   9   9   -2.09    7.60
  -2   9 -10    5.27    4.90
   2   9  10   -8.77    8.32
  -2   9 -11    8.53    5.74
   2   9  11   -6.76    7.46
  -2   9 -12   13.68    8.57
   2   9  12   -5.51    6.40
  -2   9 -13    4.41    4.80
   2   9  13   -5.92    7.24
  -2   9 -14    1.22    4.50
   2   9  14   -7.09    8.38
  -2   9 -15    9.31    7.43
   2   9  15   -3.13    4.93
  -2   9 -16   12.35    9.21
   2   9  16   -6.86    6.59
  -2   9 -17    3.71    6.43
   2   9  17   -3.22    7.10
  -2  10  19    6.74    7.95
  -2  10  18    9.80    6.83
  -2  10  17    2.09    2.81
  -2  10  16   -2.81    4.65
   2  10 -16    2.54    3.44
   2  10 -15    3.24    4.79
  -2  10  14    2.39    2.55
   2  10 -14    2.10    2.86
  -2  10  13    4.31    4.85
   2  10 -13    2.37    5.35
  -2  10  12   13.81    6.22
   2  10 -12   12.81    6.65
   2  10 -11   57.31   13.73
  -2  10  11   58.21   14.72
  -2  10  10    9.30    5.32
   2  10 -10    9.57    5.52
  -2  10   9   21.83    8.09
   2  10  -9   17.58    7.11
  -2  10   8   -0.63    3.82
   2  10  -8    0.46    1.99
  -2  10   7    8.10    4.88
  -2  10   7    6.32    3.14
   2  10  -7    1.65    1.20
  -2  10   6    0.55    1.38
  -2  10   6    0.40    1.20
   2  10  -6    3.26    3.08
  -2  10   5    0.99    2.13
   2  10  -5   -2.12    4.79
  -2  10   5    1.90    1.82
  -2  10   4   19.57    6.13
   2  10  -4   19.02    8.04
  -2  10   4   17.66    6.93
  -2  10   3    8.60    4.13
   2  10  -3   10.52    6.12
  -2  10   3    5.83    3.73
   2  10  -2   85.63   15.38
  -2  10   2   80.01   12.61
  -2  10   1    3.25    2.54
   2  10  -1    4.27    3.79
   2  10  -1    4.42    2.85
  -2  10   0   22.15    7.08
   2  10   0   21.47    7.89
   2  10   0   16.51    4.92
  -2  10  -1   18.74    6.00
   2  10   1   18.99    5.66
   2  10   1   16.53    6.49
  -2  10  -2    5.83    3.80
   2  10   2    4.81    2.04
   2  10   2    8.23    3.07
  -2  10  -3    0.01    1.89
   2  10   3    2.12    1.28
   2  10   3   -0.42    3.32
   2  10   3    2.10    1.96
  -2  10  -4   25.13    8.41
   2  10   4   25.03    6.73
   2  10   4   28.65    9.39
   2  10   5   34.61    8.73
   2  10   5   34.40   10.44
  -2  10  -5   39.74   10.85
  -2  10  -6    1.76    1.33
   2  10   6    3.42    2.91
  -2  10  -7    7.03    6.33
   2  10   7    9.99    6.34
   2  10   7   -0.26    1.39
  -2  10  -8   14.95    8.82
   2  10   8    4.34    3.42
   2  10   8   12.46    7.08
  -2  10  -9   19.94    9.56
   2  10   9   17.31    7.90
   2  10   9   12.62    3.84
  -2  10 -10    6.73    6.49
   2  10  10  -11.83    8.63
  -2  10 -11    4.48    4.93
   2  10  11   -9.05    7.93
  -2  10 -12    1.96    4.88
   2  10  12   -4.85    6.54
  -2  10 -13    8.06    7.28
   2  10  13   -3.66    7.64
   2  10  14   -4.33    5.92
  -2  10 -14    7.55    7.24
  -2  10 -15    0.47    2.84
   2  10  15   -6.45    8.00
  -2  10 -16    1.27    1.63
   2  10  16  -16.93    9.01
  -2  10 -17    0.03    3.29
   2  10  17   -9.58    6.98
  -2  11  19    4.66    4.73
  -2  11  18   -0.24    2.37
  -2  11  17    1.56    3.98
  -2  11  16   -1.78    4.60
   2  11 -16    0.66    0.75
  -2  11  15   -2.16    4.80
   2  11 -15    6.73    7.07
  -2  11  14    5.01    5.78
   2  11 -14   -0.51    1.34
  -2  11  13    2.92    4.02
   2  11 -13    2.22    4.21
  -2  11  12   11.53    7.46
   2  11 -12    6.38    5.28
  -2  11  11   35.43   11.61
   2  11 -11   30.49   10.54
  -2  11  10   25.01    9.79
   2  11 -10   23.55    8.96
  -2  11   9    0.43    1.24
   2  11  -9    0.94    1.78
  -2  11   8   -2.56    3.57
   2  11  -8   -1.87    4.11
   2  11  -7    2.33    2.05
  -2  11   7    4.67    5.09
   2  11  -6    4.04    3.52
  -2  11   6   10.65    5.50
  -2  11   6    7.08    3.45
  -2  11   5    3.21    3.34
   2  11  -5   -0.56    4.42
  -2  11   5    2.60    2.00
   2  11  -4    0.99    1.66
  -2  11   4    2.59    3.95
  -2  11   4    2.07    2.74
  -2  11   3    5.35    4.46
  -2  11   3    0.11    1.97
   2  11  -3    3.77    4.55
   2  11  -2   28.30    9.69
  -2  11   2   24.89    7.40
   2  11  -1    1.24    0.66
  -2  11   1    1.37    1.30
   2  11  -1    2.91    3.94
  -2  11   0   19.13    7.10
   2  11   0   14.99    4.77
   2  11   0   22.34    8.32
  -2  11  -1   24.30    8.03
   2  11   1   19.38    5.81
   2  11   1   16.18    6.90
   2  11   2   22.73    6.50
   2  11   2   16.62    6.91
  -2  11  -2   23.31    7.47
   2  11   3   71.66   11.74
   2  11   3   74.45   14.97
  -2  11  -3   80.03   15.12
  -2  11  -4   11.43    5.65
   2  11   4    5.66    2.63
   2  11   4   10.17    5.55
   2  11   5   15.72    5.28
  -2  11  -5    9.99    5.06
   2  11   5   13.80    6.78
  -2  11  -6    7.47    4.84
   2  11   6    7.22    4.85
   2  11   6    7.58    4.37
   2  11   7    7.15    5.13
  -2  11  -7    0.39    1.69
   2  11   7    2.35    3.06
   2  11   8   13.48    6.76
  -2  11  -8    3.10    2.71
   2  11   8    5.89    4.76
  -2  11  -9   -0.19    2.11
   2  11   9   -0.04    3.17
  -2  11 -10    4.45    3.38
   2  11  10   -1.23    2.56
  -2  11 -11    2.78    3.48
   2  11  11   -8.26    7.99
  -2  11 -12    4.16    2.14
   2  11  12   -9.80    8.90
  -2  11 -13    5.33    5.61
   2  11  13   -2.91    6.74
  -2  11 -14    3.43    5.39
   2  11  14   -5.68    8.45
  -2  11 -15   -1.09    2.41
   2  11  15  -11.69    8.67
  -2  11 -16   -4.55    5.40
  -2  12  18    1.89    4.87
  -2  12  17   -2.69    2.15
  -2  12  16  -18.38   12.52
   2  12 -16    3.53    5.03
  -2  12  15   -3.58    5.51
   2  12 -15    5.55    4.78
  -2  12  14    9.96    7.42
   2  12 -14    2.13    2.57
  -2  12  13    0.35    1.22
   2  12 -13   12.18    7.29
  -2  12  12    2.30    3.90
   2  12 -12    3.39    4.06
  -2  12  11    2.59    2.84
   2  12 -11    2.17    4.04
  -2  12  10    7.79    5.38
   2  12 -10   11.12    6.29
  -2  12   9    1.29    2.52
   2  12  -9    1.54    1.92
  -2  12   8    1.98    1.94
   2  12  -8    2.69    2.95
  -2  12   7    6.72    4.97
   2  12  -7    1.31    0.58
  -2  12   6    8.04    5.14
  -2  12   6    6.51    3.00
   2  12  -6    7.22    3.36
  -2  12   5    7.13    4.93
   2  12  -5    2.67    3.38
  -2  12   5    5.72    3.32
  -2  12   4    1.77    1.87
   2  12  -4    4.63    4.46
  -2  12   4    3.65    3.12
  -2  12   3   33.17    9.17
   2  12  -3   30.48   10.32
  -2  12   3   27.95    9.52
  -2  12   2   13.20    6.31
   2  12  -2   18.43    8.29
  -2  12   1    8.00    4.65
   2  12  -1    7.02    4.90
   2  12   0   55.41    9.53
   2  12   0   56.09   13.70
  -2  12   0   51.77   11.44
  -2  12  -1   13.82    6.71
   2  12   1   13.03    4.76
   2  12   1   12.63    6.13
   2  12   2   41.63    8.90
   2  12   2   42.55   11.11
  -2  12  -2   43.31   11.23
  -2  12  -3    6.08    4.21
   2  12   3    2.34    0.64
   2  12   3   -1.04    3.44
  -2  12  -4    8.00    3.91
   2  12   4   15.68    5.22
   2  12   4   21.11    8.96
  -2  12  -5    4.08    3.46
   2  12   5    3.52    2.77
   2  12   5    7.15    5.20
  -2  12  -6    5.51    3.59
   2  12   6    6.35    3.77
   2  12   6    9.34    6.15
  -2  12  -7    3.67    4.10
   2  12   7    5.35    3.97
   2  12   7    3.51    4.34
   2  12   8    7.74    5.00
  -2  12  -8    3.02    2.34
   2  12   8    1.43    1.35
   2  12   9    6.05    4.84
  -2  12  -9   -1.75    5.14
   2  12   9    1.62    2.51
   2  12  10    3.53    4.78
  -2  12 -10   -2.06    5.13
   2  12  10   -0.67    3.75
  -2  12 -11    0.41    1.28
   2  12  11    2.83    4.51
  -2  12 -12    1.92    1.32
  -2  12 -13   -0.92    4.84
   2  12  13  -12.69    9.73
  -2  12 -14   -2.60    3.70
   2  12  14   -7.34    7.92
  -2  12 -15   -1.77    4.40
   2  12  15   -7.17    8.15
   2  12  16  -13.41    8.17
  -2  13  17   -8.77    8.60
  -2  13  16  -13.46   13.93
   2  13 -16    0.90    3.47
   2  13 -15    1.04    2.56
  -2  13  15    7.56    6.61
  -2  13  14    5.64    5.07
   2  13 -14    7.80    6.36
  -2  13  13    9.16    6.50
   2  13 -13   11.36    7.08
  -2  13  12    9.50    5.63
   2  13 -12   11.61    6.56
  -2  13  11   -3.07    3.36
   2  13 -11    1.97    4.23
   2  13 -10   -0.52    2.44
  -2  13  10   -1.70    3.83
  -2  13   9    4.52    4.19
   2  13  -9   10.37    6.20
  -2  13   8    3.07    4.37
   2  13  -8    2.23    2.48
  -2  13   7   12.66    7.81
   2  13  -7    7.85    4.44
  -2  13   6    0.69    1.07
   2  13  -6    0.16    3.89
  -2  13   5    2.87    4.40
   2  13  -5    6.83    4.68
  -2  13   5    1.76    2.27
  -2  13   4    6.23    4.84
   2  13  -4    7.62    6.13
  -2  13   4    5.02    3.58
  -2  13   3    9.29    5.39
  -2  13   3    5.24    4.28
   2  13  -3    7.75    5.62
  -2  13   2    7.64    5.59
   2  13  -2    5.85    5.83
  -2  13   1    9.41    5.73
   2  13  -1    8.46    5.48
  -2  13   0   12.43    5.69
   2  13   0   10.44    6.05
  -2  13  -1    1.31    1.83
   2  13   1    2.08    2.74
   2  13   1    0.02    0.40
  -2  13  -2   15.92    7.01
   2  13   2   22.40    6.55
   2  13   2   19.54    7.70
   2  13   3   10.08    4.54
  -2  13  -3   11.84    6.80
   2  13   3    3.77    2.41
  -2  13  -4    2.34    3.24
   2  13   4    0.61    2.81
   2  13   4   -0.27    2.39
  -2  13  -5    5.28    3.99
   2  13   5    4.63    2.00
   2  13   5    7.81    6.65
   2  13   6    3.73    1.68
  -2  13  -6    7.33    5.79
   2  13   6    4.71    4.60
   2  13   7    7.60    4.30
  -2  13  -7    3.09    2.36
   2  13   7    6.16    4.78
  -2  13  -8    3.25    1.45
   2  13   8    8.07    5.02
   2  13   8    5.60    4.91
   2  13   9   11.85    6.44
  -2  13  -9    5.92    5.67
   2  13   9    5.82    5.41
   2  13  10    8.71    6.54
  -2  13 -10   -1.10    4.45
   2  13  10    1.01    3.59
   2  13  11   13.02    8.02
  -2  13 -11    0.36    2.31
  -2  13 -12   -3.07    3.97
   2  13  12   12.09    8.15
  -2  13 -13    3.67    5.38
   2  13  13   -1.31    4.08
  -2  13 -14    4.84    5.14
  -2  14  16   -9.89    8.09
   2  14 -16   -1.27    4.45
  -2  14  15   12.08    8.05
   2  14 -15    6.30    6.79
  -2  14  14    7.02    7.16
   2  14 -14    3.69    6.47
  -2  14  13    1.69    3.32
   2  14 -13    5.40    6.04
  -2  14  12    2.26    3.99
   2  14 -12    4.10    4.52
  -2  14  11   16.72    8.30
   2  14 -11   11.46    7.13
  -2  14  10    1.32    1.26
   2  14 -10    1.88    3.73
  -2  14   9   15.71    8.24
   2  14  -9    9.57    6.56
  -2  14   8    5.58    4.94
   2  14  -8    4.32    3.34
  -2  14   7    7.04    5.63
   2  14  -7   -0.82    3.98
  -2  14   6   -0.68    1.69
   2  14  -6   -4.20    5.64
  -2  14   5   -1.13    1.86
  -2  14   5    1.42    2.55
   2  14  -5    5.17    5.76
  -2  14   4    1.39    1.65
   2  14  -4    1.43    4.58
  -2  14   4    2.92    2.85
  -2  14   3   13.08    6.06
  -2  14   3   19.31    8.66
   2  14  -3   19.52    9.65
   2  14  -2   15.53    7.69
  -2  14   2   18.78    7.59
  -2  14   1   25.64    9.27
   2  14  -1   30.00   10.83
  -2  14   0   10.25    6.44
   2  14   0    8.20    5.73
  -2  14  -1    9.10    5.39
   2  14   1   14.60    7.55
  -2  14  -2    1.91    3.02
   2  14   2    0.54    0.53
  -2  14  -3   16.10    7.70
   2  14   3   11.42    6.68
  -2  14  -4    5.31    4.89
   2  14   4    3.55    2.83
  -2  14  -5   14.42    8.21
   2  14   5    5.00    3.86
  -2  14  -6   -0.08    2.83
   2  14   6    2.71    3.75
  -2  14  -7    0.50    3.69
   2  14   7    1.56    3.03
  -2  14  -8    0.57    2.54
   2  14   8    2.28    4.27
   2  14   8   -0.03    1.69
  -2  14  -9    5.68    5.63
   2  14   9    8.04    5.49
   2  14   9    5.75    5.29
  -2  14 -10    7.25    7.27
   2  14  10   12.09    6.36
   2  14  10    4.14    3.49
   2  14  11    7.01    5.15
  -2  14 -11    2.50    3.51
   2  14  12    4.53    5.21
  -2  14 -12    2.93    3.81
   2  14  13   11.88    8.33
  -2  14 -13    1.16    3.71
   2  14  14   14.30    9.15
   2  14  15    6.44    7.02
  -2  15  15    8.92    7.69
   2  15 -15    6.28    7.32
  -2  15  14   -0.06    3.57
   2  15 -14   -0.11    1.97
  -2  15  13    9.27    8.64
   2  15 -13    1.61    1.85
  -2  15  12    3.94    4.64
   2  15 -12   -3.02    4.11
  -2  15  11   -4.26    4.64
   2  15 -11   -3.65    5.32
  -2  15  10    3.33    1.80
   2  15 -10   -0.44    0.64
  -2  15   9   -1.64    4.85
   2  15  -9    4.40    4.36
  -2  15   8    6.00    5.85
   2  15  -8   -2.09    4.24
  -2  15   7   -0.79    2.51
   2  15  -7   -2.62    4.94
  -2  15   6    3.35    3.85
   2  15  -6    1.06    2.85
  -2  15   5    0.56    1.99
   2  15  -5    5.50    6.46
  -2  15   4    5.17    4.37
   2  15  -4    3.94    5.49
  -2  15   4    0.09    0.81
  -2  15   3    2.63    2.47
   2  15  -3    2.82    3.81
  -2  15   3    2.12    2.75
   2  15  -2    3.87    3.70
  -2  15   2    4.14    4.67
  -2  15   2    6.26    5.66
   2  15  -1    1.23    2.90
  -2  15   1    6.99    5.82
  -2  15   0    6.04    3.97
   2  15   0    0.59    1.22
  -2  15  -1   10.89    6.93
   2  15   1    8.23    5.72
  -2  15  -2    6.45    4.76
   2  15   2    3.14    3.31
  -2  15  -3    1.62    0.95
   2  15   3    0.46    2.42
  -2  15  -4    3.03    3.02
   2  15   4   -1.88    4.78
  -2  15  -5   -0.04    3.50
   2  15   5    4.09    4.73
  -2  15  -6    1.89    1.31
   2  15   6    1.34    2.33
  -2  15  -7    4.98    5.03
   2  15   7    1.88    2.60
  -2  15  -8    1.96    2.96
   2  15   8    3.21    3.50
  -2  15  -9    0.54    3.46
   2  15   9    0.48    2.10
  -2  15 -10    4.53    6.19
   2  15  10   -0.77    2.48
  -2  15 -11    1.01    0.85
   2  15  11    0.10    2.99
  -2  15 -12    7.40    5.83
  -2  16  14   -5.45    6.74
  -2  16  13    3.65    7.19
   2  16 -13   -0.99    5.20
  -2  16  12    7.93    8.00
   2  16 -12   -3.80    5.53
  -2  16  11   -0.88    2.70
   2  16 -11   -4.00    5.39
  -2  16  10   12.36    7.60
   2  16 -10    4.62    4.60
  -2  16   9   11.74    6.78
   2  16  -9    4.86    3.14
  -2  16   8    6.21    5.01
   2  16  -8    0.65    2.94
  -2  16   7   -1.67    1.12
   2  16  -7   -0.21    2.33
  -2  16   6    1.04    1.89
   2  16  -6    5.60    6.00
  -2  16   5    4.48    4.38
   2  16  -5    5.40    5.75
   2  16  -4    2.48    5.16
  -2  16   4    2.08    3.17
  -2  16   4    0.56    0.80
  -2  16   3    3.10    2.92
   2  16  -3    5.19    5.68
  -2  16   3    4.09    3.62
  -2  16   2   10.74    7.37
   2  16  -2    5.83    5.58
  -2  16   2    4.88    4.07
   2  16  -1    2.26    4.00
  -2  16   1   -0.22    2.19
   2  16   0   18.24    9.27
  -2  16   0   20.09    9.74
  -2  16  -1    9.21    7.29
   2  16   1    3.30    5.02
  -2  16  -2    9.80    7.25
   2  16   2    2.26    2.63
  -2  16  -3    6.83    5.16
   2  16   3    6.29    4.84
  -2  16  -4    4.06    4.89
   2  16   4    0.90    2.61
  -2  16  -5    3.80    5.25
   2  16   5    3.14    3.40
  -2  16  -6    1.47    2.38
   2  16   6    3.13    2.73
  -2  16  -7    3.37    4.70
   2  16   7    3.24    3.78
  -2  16  -8    3.01    3.12
   2  16   8    8.43    7.23
  -2  16  -9   10.46    8.42
   2  16   9    8.79    6.70
  -2  16 -10    1.97    3.98
   2  16  10   -1.31    2.87
   2  16  11    1.07    2.36
  -2  17  13   -1.35    2.34
  -2  17  12   -2.40    4.42
  -2  17  11    2.94    4.55
   2  17 -11   -3.31    4.96
  -2  17  10   -3.51    5.69
   2  17 -10   -0.17    5.06
  -2  17   9   -4.22    7.25
   2  17  -9   -4.26    6.45
  -2  17   8   -1.00    0.86
   2  17  -8   -0.68    1.26
  -2  17   7    3.84    5.68
   2  17  -7    6.16    5.38
  -2  17   6    3.22    3.17
   2  17  -6   15.17   10.10
  -2  17   5    2.43    4.30
   2  17  -5    4.76    4.28
  -2  17   4    2.55    3.02
   2  17  -4    2.79    4.89
   2  17  -3   -0.48    2.06
  -2  17   3    2.93    4.39
  -2  17   3    3.29    3.50
  -2  17   2   -0.09    1.06
   2  17  -2    1.70    3.21
  -2  17   2    3.03    4.58
   2  17  -1    6.05    5.88
  -2  17   1    3.25    3.85
   2  17   0    9.97    6.95
  -2  17   0    4.34    4.42
   2  17   1   -0.23    3.22
  -2  17  -1    3.84    4.72
  -2  17  -2    3.68    5.66
   2  17   2    1.72    2.97
  -2  17  -3    3.03    4.60
   2  17   3   -0.02    2.92
  -2  17  -4    4.13    4.91
   2  17   4   -0.81    4.10
  -2  17  -5    4.44    4.78
   2  17   5    0.64    3.52
  -2  17  -6    3.01    4.19
   2  17   6    0.77    3.57
  -2  17  -7    5.68    6.33
   2  17   7   -0.31    2.98
  -2  17  -8    2.26    5.13
   2  17   8    3.64    3.34
  -2  17  -9    2.77    4.40
   2  17   9   -4.19    4.63
   2  17  10    2.29    4.51
   2  17  11    0.62    3.34
  -2  18  11   -0.99    5.01
  -2  18  10   13.20    9.55
  -2  18   9    2.12    6.21
  -2  18   8    0.44    3.10
   2  18  -8    6.32    4.96
  -2  18   7    0.88    5.68
   2  18  -7   -0.60    2.70
  -2  18   6   -1.41    2.26
   2  18  -6    2.33    5.69
  -2  18   5    4.17    5.81
   2  18  -5    5.83    6.31
  -2  18   4    3.44    4.94
   2  18  -4    4.27    5.56
  -2  18   3   -0.36    2.68
   2  18  -3    5.78    6.49
  -2  18   2    1.16    1.28
  -2  18   2    1.14    2.08
   2  18  -2    0.75    1.84
   2  18  -1    7.30    7.99
  -2  18   1    7.92    5.48
  -2  18   0   -0.52    1.60
   2  18   0   -2.04    3.45
   2  18   1    2.87    4.90
  -2  18  -1    2.00    4.71
   2  18   2    0.18    2.55
  -2  18  -2    4.40    4.58
  -2  18  -3    1.72    4.13
   2  18   3    0.99    3.17
  -2  18  -4    5.39    6.56
   2  18   4   -0.42    3.67
  -2  18  -5    0.38    3.18
   2  18   5   -0.73    5.91
  -2  18  -6    4.12    5.67
   2  18   6    3.40    3.82
  -2  18  -7   -0.44    4.37
   2  18   7    1.44    3.50
   2  18   8    5.18    5.59
   2  18   9    2.23    4.92
   2  18  10    4.28    4.92
  -2  19   9    4.86    5.09
  -2  19   8   -3.53    5.07
  -2  19   7    2.40    3.53
  -2  19   6    4.67    4.20
   2  19  -5    1.51    3.06
  -2  19   5    4.37    5.74
  -2  19   4    4.11    5.70
   2  19  -4   -1.82    4.29
  -2  19   3   12.23    9.98
   2  19  -3    5.34    6.21
   2  19  -2   -0.03    1.19
  -2  19   2   -3.14    5.55
   2  19  -1    7.77    7.83
  -2  19   1    2.55    4.93
  -2  19   1   -1.33    2.51
   2  19   0    2.17    4.76
  -2  19   0    6.78    5.53
   2  19   1    1.89    3.37
  -2  19  -1    3.33    2.60
   2  19   2   -2.74    5.37
  -2  19  -2    1.33    4.98
   2  19   3   -4.21    4.36
  -2  19  -3    3.70    5.02
  -2  19  -4    3.60    6.37
   2  19   4   -1.74    2.68
  -2  19  -5    4.33    5.77
   2  19   5   -2.60    3.99
   2  19   6   -0.19    2.77
  -2  20   5    5.06    4.81
  -2  20   4    9.85    7.81
  -2  20   3    5.60    7.09
  -2  20   2   -1.14    5.09
  -2  20   1    8.00    8.38
  -2  20   1   -2.80    1.82
  -2  20   0   -0.03    2.34
  -2  20  -1    1.52    4.52
  -2  20  -2    1.51    1.52
  -3 -13  15   -7.23    8.35
  -3 -13  14    2.01    3.16
  -3 -12  16    6.11    5.82
  -3 -12  15    7.20    6.70
  -3 -12  14   -3.38    5.16
  -3 -12  13    1.85    0.66
  -3 -12  12    7.66    6.24
  -3 -12  11    4.49    4.54
  -3 -12  10    4.38    2.35
  -3 -12   9   -3.90    5.63
  -3 -11  16    5.19    5.43
  -3 -11  15    6.53    6.59
  -3 -11  14    2.74    4.82
  -3 -11  13    3.97    2.89
  -3 -11  12    5.52    5.24
  -3 -11  11    6.10    5.52
  -3 -11  10   25.83    8.99
  -3 -11  10   -8.77    8.85
  -3 -11   9   20.70    8.83
  -3 -11   8   23.72    9.44
  -3 -11   8    1.48    0.85
  -3 -11   7   16.16    6.76
  -3 -11   7   49.13   12.38
  -3 -10  17    7.89    8.54
  -3 -10  16    7.37    6.54
  -3 -10  15   -2.78    4.40
  -3 -10  14    2.89    4.05
  -3 -10  13    1.07    2.85
  -3 -10  12   -3.92    3.97
  -3 -10  11   19.96    7.33
  -3 -10  11   13.29    6.97
  -3 -10  10   31.75    9.30
  -3 -10  10   16.69    7.46
  -3 -10   9   14.90    6.67
  -3 -10   9    6.15    4.85
  -3 -10   8   24.62    8.50
  -3 -10   8    6.84    3.85
  -3 -10   7   23.50    9.42
  -3 -10   7   -1.72    3.90
  -3 -10   6   47.99   12.58
  -3 -10   5   59.48   13.56
  -3 -10   5    2.13    2.78
  -3 -10   4   54.40   14.03
  -3  -9  17    6.09    7.10
  -3  -9  16    2.29    1.66
  -3  -9  15    3.52    5.23
  -3  -9  14    3.40    3.85
  -3  -9  13    2.70    2.16
  -3  -9  12    8.30    5.84
  -3  -9  11    5.33    3.24
  -3  -9  11    9.70    6.58
  -3  -9  10   -0.44    2.88
  -3  -9  10    4.23    4.43
  -3  -9   9    8.28    5.50
  -3  -9   9    9.99    4.97
  -3  -9   8    7.11    4.73
  -3  -9   8   -0.30    2.75
  -3  -9   7   30.97    9.17
  -3  -9   7   12.33    5.79
  -3  -9   6   52.73   11.56
  -3  -9   6   30.93    8.88
  -3  -9   5   36.26   11.15
  -3  -9   5    8.67    3.89
  -3  -9   4   41.66   11.15
  -3  -9   3   52.49   12.68
  -3  -9   3    1.26    2.19
  -3  -9   2   62.93   14.79
   3  -9   3  108.98   13.70
   3  -9   4   58.19   10.24
   3  -9   5    4.76    2.95
   3  -9   6   10.44    4.54
  -3  -8  18    0.92    3.08
  -3  -8  17    2.33    1.28
  -3  -8  16    4.25    6.56
  -3  -8  15    8.97    5.95
  -3  -8  14    9.67    6.55
  -3  -8  13    4.25    3.87
  -3  -8  12   25.70    8.01
  -3  -8  12   12.95    7.24
  -3  -8  11   21.33    7.73
  -3  -8  11   11.48    7.19
  -3  -8  10   24.77    7.92
  -3  -8  10    5.31    4.49
  -3  -8   9   29.41    8.72
  -3  -8   9    6.22    4.40
  -3  -8   8   22.97    6.75
  -3  -8   8    9.05    5.33
  -3  -8   7   -0.38    1.97
  -3  -8   7    7.03    4.86
  -3  -8   6    6.25    3.55
  -3  -8   6    9.40    4.97
  -3  -8   5   39.89    9.47
  -3  -8   5   27.90    7.49
  -3  -8   4    5.62    3.14
  -3  -8   4   23.28    9.24
  -3  -8   3   21.68    8.89
  -3  -8   3    4.02    2.98
  -3  -8   2   77.15   13.81
  -3  -8   2   44.98    7.81
  -3  -8   1   65.66   14.64
  -3  -8   0   81.73   16.85
   3  -8   3    2.29    2.10
   3  -8   4    4.55    2.91
   3  -8   5    9.03    4.20
   3  -8   6    2.91    2.55
   3  -8   8   -2.30    2.64
   3  -8   9   13.10    5.48
   3  -8  10   18.95    6.80
   3  -8  11    2.43    2.82
  -3  -7  18    4.10    3.29
  -3  -7  17    4.10    5.31
  -3  -7  16    4.75    5.49
  -3  -7  15    5.47    5.31
  -3  -7  14   12.90    8.23
  -3  -7  13   19.31    6.94
  -3  -7  13   21.63    9.63
  -3  -7  12   15.36    5.86
  -3  -7  12   17.88    8.99
  -3  -7  11   44.86   10.21
  -3  -7  11   42.59   12.03
  -3  -7  10   38.32    9.30
  -3  -7  10   29.06    9.97
  -3  -7   9   16.71    7.07
  -3  -7   9    7.95    6.50
  -3  -7   8   14.98    6.85
  -3  -7   8    5.53    4.70
  -3  -7   7   70.12   12.57
  -3  -7   7   46.24   10.90
  -3  -7   6   46.44   10.49
  -3  -7   6   17.42    6.62
  -3  -7   5   50.22   11.08
  -3  -7   5   20.81    6.72
  -3  -7   4   50.59    9.41
  -3  -7   4   53.16    9.99
  -3  -7   3   60.11   11.25
  -3  -7   3   52.43    8.68
  -3  -7   2   28.11    8.67
  -3  -7   2   16.63    4.45
  -3  -7   1   25.49    9.99
  -3  -7   1   -3.00    3.31
  -3  -7   0   54.45   12.62
  -3  -7  -1   62.05   14.82
  -3  -7  -2   62.27   15.22
   3  -7   2    9.72    3.93
   3  -7   3    6.15    3.18
   3  -7   4    9.99    4.38
   3  -7   5    7.00    3.58
   3  -7   7    0.09    2.64
   3  -7   8    7.96    3.87
   3  -7   9    6.95    3.57
   3  -7  10    8.04    4.67
   3  -7  11   20.88    7.78
   3  -7  12    7.27    5.38
   3  -7  13    2.87    3.68
   3  -7  14   11.90    7.00
  -3  -6  19    6.83    6.52
  -3  -6  18    4.69    6.09
  -3  -6  17    4.71    5.42
  -3  -6  16   -0.75    2.96
  -3  -6  15    2.79    4.62
  -3  -6  14   13.92    7.60
  -3  -6  13   13.60    5.29
  -3  -6  13   12.77    7.09
  -3  -6  12   11.11    5.01
  -3  -6  12   14.66    7.59
  -3  -6  11    4.97    2.41
  -3  -6  11    8.51    5.57
  -3  -6  10   18.46    6.11
  -3  -6  10   17.79    7.93
  -3  -6   9   16.74    6.06
  -3  -6   9   12.70    6.27
  -3  -6   8   19.62    6.49
  -3  -6   8   12.76    5.56
  -3  -6   7    4.95    3.66
  -3  -6   7    0.59    2.41
  -3  -6   6   11.68    5.53
  -3  -6   6    6.41    3.57
  -3  -6   5   22.63    7.90
  -3  -6   5    8.53    4.20
  -3  -6   4   33.58    9.15
  -3  -6   4   17.26    5.51
  -3  -6   3   32.28    9.44
  -3  -6   3   13.09    4.70
  -3  -6   2    7.87    6.03
  -3  -6   2    4.63    2.68
  -3  -6   1   14.45    5.99
  -3  -6   1   13.70    3.74
  -3  -6   0   19.86    8.07
  -3  -6   0    4.82    2.02
   3  -6   1    1.63    1.55
  -3  -6  -1   18.74    9.75
   3  -6   2   53.44    9.63
  -3  -6  -2   99.98   16.43
   3  -6   3   65.82   11.13
  -3  -6  -3  121.74   19.15
   3  -6   4    5.85    3.22
   3  -6   5   25.63    6.93
   3  -6   6    8.75    3.37
   3  -6   7    0.92    2.52
   3  -6   8    1.12    1.25
   3  -6   9    5.64    4.00
   3  -6  10   12.15    6.32
   3  -6  11    5.69    5.09
   3  -6  12   20.89    8.64
   3  -6  13    6.91    7.01
   3  -6  14    4.56    6.16
   3  -6  15   20.90    9.13
   3  -6  16   14.69    9.66
   3  -6  17   15.13    9.07
  -3  -5  19   12.41    8.52
  -3  -5  18    2.05    5.38
  -3  -5  17    1.42    3.44
  -3  -5  16    2.21    2.49
  -3  -5  15    0.72    3.39
  -3  -5  14    1.47    1.36
  -3  -5  14   11.93    5.94
  -3  -5  13    3.01    1.22
  -3  -5  13   -1.45    3.33
  -3  -5  12   37.20   10.98
  -3  -5  12   24.49    6.95
  -3  -5  11   44.69   11.55
  -3  -5  11   38.36    8.67
  -3  -5  10   42.30    9.07
  -3  -5  10   47.88   11.54
  -3  -5   9    6.98    4.26
  -3  -5   9    2.37    1.44
  -3  -5   8   11.89    4.48
  -3  -5   8    9.60    3.22
  -3  -5   7   -1.19    3.15
  -3  -5   7   -4.28    3.80
  -3  -5   6   27.07    7.19
  -3  -5   6   34.64    8.24
  -3  -5   5   41.59    8.88
  -3  -5   5   30.60    7.52
  -3  -5   4    8.47    3.43
  -3  -5   4   18.63    6.82
  -3  -5   3    8.74    3.34
  -3  -5   3   20.42    7.15
  -3  -5   2  143.17   17.11
  -3  -5   2  119.95   11.99
  -3  -5   1   66.29   12.03
  -3  -5   1   43.66    6.42
  -3  -5   0   14.37    4.18
  -3  -5   0   21.02    4.08
   3  -5   1   13.43    4.80
  -3  -5  -1   17.40    6.89
  -3  -5  -1   12.19    2.35
   3  -5   2   35.70    8.02
  -3  -5  -2   60.15   12.24
   3  -5   3  132.39   15.90
  -3  -5  -3  148.97   18.33
   3  -5   4   29.31    7.54
  -3  -5  -4   77.27   14.79
   3  -5   5    7.47    3.13
   3  -5   6    7.42    3.09
   3  -5   7    4.47    2.52
   3  -5   8   12.17    5.76
   3  -5   9   32.44    9.27
   3  -5  10    8.01    6.19
   3  -5  11    6.78    5.55
   3  -5  12   17.71    8.31
   3  -5  13   16.81    8.20
   3  -5  14   17.18    8.99
   3  -5  15   13.73    7.30
   3  -5  16   -1.85    4.73
   3  -5  17   -3.93    4.48
   3  -5  18   -9.84    6.82
  -3  -4  19    4.51    5.15
  -3  -4  18    2.41    4.24
  -3  -4  17    0.60    2.09
  -3  -4  16   -1.87    3.03
  -3  -4  15    7.60    5.67
  -3  -4  14    5.55    4.91
  -3  -4  13    3.92    3.97
  -3  -4  12   16.30    6.71
  -3  -4  11   22.83    7.87
  -3  -4  10   -0.86    4.01
  -3  -4   9    8.55    2.70
  -3  -4   9    0.31    4.35
  -3  -4   8    3.67    7.51
  -3  -4   8    4.71    1.51
  -3  -4   7   -5.33    4.74
  -3  -4   6    6.37    4.85
  -3  -4   6    6.74    1.24
  -3  -4   5   -0.23    2.87
  -3  -4   5   -0.69    3.04
  -3  -4   4   26.66    7.02
  -3  -4   4   29.04    6.38
  -3  -4   3   44.55    9.47
  -3  -4   3   52.63    8.87
  -3  -4   2   65.87   11.48
  -3  -4   2   59.07    8.77
  -3  -4   1   25.43    7.58
  -3  -4   1   20.88    4.70
   3  -4   0   44.50    8.97
  -3  -4   0   56.64   11.28
  -3  -4   0   41.02    5.73
   3  -4   1  125.03   15.17
  -3  -4  -1  144.55   16.76
   3  -4   2  140.62   16.51
  -3  -4  -2  130.33   16.05
   3  -4   3   66.83   11.43
  -3  -4  -3   80.28   12.86
  -3  -4  -4   34.56   11.31
   3  -4   4    2.47    0.74
   3  -4   5   -2.07    3.47
  -3  -4  -5   51.51   13.33
   3  -4   6    8.76    3.11
   3  -4   7   34.08    8.71
   3  -4   8    6.57    5.02
   3  -4   9   16.16    6.97
   3  -4  10   24.86    8.73
   3  -4  11    9.48    6.35
   3  -4  12   12.96    7.52
   3  -4  13    8.05    7.14
   3  -4  14    3.68    3.72
   3  -4  15   -7.83    8.11
   3  -4  16  -12.77    9.69
   3  -4  17   -6.60    9.48
   3  -4  18  -14.51   11.89
  -3  -3  19    5.19    6.45
  -3  -3  18   -7.28    6.84
  -3  -3  17    2.35    4.88
  -3  -3  16    0.30    2.06
  -3  -3  15    9.36    5.54
  -3  -3  14    0.98    2.99
  -3  -3  13   48.23   12.62
  -3  -3  12    4.52    1.36
  -3  -3  10   -3.54    5.76
  -3  -3   9   33.93    9.81
  -3  -3   8   14.25    7.76
  -3  -3   7   24.52    8.57
  -3  -3   6    9.45    5.40
  -3  -3   5   96.02   13.76
  -3  -3   5  109.18   13.97
  -3  -3   4   43.55    8.28
  -3  -3   4   48.68    8.94
  -3  -3   3   27.93    6.57
  -3  -3   3   31.20    6.66
  -3  -3   2   40.98    8.56
  -3  -3   2   34.71    6.48
  -3  -3   1   41.21    8.49
  -3  -3   1   32.83    5.84
   3  -3   0   18.08    5.97
  -3  -3   0   25.32    7.46
  -3  -3   0   17.24    3.70
  -3  -3  -1    0.10    1.34
   3  -3   1    2.01    2.12
  -3  -3  -2   25.61    8.82
   3  -3   2   15.36    5.43
  -3  -3  -2   10.06    2.11
   3  -3   3   15.45    5.81
  -3  -3  -3   12.98    4.15
  -3  -3  -3   11.95    2.19
  -3  -3  -3   13.62    2.39
   3  -3   4   32.47    7.51
  -3  -3  -4   48.10    9.96
  -3  -3  -4   30.09    3.24
  -3  -3  -4   27.75    3.05
   3  -3   5   -0.22    3.29
  -3  -3  -5    2.51    1.01
   3  -3   6    8.41    4.04
   3  -3   7    6.30    4.31
   3  -3   8   41.22   10.62
   3  -3   9   10.53    6.37
   3  -3  10   20.25    8.53
   3  -3  11   67.59   14.99
   3  -3  12    8.97    7.03
   3  -3  13   -1.76    1.96
   3  -3  14   -6.04    8.16
   3  -3  15   -9.88    9.34
   3  -3  16   -7.75    9.50
   3  -3  17  -18.73   12.46
   3  -3  18  -10.35    9.99
  -3  -2  19   14.10    8.79
  -3  -2  18   -0.05    2.56
  -3  -2  17    0.43    4.02
  -3  -2  16   -1.72    4.11
  -3  -2  15    2.13    1.55
  -3  -2  14   10.49    3.74
  -3  -2  13  -15.85   14.35
  -3  -2  12   56.34   13.81
  -3  -2  11   20.76    9.86
  -3  -2  10   20.18    9.19
  -3  -2   9   20.59    8.04
  -3  -2   8   36.30    9.78
  -3  -2   7   21.07    7.04
  -3  -2   6  103.75   14.30
  -3  -2   5   43.33    8.84
  -3  -2   4   -0.26    2.76
  -3  -2   3   23.78    5.24
  -3  -2   3   27.95    6.01
  -3  -2   2   22.62    4.15
  -3  -2   2   19.94    5.39
  -3  -2   1  132.93   15.40
  -3  -2   1  132.13   12.28
   3  -2   0   39.40    8.66
  -3  -2   0   40.18    8.39
  -3  -2   0   22.72    4.79
   3  -2   1   51.07   10.21
  -3  -2  -1   57.68   10.46
  -3  -2  -1   50.85    6.49
   3  -2   2   18.85    6.21
  -3  -2  -2   27.26    7.89
  -3  -2  -2   17.78    3.72
   3  -2   3   38.47    9.22
  -3  -2  -3   53.40   10.24
  -3  -2  -3   30.51    4.72
  -3  -2  -4    9.03    3.77
  -3  -2  -4    7.15    2.18
   3  -2   4    4.79    1.76
  -3  -2  -5   25.87    7.42
   3  -2   5   13.34    5.19
  -3  -2  -6   37.59    9.86
   3  -2   6    5.84    2.93
   3  -2   7    4.83    4.17
   3  -2   8    8.11    5.49
   3  -2   9    6.36    5.94
   3  -2  10   50.85   13.03
   3  -2  11   11.88    7.74
   3  -2  12   30.85    9.23
   3  -2  13  -15.25   10.01
   3  -2  14   -7.83    8.22
   3  -2  15   -7.51    8.40
   3  -2  16   -8.07    9.19
   3  -2  17  -12.65    7.72
  -3  -1  20    1.81    3.52
  -3  -1  19    2.28    2.98
  -3  -1  18    0.74    3.57
  -3  -1  17   -0.04    2.41
  -3  -1  16   -1.60    5.25
  -3  -1  14    9.99    7.65
  -3  -1  13   68.48   16.56
  -3  -1  12   23.76    9.82
  -3  -1  11  103.27   17.54
  -3  -1  10   45.48   11.41
  -3  -1   9    2.71    2.77
  -3  -1   8   -2.49    3.04
  -3  -1   7    9.98    4.41
  -3  -1   6   13.54    5.20
  -3  -1   5  101.34   12.96
  -3  -1   4   41.84    7.84
  -3  -1   3   13.88    5.00
  -3  -1   2  125.44   13.16
   3  -1  -1    2.35    2.67
  -3  -1   1    4.56    2.57
  -3  -1   1   -0.18    4.09
  -3  -1   0    6.44    2.53
  -3  -1   0    2.51    3.14
   3  -1   0    7.15    3.54
   3  -1   1   30.51    7.75
  -3  -1  -1   29.12    6.58
  -3  -1  -1   34.79    5.99
   3  -1   2    1.07    2.97
  -3  -1  -2    1.19    1.94
  -3  -1  -2    0.35    0.85
   3  -1   3   49.63   10.28
  -3  -1  -3   51.83    6.89
  -3  -1  -3   66.17   10.65
   3  -1   4   69.15   12.49
  -3  -1  -4   96.13   12.83
  -3  -1  -5   10.00    3.39
   3  -1   5    9.61    4.13
   3  -1   6   25.00    7.82
  -3  -1  -6   43.20    9.29
   3  -1   7   17.87    6.36
  -3  -1  -7   64.24   12.08
   3  -1   8   29.62    9.65
   3  -1   9   31.21   10.07
   3  -1  10   14.22    8.42
   3  -1  11   24.95    9.86
   3  -1  12   -1.46    4.35
   3  -1  13   -4.18    9.07
   3  -1  14   -9.21    9.86
   3  -1  15   -6.73    8.34
   3  -1  16   -7.70    8.59
  -3   0  20    2.49    4.06
  -3   0  19   -2.92    5.07
  -3   0  18   -6.83    7.89
  -3   0  16   -5.88    7.32
  -3   0  15   29.66   12.42
  -3   0  14   28.17   11.16
  -3   0  13    9.24    7.74
  -3   0  12   62.97   14.79
  -3   0  11   26.97    8.99
  -3   0  10    1.33    2.29
   3   0  -9   14.60    3.45
  -3   0   9   13.16    5.02
  -3   0   8   14.36    4.36
   3   0  -8   18.07    4.11
  -3   0   7    1.24    4.38
   3   0  -7    4.49    2.12
  -3   0   6    1.97    4.01
  -3   0   5   54.30   10.69
  -3   0   4   69.47   10.95
  -3   0   3    3.60    2.68
  -3   0   2   28.97    6.55
   3   0  -1   39.93    8.97
  -3   0   1   44.27    7.67
   3   0   0   50.87    9.90
  -3   0   0   53.18    8.35
   3   0   1  123.77   15.91
  -3   0  -1  120.61   13.78
  -3   0  -1  117.16   11.76
   3   0   2  190.24   20.19
  -3   0  -2  199.27   18.23
  -3   0  -2  181.93   14.57
   3   0   3   68.57   12.08
  -3   0  -3   82.29   11.73
  -3   0  -3   71.44    9.22
   3   0   4   58.29   11.58
  -3   0  -4   73.06   10.92
  -3   0  -5   19.58    7.05
   3   0   5    0.41    0.60
   3   0   6   10.44    5.32
  -3   0  -6   12.92    4.82
   3   0   7   50.02   11.70
  -3   0  -7   78.51   11.30
   3   0   8    5.16    5.16
   3   0   9   13.52    8.40
   3   0  10   42.01   12.24
   3   0  11   15.37    5.93
   3   0  12   -5.62    8.26
   3   0  13  -10.49    9.07
   3   0  14   -9.77    8.70
   3   0  16  -17.50   10.83
   3   0  17  -13.36    9.65
  -3   1  20   -3.00    5.38
  -3   1  19   -1.41    2.92
  -3   1  17   -2.10    3.98
  -3   1  16   10.45    8.73
  -3   1  15   20.49    9.98
  -3   1  14   15.52    9.03
  -3   1  13   51.49   13.68
  -3   1  12   13.55    6.82
  -3   1  11   88.93   16.33
  -3   1  10   27.47    8.50
   3   1 -10   26.74    5.22
  -3   1   9   -1.21    4.34
   3   1  -9    3.17    1.93
  -3   1   8   -5.20    8.55
   3   1  -8    0.09    0.50
  -3   1   7   16.05    6.55
   3   1  -7   11.74    3.84
  -3   1   6   11.23    5.43
   3   1  -6    9.81    3.33
   3   1  -5  106.64   12.43
  -3   1   5  111.83   14.92
   3   1  -4   51.21    8.77
  -3   1   4   53.62   10.07
  -3   1   3   11.43    4.45
  -3   1   2  144.49   15.36
   3   1  -1    2.19    1.43
  -3   1   1    4.93    2.84
   3   1   0    8.68    4.12
  -3   1   0    6.28    2.72
   3   1   1   33.06    8.40
  -3   1  -1   32.74    6.76
   3   1   2    1.72    2.90
  -3   1  -2    0.35    0.66
  -3   1  -2   -3.94    5.20
   3   1   3   51.46   10.41
  -3   1  -3   54.54    9.05
   3   1   4   73.46   13.10
  -3   1  -4   77.87   10.83
  -3   1  -5   21.85    6.33
   3   1   5   10.69    4.68
   3   1   6   24.06    7.99
  -3   1  -6   35.12    7.00
   3   1   7   20.75    7.42
  -3   1  -7   30.51    6.84
   3   1   8   27.53    9.82
  -3   1  -8   57.90    9.96
   3   1   9   31.62   10.46
   3   1  10   12.61    8.81
   3   1  11   21.68    6.79
   3   1  13   -7.10    9.96
   3   1  14   -4.13    7.39
   3   1  15   -8.07    8.66
   3   1  16  -13.39    9.45
   3   1  17  -16.92    9.12
  -3   2  20   -2.63    6.13
  -3   2  18    4.79    4.72
  -3   2  17   17.99   11.40
  -3   2  16    8.26    6.42
  -3   2  15   14.45    7.90
  -3   2  14   16.84    8.90
  -3   2  13   -1.50    3.31
  -3   2  12   47.59   12.67
  -3   2  11    8.78    3.06
  -3   2  10    5.77    2.01
   3   2 -10   12.89    4.30
  -3   2   9   15.03    4.44
   3   2  -9   18.44    5.04
   3   2  -8   27.77    5.96
  -3   2   8   36.11   10.43
  -3   2   7   22.40    7.51
   3   2  -7   18.60    5.30
  -3   2   7   18.79    3.08
   3   2  -6  105.20   12.15
  -3   2   6  104.61   15.33
   3   2  -5   42.61    8.05
  -3   2   5   46.33    9.82
  -3   2   4    0.15    0.54
   3   2  -4    0.87    1.66
   3   2  -3   28.83    7.15
  -3   2   3   33.47    7.79
   3   2  -2   24.13    6.64
  -3   2   2   28.44    7.24
   3   2  -1  129.41   16.23
   3   2  -1  137.97   16.64
  -3   2   1  123.85   14.54
   3   2   0   35.20    8.65
  -3   2   0   37.65    7.85
   3   2   1   53.98   10.64
  -3   2  -1   52.24    9.19
   3   2   2   19.94    6.59
  -3   2  -3   28.34    5.69
   3   2   3   27.87    7.55
   3   2   4    4.07    0.32
  -3   2  -4    4.65    1.52
   3   2   5   14.78    5.22
  -3   2  -5   21.83    5.43
   3   2   6    5.53    4.66
  -3   2  -6   19.44    5.74
  -3   2  -7    0.01    1.63
   3   2   7    6.45    4.81
   3   2   8    8.42    6.61
  -3   2  -8   16.48    5.70
   3   2   9    6.71    6.15
   3   2  10   53.69   13.61
   3   2  11    6.42    1.14
   3   2  12   13.06    3.24
   3   2  14  -11.63    9.36
   3   2  15   -5.09    9.10
   3   2  16  -14.09   10.59
  -3   2 -17   -3.07    5.74
   3   2  17  -13.46    9.69
  -3   2 -18   -4.02    5.85
  -3   3  19    9.82    5.43
  -3   3  18   13.91    9.80
  -3   3  17    6.92    6.90
  -3   3  16   14.07    9.48
  -3   3  15   10.93    6.88
  -3   3  14   11.48    7.22
  -3   3  13   59.73   13.86
  -3   3  12    6.60    2.91
   3   3 -11   82.12   11.51
  -3   3  11   74.43   14.16
  -3   3  10    4.02    4.78
   3   3 -10    9.54    3.80
   3   3  -9   24.84    6.37
  -3   3   9   32.85   10.20
  -3   3   8    8.37    5.75
   3   3  -8    5.46    2.88
  -3   3   7   22.01    7.57
   3   3  -7   20.41    5.80
  -3   3   7   17.73    2.47
  -3   3   7   18.66    2.52
  -3   3   6    1.00    1.44
   3   3  -6    0.21    1.35
   3   3  -5  106.27   13.56
  -3   3   5  109.22   15.76
  -3   3   4   47.70   10.07
   3   3  -4   47.53    9.14
  -3   3   3   29.11    8.02
   3   3  -3   27.42    7.18
   3   3  -2   36.68    8.35
  -3   3   2   37.07    8.52
   3   3  -1   36.38    8.51
   3   3  -1   34.92    8.35
  -3   3   1   36.92    8.24
   3   3   0   20.55    6.73
   3   3   0   18.35    6.11
  -3   3   0   18.45    5.61
   3   3   1    4.35    3.69
  -3   3  -1    3.04    3.01
   3   3   2   15.37    6.33
   3   3   3   10.60    3.10
   3   3   4   37.65    8.74
  -3   3  -4   32.30    5.80
   3   3   5    4.25    2.98
  -3   3  -5   -0.21    1.81
   3   3   6    9.80    5.18
  -3   3  -6   15.80    4.92
   3   3   7   11.19    6.05
  -3   3  -7   21.36    6.29
   3   3   8   51.28   12.47
  -3   3  -8   46.61    7.66
   3   3   9   10.19    7.29
   3   3  10   28.94   10.72
   3   3  11   70.64   14.26
   3   3  13  -15.35   10.05
   3   3  14   -9.51    9.17
   3   3  15  -16.97    8.70
  -3   3 -16   -2.65    5.24
  -3   3 -17   -4.40    6.16
  -3   3 -18   -5.63    6.66
  -3   4  19   10.25    9.83
  -3   4  18    7.87    7.35
  -3   4  17   11.55    7.56
  -3   4  16    0.66    0.79
  -3   4  15   11.28    6.58
  -3   4  14    7.09    4.91
  -3   4  13   -0.53    4.00
  -3   4  12   16.89    0.57
  -3   4  11   15.44    2.95
   3   4 -11   27.12    7.38
  -3   4  10   11.18    7.23
   3   4 -10    3.25    3.12
   3   4  -9   10.78    4.57
  -3   4   9   10.25    6.22
  -3   4   8    8.32    4.96
   3   4  -8    8.50    4.32
  -3   4   7    0.20    1.51
   3   4  -7    2.56    1.01
  -3   4   6   12.36    5.25
  -3   4   6   11.22    2.71
  -3   4   6   11.44    2.66
   3   4  -6    9.55    3.77
  -3   4   5    2.96    1.09
  -3   4   5    2.11    2.18
   3   4  -5    2.04    0.86
   3   4  -4   28.88    7.61
  -3   4   4   25.93    7.66
   3   4  -3   38.49    8.64
  -3   4   3   43.33    9.98
   3   4  -2   51.40   10.58
   3   4  -2   53.20   10.23
  -3   4   2   49.74   10.14
   3   4  -1   14.89    5.77
  -3   4   1   17.17    5.56
   3   4  -1   14.22    5.44
   3   4   0   42.34    9.45
   3   4   0   39.86    9.40
  -3   4   0   42.13    9.31
   3   4   1  123.05   16.52
   3   4   1  131.81   17.97
   3   4   2  141.51   18.06
   3   4   2  138.73   19.10
   3   4   3   65.63   11.95
   3   4   4    2.67    2.54
   3   4   5    1.25    2.11
  -3   4  -5   -3.49    3.72
   3   4   6   13.17    6.42
  -3   4  -6   10.66    3.18
   3   4   7   37.89   10.37
  -3   4  -7   42.06    7.34
   3   4   8    8.53    6.40
  -3   4  -8    0.04    1.94
   3   4   9   25.78    9.90
   3   4  10   33.99   11.16
   3   4  11   15.84    8.62
   3   4  12   -0.42    2.45
  -3   4 -14   -3.93    6.05
   3   4  15   -6.23    7.71
  -3   4 -15    0.16    2.48
  -3   4 -16   -3.52    4.44
  -3   4 -17   -1.70    5.24
   3   4  17   -5.51    8.89
  -3   4 -18    2.81    4.50
  -3   5  19   24.14   12.55
  -3   5  18    8.19    7.52
  -3   5  17    0.99    4.87
  -3   5  16    1.84    3.38
  -3   5  15    1.70    1.29
  -3   5  14    6.10    3.38
  -3   5  13   -0.14    4.20
  -3   5  12   25.39    8.54
   3   5 -12   32.39    8.29
   3   5 -11   46.81    9.81
  -3   5  11   49.82   13.45
   3   5 -10   52.29   10.63
  -3   5  10   57.08   13.76
  -3   5   9    7.47    4.97
   3   5  -9   10.15    4.98
  -3   5   8   16.54    7.11
   3   5  -8   17.22    6.14
  -3   5   7   -1.70    2.91
   3   5  -7    0.92    1.20
  -3   5   6   30.40    8.32
   3   5  -6   29.58    7.97
  -3   5   6   30.84    4.48
   3   5  -5   37.60    8.74
  -3   5   5   35.72    5.76
  -3   5   5   34.86    9.23
  -3   5   4    8.22    2.80
  -3   5   4   12.74    5.37
   3   5  -4    9.17    3.86
  -3   5   3    9.40    3.19
  -3   5   3   11.76    5.56
   3   5  -3   13.77    5.74
   3   5  -2  118.31   16.28
   3   5  -2  121.68   16.36
  -3   5   2  112.41   13.11
  -3   5   2  113.17   16.19
   3   5  -1   42.57    9.58
   3   5  -1   35.95    9.01
  -3   5   1   40.74    9.61
   3   5   0   21.44    6.93
  -3   5   0   22.77    7.18
   3   5   0   19.94    6.66
   3   5   1   12.91    5.36
   3   5   1   12.98    5.53
   3   5   2   40.81    9.76
   3   5   2   39.13   10.15
   3   5   3  124.56   17.02
   3   5   3  130.17   18.94
   3   5   4   20.03    6.23
   3   5   5   10.12    3.80
   3   5   6   15.99    6.42
  -3   5  -6    4.66    0.96
   3   5   7   12.22    6.51
  -3   5  -7    3.24    1.89
   3   5   8   26.35    9.16
   3   5   9   40.84   11.54
   3   5  10   14.29    8.19
  -3   5 -11   -1.62    4.43
   3   5  11   13.84    8.23
  -3   5 -12    5.58    4.49
   3   5  12   15.32    5.55
  -3   5 -13    6.21    5.12
   3   5  13   -4.20    7.28
  -3   5 -14    2.47    2.38
   3   5  14   -9.75    9.73
  -3   5 -15    3.19    3.68
  -3   5 -16   -2.70    5.39
   3   5  16  -16.02   11.30
  -3   5 -17   -2.37    4.41
   3   5  17  -14.74   11.60
  -3   6  19   15.00   10.74
  -3   6  18   14.02    9.80
  -3   6  17    0.42    3.38
  -3   6  16   -0.47    2.33
  -3   6  15   -0.50    5.28
  -3   6  14    4.18    1.97
  -3   6  13   12.64    5.11
  -3   6  12   21.53    9.71
   3   6 -12   15.94    6.47
  -3   6  11   10.87    6.30
   3   6 -11    8.52    5.24
  -3   6  10   19.76    8.29
   3   6 -10   22.32    7.54
  -3   6   9    9.63    4.75
   3   6  -9   14.49    6.25
  -3   6   8   13.03    5.95
   3   6  -8   14.75    5.97
  -3   6   7    0.87    2.36
   3   6  -7    0.52    0.30
  -3   6   6    7.54    2.40
  -3   6   6    4.82    0.28
   3   6  -6    6.61    3.89
  -3   6   5    6.80    2.60
  -3   6   5    9.65    4.85
   3   6  -5    7.19    4.00
  -3   6   4   11.08    3.49
   3   6  -4   13.39    5.25
  -3   6   4   15.12    6.55
  -3   6   3   14.43    4.49
   3   6  -3   13.41    4.85
  -3   6   3   17.39    6.77
  -3   6   2    3.51    2.49
   3   6  -2    2.99    2.22
  -3   6   2    3.05    2.98
   3   6  -2    4.90    4.24
   3   6  -1    9.64    4.35
  -3   6   1    9.39    3.76
   3   6  -1   14.06    5.90
  -3   6   1   11.44    5.39
   3   6   0    5.39    3.15
  -3   6   0    3.22    2.44
   3   6   0    6.72    4.48
  -3   6  -1    0.13    2.38
   3   6   1    6.37    4.10
   3   6   1    1.84    1.97
   3   6   2   56.34   11.51
   3   6   2   60.54   12.70
  -3   6  -2   54.59   11.32
   3   6   3   58.83   11.58
   3   6   3   62.75   13.40
  -3   6  -3   60.28   12.23
  -3   6  -4   -0.30    4.00
   3   6   4   -0.69    3.96
   3   6   4    3.78    3.58
  -3   6  -5   18.82    6.95
   3   6   5   27.26    7.92
  -3   6  -6    8.40    3.60
   3   6   6   14.26    6.41
  -3   6  -7   -0.34    2.22
   3   6   7    9.33    5.43
   3   6   8   11.71    6.96
  -3   6  -8   -4.82    5.77
   3   6   9   14.98    7.54
  -3   6  -9    0.99    2.47
   3   6  10   17.39    8.37
  -3   6 -10    7.14    5.27
   3   6  11   13.78    8.61
  -3   6 -11   -2.81    5.04
  -3   6 -12    7.22    4.34
   3   6  12   25.67   10.60
  -3   6 -13   -1.04    3.81
   3   6  13    4.09    3.01
  -3   6 -14   -1.74    2.10
  -3   6 -15    9.57    6.96
   3   6  15  -13.57   10.85
  -3   6 -16    0.23    2.61
  -3   6 -17    0.75    2.11
   3   6  17  -16.94    9.41
  -3   7  19   15.21    9.47
  -3   7  18    1.94    2.51
  -3   7  17   -0.65    2.96
  -3   7  16   -3.92    5.93
  -3   7  15   -1.32    5.46
  -3   7  14  -11.39   10.42
  -3   7  13   18.05    7.67
   3   7 -13   16.87    6.58
  -3   7  12   19.32    9.17
   3   7 -12   12.10    5.66
  -3   7  11    0.02    3.21
   3   7 -11   50.24   11.64
  -3   7  10   31.53   10.39
   3   7 -10   32.49    9.23
  -3   7   9    7.83    4.68
   3   7  -9   10.35    5.65
  -3   7   8    1.84    1.04
   3   7  -8    4.16    3.77
   3   7  -7   47.29   10.80
  -3   7   7   50.46   12.12
  -3   7   6   17.94    6.97
  -3   7   6   17.49    3.85
   3   7  -6   17.83    6.88
  -3   7   5    9.57    3.29
  -3   7   5   20.19    7.68
   3   7  -5   19.23    6.95
   3   7  -4   51.65   11.34
  -3   7   4   51.19    8.21
  -3   7   4   51.19   11.66
   3   7  -3   56.57   11.80
  -3   7   3   60.20    9.82
  -3   7   3   56.11   12.06
  -3   7   2   14.31    6.60
   3   7  -2   12.62    5.11
  -3   7   2   13.03    5.03
  -3   7   1    3.25    2.50
   3   7  -1    2.42    0.59
   3   7  -1    5.69    4.14
  -3   7   1    4.80    3.06
  -3   7   0   12.78    4.86
   3   7   0   11.18    4.72
   3   7   0   13.77    6.21
  -3   7  -1   14.74    5.41
   3   7   1   13.71    5.56
   3   7   1   15.16    6.25
   3   7   2    8.99    4.68
  -3   7  -2    6.71    3.98
   3   7   2    7.90    4.56
  -3   7  -3    6.06    3.16
   3   7   3    8.23    4.95
   3   7   3    3.96    2.64
  -3   7  -4    6.70    3.75
   3   7   4   11.79    5.46
   3   7   4    5.41    1.91
  -3   7  -5    5.84    0.88
   3   7   5    6.18    3.08
   3   7   5    8.73    5.10
  -3   7  -6   -2.54    3.16
   3   7   6   -4.33    3.47
  -3   7  -7    3.00    2.93
   3   7   7   10.13    6.10
   3   7   8   15.78    7.69
  -3   7  -8   10.86    5.81
   3   7   9   10.88    6.61
  -3   7  -9    5.89    5.38
   3   7  10   20.87    8.91
  -3   7 -10   10.95    6.74
   3   7  11   24.14   10.00
  -3   7 -11   16.81    8.55
   3   7  12   13.50    8.43
  -3   7 -12    0.31    0.48
  -3   7 -13   -2.23    3.88
   3   7  13    9.14    7.16
  -3   7 -14   -0.60    1.19
   3   7  14    7.17    1.20
  -3   7 -15   -0.78    1.94
   3   7  15  -10.38    7.91
  -3   7 -16   -1.12    0.84
  -3   8  18   -2.12    4.56
  -3   8  17   -2.54    4.86
  -3   8  16   -3.79    5.90
  -3   8  15    4.08    5.69
  -3   8  14   -2.82    6.56
  -3   8  13   12.96    8.32
   3   8 -13    3.52    2.58
  -3   8  12   16.54    7.92
   3   8 -12   13.91    6.36
  -3   8  11    7.07    5.31
   3   8 -11   12.19    6.65
  -3   8  10    0.92    1.98
   3   8 -10    5.26    5.08
  -3   8   9    9.77    5.15
   3   8  -9   10.62    5.85
  -3   8   8    2.45    2.95
   3   8  -8    5.96    4.76
  -3   8   7    1.29    1.71
   3   8  -7    4.19    4.16
  -3   8   6   11.13    6.16
   3   8  -6   10.85    5.01
   3   8  -5   27.16    9.02
  -3   8   5   28.56    6.08
  -3   8   5   31.93    9.92
  -3   8   4    5.12    2.32
  -3   8   4    7.11    4.60
   3   8  -4    5.06    4.00
  -3   8   3    0.69    0.95
  -3   8   3    4.06    3.07
   3   8  -3    1.11    2.61
   3   8  -2   45.42   11.15
  -3   8   2   49.95    9.95
  -3   8   2   48.68   11.62
  -3   8   1   31.61    9.65
   3   8  -1   26.83    7.71
   3   8  -1   30.85    9.29
  -3   8   1   28.65    7.61
  -3   8   0   12.25    5.55
   3   8   0   14.20    5.53
   3   8   0   14.68    6.83
  -3   8  -1   10.54    5.57
   3   8   1   10.51    4.86
   3   8   1   12.52    6.42
  -3   8  -2   12.02    5.54
   3   8   2   11.13    5.11
   3   8   2   11.56    5.90
  -3   8  -3    3.80    3.65
   3   8   3    1.76    3.19
   3   8   3   -1.10    4.12
  -3   8  -4    3.94    3.43
   3   8   4    2.44    3.22
   3   8   4    2.76    3.15
  -3   8  -5    8.97    4.71
   3   8   5    4.75    2.54
   3   8   5    3.00    2.72
  -3   8  -6    1.62    1.77
   3   8   6    2.11    2.34
   3   8   6    3.62    3.26
  -3   8  -7   -1.22    2.13
   3   8   7    0.03    1.62
  -3   8  -8   -2.70    3.05
   3   8   8    4.60    5.33
   3   8   9   19.48    8.60
  -3   8  -9   11.18    6.45
   3   8  10   24.69    9.60
  -3   8 -10   12.64    7.78
   3   8  11    5.78    6.35
  -3   8 -11   -1.28    3.06
   3   8  12    7.87    6.53
  -3   8 -12   -0.56    1.02
   3   8  13   10.83    7.70
  -3   8 -13   -2.72    2.88
  -3   8 -14    0.62    1.85
   3   8  14   14.10    8.51
  -3   8 -15    2.58    2.81
   3   8  15    8.01    7.13
  -3   8 -16    6.19    6.86
   3   8  16    6.00    3.29
  -3   9  18   -3.46    5.92
  -3   9  17   -0.66    4.08
  -3   9  16   -1.87    5.00
  -3   9  15   -1.88    4.68
  -3   9  14    3.78    5.61
  -3   9  13    4.45    4.76
   3   9 -13    0.40    0.99
  -3   9  12   -2.37    5.41
   3   9 -12    4.50    3.87
  -3   9  11    9.67    6.25
   3   9 -11   12.25    7.23
  -3   9  10    1.75    2.91
   3   9 -10    3.96    4.30
  -3   9   9    3.87    1.89
   3   9  -9    7.93    5.74
  -3   9   8   -1.60    5.10
   3   9  -8    4.50    4.96
  -3   9   7   10.05    5.35
   3   9  -7   13.26    6.01
   3   9  -6   30.69    9.65
  -3   9   6   30.85   10.07
  -3   9   5   10.72    3.86
  -3   9   5   13.24    6.08
   3   9  -5   12.21    6.46
  -3   9   4    0.60    1.32
  -3   9   4    1.81    2.88
   3   9  -4    1.87    2.19
  -3   9   3    1.51    0.57
  -3   9   3    3.22    3.55
   3   9  -3    2.39    1.99
  -3   9   2   -0.21    0.69
  -3   9   2   -0.49    2.23
   3   9  -2   -0.20    1.54
  -3   9   1    7.23    3.30
   3   9  -1    9.01    4.88
   3   9  -1    6.54    2.49
  -3   9   1   10.72    5.81
  -3   9   0    4.76    4.67
   3   9   0    0.99    0.74
   3   9   0    2.99    4.01
  -3   9  -1    6.79    4.30
   3   9   1    6.58    4.25
   3   9   1    4.86    5.11
   3   9   2   52.95   11.68
   3   9   2   47.13   12.47
  -3   9  -2   55.90   12.28
   3   9   3  110.29   17.07
   3   9   3  107.95   19.16
  -3   9  -3  108.43   18.03
   3   9   4   62.48   12.60
   3   9   4   65.44   14.96
  -3   9  -4   57.05   13.29
  -3   9  -5    9.57    5.64
   3   9   5    5.24    1.18
   3   9   5    8.31    5.21
  -3   9  -6    5.50    5.41
   3   9   6    4.14    3.14
   3   9   6    6.63    4.75
  -3   9  -7    0.81    1.14
   3   9   7    0.81    3.69
   3   9   7   -0.87    2.81
  -3   9  -8   -0.76    0.47
   3   9   8    2.13    2.82
  -3   9  -9    2.52    1.47
   3   9   9    7.27    4.92
   3   9  10    1.31    3.14
  -3   9 -10    2.41    0.93
   3   9  11   10.87    7.48
  -3   9 -11    1.93    4.56
   3   9  12    9.74    7.58
  -3   9 -12    3.41    3.47
   3   9  13   13.01    8.00
  -3   9 -13    7.19    6.80
   3   9  14   14.25    8.93
  -3   9 -14    1.80    1.35
   3   9  15    7.45    6.85
  -3   9 -15    2.84    4.90
   3   9  16    8.69    7.76
  -3  10  17   -5.24    6.89
  -3  10  16  -13.96   11.64
  -3  10  15   -6.41    7.73
  -3  10  14    7.43    6.67
   3  10 -14   -0.76    3.20
  -3  10  13    5.39    4.45
   3  10 -13   -1.99    3.80
  -3  10  12   -1.62    2.19
   3  10 -12   -0.15    2.30
  -3  10  11   16.52    8.66
   3  10 -11   16.92    8.47
  -3  10  10   18.94    8.48
   3  10 -10   24.26    9.42
  -3  10   9    1.68    2.37
   3  10  -9    3.37    3.60
  -3  10   8    5.88    2.55
   3  10  -8   11.39    7.31
  -3  10   7    0.68    0.99
   3  10  -7    2.68    4.14
  -3  10   6    7.14    4.97
   3  10  -6    6.85    4.83
  -3  10   5    5.06    3.03
  -3  10   5    3.12    3.53
   3  10  -5    3.72    3.42
  -3  10   4    6.53    3.40
  -3  10   4    7.06    4.76
   3  10  -4    6.56    4.46
  -3  10   3    1.44    0.39
  -3  10   3    0.50    2.65
   3  10  -3   -1.14    2.12
  -3  10   2    4.85    2.43
  -3  10   2    9.42    5.92
   3  10  -2    7.70    3.97
   3  10  -1   35.41    9.00
  -3  10   1   36.14    9.45
  -3  10   1   49.30   12.86
   3  10  -1   34.63   10.21
  -3  10   0    2.58    1.48
   3  10   0    1.50    1.48
   3  10   0    2.81    3.79
   3  10   1   86.93   14.62
   3  10   1   94.08   18.01
  -3  10  -1   91.93   15.89
   3  10   2   82.51   14.60
   3  10   2   80.39   16.55
  -3  10  -2   78.63   15.42
   3  10   3   46.15   11.04
   3  10   3   43.89   12.40
  -3  10  -3   43.12   12.21
  -3  10  -4   14.55    7.47
   3  10   4   13.07    6.85
   3  10   4    2.35    3.11
  -3  10  -5    5.73    4.53
   3  10   5    3.88    3.53
   3  10   5    3.92    3.90
  -3  10  -6    2.01    3.49
   3  10   6   -0.21    3.30
   3  10   6    1.50    2.48
  -3  10  -7    1.73    2.14
   3  10   7    0.74    0.86
   3  10   7   -0.89    2.16
  -3  10  -8    2.89    3.38
   3  10   8    0.37    0.62
  -3  10  -9    2.46    4.39
   3  10   9    4.82    4.35
  -3  10 -10    2.86    4.23
   3  10  10    2.26    3.09
   3  10  11    6.71    4.99
  -3  10 -11    8.17    6.89
   3  10  12   11.77    7.92
  -3  10 -12    6.78    4.86
   3  10  13    5.84    5.46
  -3  10 -13   -0.10    2.09
   3  10  14    3.08    6.05
  -3  10 -14    2.86    5.55
   3  10  15    9.87    8.19
  -3  11  17   -5.91    8.00
  -3  11  16   -7.02    9.23
  -3  11  15    1.19    2.19
  -3  11  14    3.04    3.72
   3  11 -14    0.91    2.18
  -3  11  13   -3.32    4.05
   3  11 -13    0.66    1.93
  -3  11  12    6.36    5.86
   3  11 -12    1.87    2.91
  -3  11  11    0.57    2.11
   3  11 -11    9.48    6.63
  -3  11  10    1.30    0.96
   3  11 -10    1.38    4.06
  -3  11   9    0.01    2.88
   3  11  -9    1.67    4.60
  -3  11   8   -0.30    3.28
   3  11  -8    4.30    5.10
  -3  11   7   16.74    8.16
   3  11  -7   19.50    8.69
  -3  11   6   15.11    7.81
   3  11  -6   12.17    6.38
  -3  11   5    0.79    2.20
   3  11  -5    3.95    4.57
  -3  11   4    2.35    1.76
  -3  11   4    2.57    2.60
   3  11  -4    3.85    3.63
  -3  11   3    2.82    2.78
  -3  11   3    2.30    3.58
   3  11  -3   -0.66    3.50
   3  11  -2   37.42   11.21
  -3  11   2   33.69    9.18
  -3  11   2   40.04   12.20
  -3  11   1    1.94    2.95
   3  11  -1   14.66    5.45
   3  11  -1    8.86    4.48
  -3  11   1   14.43    7.56
  -3  11   0    6.20    3.95
   3  11   0    0.16    3.28
   3  11   0    3.98    3.30
   3  11   1   13.94    5.87
  -3  11  -1   12.14    5.94
   3  11   1   14.63    7.88
  -3  11  -2    1.21    2.15
   3  11   2    3.25    3.12
   3  11   2    1.85    3.14
  -3  11  -3    7.46    4.41
   3  11   3   10.51    5.28
   3  11   3    8.65    5.43
  -3  11  -4   29.17   10.19
   3  11   4   30.65   11.22
   3  11   4   20.07    7.30
  -3  11  -5   14.28    7.72
   3  11   5   13.46    5.26
   3  11   5   15.53    7.55
  -3  11  -6    5.43    5.43
   3  11   6   -3.30    4.58
   3  11   6    2.73    3.52
  -3  11  -7    4.60    6.04
   3  11   7   -2.65    3.52
   3  11   7    0.19    3.25
  -3  11  -8    8.40    7.00
   3  11   8    9.00    4.62
   3  11   8    7.10    5.99
  -3  11  -9    5.79    6.46
   3  11   9    4.82    4.69
  -3  11 -10   11.16    8.73
   3  11  10    7.53    5.81
  -3  11 -11    7.54    8.11
   3  11  11    5.52    5.53
   3  11  12    4.38    4.97
  -3  11 -12    9.75    7.88
   3  11  13    6.98    6.89
  -3  11 -13    7.37    7.63
   3  11  14    1.59    3.94
  -3  11 -14    2.98    4.62
   3  11  15   10.64    8.47
  -3  12  16   -2.89    6.05
  -3  12  15   14.38    8.76
  -3  12  14    6.11    6.59
   3  12 -14    0.47    3.39
  -3  12  13    3.31    3.43
   3  12 -13   -1.59    4.32
  -3  12  12    4.59    5.10
   3  12 -12    3.02    2.31
  -3  12  11   -1.35    2.68
   3  12 -11    4.28    5.17
  -3  12  10    5.87    4.91
   3  12 -10   11.60    7.24
  -3  12   9    2.74    3.74
   3  12  -9    3.42    3.93
  -3  12   8    2.77    2.75
   3  12  -8    7.40    5.51
  -3  12   7    8.65    6.16
   3  12  -7    5.67    5.40
  -3  12   6   10.86    6.28
   3  12  -6    9.77    7.20
  -3  12   5   14.32    7.46
   3  12  -5   19.60    9.02
  -3  12   4    9.68    5.01
  -3  12   4    8.13    5.71
   3  12  -4   12.54    7.14
  -3  12   3    3.75    3.37
  -3  12   3    5.22    5.31
   3  12  -3    2.37    4.01
  -3  12   2    6.79    3.68
  -3  12   2    3.09    0.83
   3  12  -2    5.02    2.64
  -3  12   1    2.12    3.01
   3  12  -1    0.47    2.59
  -3  12   1    4.32    4.59
  -3  12   0    8.92    5.08
   3  12   0    8.74    4.58
   3  12   0   10.63    6.11
  -3  12  -1    0.64    1.91
   3  12   1    3.22    2.95
   3  12   1    3.64    2.67
  -3  12  -2    0.93    2.19
   3  12   2    2.00    1.64
   3  12   2    1.70    2.77
  -3  12  -3   -1.53    2.32
   3  12   3    0.99    2.38
   3  12   3   -0.92    2.69
   3  12   4    3.07    3.04
  -3  12  -4    0.74    1.66
   3  12   4    1.23    3.56
  -3  12  -5    3.65    1.93
   3  12   5    4.85    4.87
   3  12   5   -0.15    3.84
  -3  12  -6    1.27    2.39
   3  12   6   -2.61    4.55
   3  12   6    4.35    4.40
  -3  12  -7    1.79    2.43
   3  12   7   -1.41    4.00
   3  12   7   -1.48    3.16
  -3  12  -8    2.05    2.24
   3  12   8   -0.09    1.71
   3  12   8    0.36    3.46
  -3  12  -9    8.91    7.36
   3  12   9    9.51    5.77
  -3  12 -10    6.44    5.09
   3  12  10    7.62    5.71
  -3  12 -11    6.09    5.24
   3  12  11    5.70    6.25
  -3  12 -12    5.89    7.29
   3  12  12    8.16    7.17
   3  12  13    6.26    6.73
  -3  12 -13   -0.97    4.22
   3  12  14    3.16    4.74
  -3  13  15    2.88    4.46
   3  13 -15   -5.45    3.77
  -3  13  14   10.64    6.74
   3  13 -14   -2.56    2.03
  -3  13  13    4.55    4.77
   3  13 -13    0.31    2.50
  -3  13  12    1.53    2.08
   3  13 -12   11.91    8.78
  -3  13  11   -0.93    3.17
   3  13 -11    4.06    5.55
  -3  13  10   -1.85    3.94
   3  13 -10    7.77    5.91
  -3  13   9    7.94    5.16
   3  13  -9   14.31    7.77
  -3  13   8    3.14    3.95
   3  13  -8    6.18    5.58
  -3  13   7    1.93    3.95
   3  13  -7    5.00    6.36
  -3  13   6    1.36    0.24
   3  13  -6    4.85    5.08
  -3  13   5    1.36    3.07
   3  13  -5    7.33    5.41
  -3  13   4    3.67    2.13
   3  13  -4    5.92    5.51
  -3  13   3    3.81    4.01
   3  13  -3    2.01    2.77
  -3  13   3    1.49    4.27
  -3  13   2    1.62    2.91
   3  13  -2    1.49    2.45
  -3  13   2    5.05    4.97
  -3  13   1    0.93    1.98
   3  13  -1    0.79    4.50
  -3  13   1   -0.01    1.75
   3  13   0   -1.44    1.47
  -3  13   0    1.57    3.56
   3  13   0   -0.42    3.43
  -3  13  -1    1.53    3.28
   3  13   1    3.47    3.13
   3  13   1    0.63    1.28
  -3  13  -2   31.97   10.19
   3  13   2   31.86    9.08
   3  13   2   33.10   11.87
  -3  13  -3   12.20    6.13
   3  13   3   17.17    6.75
   3  13   3   15.02    8.42
  -3  13  -4    8.06    5.74
   3  13   4   10.65    5.23
   3  13   4   14.14    7.81
  -3  13  -5    7.04    5.66
   3  13   5    8.98    6.05
   3  13   5    0.32    2.39
  -3  13  -6    3.76    4.25
   3  13   6    0.99    3.52
   3  13   6    8.35    6.19
  -3  13  -7   -2.14    4.03
   3  13   7   -5.17    5.58
   3  13   7   -0.32    2.80
  -3  13  -8    0.13    2.26
   3  13   8   -0.63    3.13
   3  13   8   -1.60    3.73
  -3  13  -9    0.05    3.48
   3  13   9    1.17    1.61
   3  13   9    0.58    2.88
  -3  13 -10    2.62    3.89
   3  13  10   -1.84    4.42
  -3  13 -11   -4.34    5.25
   3  13  11   -0.39    2.77
  -3  13 -12    1.57    2.47
   3  13  12    3.29    4.62
   3  13  13    3.09    3.67
   3  13  14    3.83    5.49
   3  14 -15    3.53    4.09
  -3  14  14   -9.59    7.29
   3  14 -14   -2.11    4.47
  -3  14  13    2.07    4.06
   3  14 -13   11.00    8.33
  -3  14  12    9.53    7.83
   3  14 -12    7.35    6.14
  -3  14  11   -2.49    4.44
   3  14 -11    3.06    5.22
  -3  14  10    2.27    2.61
   3  14 -10    4.65    4.41
  -3  14   9    0.78    2.21
   3  14  -9    6.99    5.46
  -3  14   8   -1.32    4.71
   3  14  -8    4.22    5.66
  -3  14   7    1.68    2.38
   3  14  -7   -0.05    3.42
  -3  14   6    4.40    3.70
   3  14  -6    5.27    6.12
  -3  14   5    4.81    4.62
   3  14  -5    8.49    6.51
  -3  14   4   12.63    7.78
   3  14  -4    7.79    5.48
  -3  14   3    5.46    6.78
   3  14  -3    0.70    2.02
  -3  14   2    3.03    2.73
  -3  14   2    3.53    4.96
   3  14  -2    3.24    4.60
  -3  14   1   11.61    5.81
   3  14  -1    8.73    4.29
  -3  14   1   13.43    7.52
  -3  14   0    3.56    5.01
   3  14   0    0.75    2.62
  -3  14  -1   18.34    8.56
   3  14   1   16.33    7.55
  -3  14  -2   15.67    8.13
   3  14   2   17.71    9.59
  -3  14  -3    9.22    5.37
   3  14   3    8.22    6.71
  -3  14  -4    2.46    2.90
   3  14   4    1.74    3.93
   3  14   5    1.42    1.99
  -3  14  -5   -4.17    5.64
   3  14   5    8.06    6.03
  -3  14  -6    1.69    3.54
   3  14   6    3.37    5.38
   3  14   6   -6.46    5.85
  -3  14  -7   -0.01    1.36
   3  14   7   -0.89    4.09
   3  14   7    2.95    4.08
  -3  14  -8    5.06    5.65
   3  14   8   -0.66    3.03
   3  14   8   -1.86    4.85
  -3  14  -9    2.56    0.80
   3  14   9    8.76    7.50
   3  14   9   -1.16    4.75
  -3  14 -10    3.04    4.89
   3  14  10   -2.84    4.26
  -3  14 -11    4.21    3.20
   3  14  11   -1.48    1.78
   3  14  12   -0.76    1.85
   3  14  13    1.00    3.50
   3  15 -14   13.75    9.77
  -3  15  13    0.39    2.64
   3  15 -13    3.70    4.91
  -3  15  12    3.75    4.71
   3  15 -12    7.95    7.99
  -3  15  11   -1.03    3.62
   3  15 -11    6.67    7.39
  -3  15  10    5.99    5.56
   3  15 -10    8.60    8.04
  -3  15   9    5.68    5.74
   3  15  -9    3.05    4.40
  -3  15   8    0.76    1.37
   3  15  -8    1.07    1.32
  -3  15   7    2.63    1.35
   3  15  -7    6.27    6.17
  -3  15   6    1.23    3.90
   3  15  -6    3.36    3.35
  -3  15   5    0.75    1.16
   3  15  -5    2.56    5.36
  -3  15   4    0.96    3.05
   3  15  -4    1.40    1.44
  -3  15   3    5.50    5.11
   3  15  -3    3.09    3.92
  -3  15   2    9.59    5.98
  -3  15   2    7.08    6.27
   3  15  -2    4.70    4.55
  -3  15   1    4.01    4.68
   3  15  -1   -1.78    2.63
  -3  15   1    4.44    4.98
  -3  15   0    1.01    2.68
   3  15   0   -2.77    4.01
  -3  15  -1    1.48    3.98
   3  15   1    0.25    4.26
  -3  15  -2    3.72    3.58
   3  15   2    1.80    2.85
  -3  15  -3    6.42    5.26
   3  15   3    6.16    5.75
  -3  15  -4   10.27    7.12
   3  15   4    5.81    5.34
  -3  15  -5    3.71    4.94
   3  15   5    3.74    4.66
  -3  15  -6    0.41    3.07
   3  15   6   -0.50    2.73
  -3  15  -7    2.20    0.48
   3  15   7   -1.73    3.82
  -3  15  -8   -2.02    4.72
   3  15   8    2.55    2.67
  -3  15  -9   -6.68    5.99
   3  15   9    0.54    3.29
  -3  15 -10   -5.97    6.93
   3  16 -12    7.25    6.17
  -3  16  11   -1.46    4.74
   3  16 -11    0.80    3.32
  -3  16  10    3.47    4.87
   3  16 -10    7.83    7.17
  -3  16   9   -1.07    1.67
   3  16  -9    4.45    6.52
  -3  16   8    3.78    5.64
   3  16  -8   15.40    9.77
  -3  16   7    4.81    5.96
   3  16  -7    1.70    3.37
  -3  16   6   -2.72    5.62
   3  16  -6    1.83    5.12
  -3  16   5    0.48    3.69
   3  16  -5   -0.68    3.54
  -3  16   4    3.61    5.74
   3  16  -4    0.70    2.24
  -3  16   3    0.15    0.81
   3  16  -3    4.67    5.29
  -3  16   2    5.18    4.87
   3  16  -2    1.10    2.83
  -3  16   1    5.25    5.71
   3  16  -1    2.36    3.13
  -3  16   1    3.73    5.39
  -3  16   0    1.06    2.94
   3  16   0    0.94    2.31
  -3  16  -1    3.33    4.52
   3  16   1   -3.20    6.76
  -3  16  -2    0.78    3.39
   3  16   2    3.62    4.64
  -3  16  -3    4.91    5.91
   3  16   3    0.46    2.23
  -3  16  -4    2.46    4.28
   3  16   4    1.86    1.76
  -3  16  -5   -1.34    1.68
   3  16   5    1.03    2.53
  -3  16  -6    0.05    2.97
   3  16   6   -0.30    1.76
  -3  16  -7    1.99    3.16
   3  16   7   -1.24    4.48
  -3  16  -8    2.86    4.96
   3  16   8   -1.56    4.57
   3  16   9    4.46    3.74
  -3  17   9    1.62    1.53
   3  17  -9    3.02    3.97
  -3  17   8    2.46    1.61
   3  17  -8    4.32    4.85
  -3  17   7    5.84    5.77
   3  17  -7    2.02    4.62
  -3  17   6    9.95    8.20
   3  17  -6    5.09    5.22
  -3  17   5    0.62    1.32
   3  17  -5    6.70    6.97
  -3  17   4    1.80    3.00
   3  17  -4    1.56    2.77
  -3  17   3    0.52    2.63
   3  17  -3    0.20    1.68
  -3  17   2    1.11    3.98
   3  17  -2   -2.00    4.77
   3  17  -1    0.52    2.26
  -3  17   1    2.77    3.97
  -3  17   0    0.98    2.87
   3  17   0   -1.70    5.05
  -3  17  -1    3.71    3.64
   3  17   1    0.03    3.57
  -3  17  -2    2.43    3.00
   3  17   2    3.20    4.89
  -3  17  -3    0.60    2.19
   3  17   3   -0.07    2.26
  -3  17  -4    1.37    2.70
   3  17   4    1.89    3.92
  -3  17  -5    2.75    4.74
   3  17   5   -1.04    1.74
  -3  17  -6    0.77    4.04
   3  17   6   -0.70    2.74
  -3  17  -7    1.73    3.43
   3  17   7    4.13    5.06
  -3  18   7    0.69    3.98
  -3  18   6   -2.63    5.32
  -3  18   5   -2.44    5.59
   3  18  -5    0.54    3.45
  -3  18   4   -2.36    3.78
   3  18  -4    5.55    6.53
  -3  18   3    1.96    5.30
   3  18  -3    3.94    6.32
  -3  18   2    8.09    7.01
   3  18  -2    1.20    4.63
   3  18  -1   -0.91    3.36
  -3  18   1   -0.56    2.56
  -3  18   0    3.16    5.28
   3  18   0   -4.00    6.29
  -3  18   0   -2.40    4.98
  -3  18  -1    5.63    5.02
   3  18   1   -3.36    5.53
  -3  18  -2   13.16    9.17
   3  18   2    3.76    3.83
  -3  18  -3    1.41    4.53
   3  18   3    3.87    6.26
  -3  18  -4    5.22    5.68
  -3  18  -5    0.49    1.22
  -3  19  -1    2.94    4.27
  -3  19  -2    2.50    4.42
  -3  19  -3    1.34    4.68
  -4 -13  14    4.40    5.56
  -4 -13  13    1.41    1.52
  -4 -13  12    3.16    1.01
  -4 -12  15   -6.70    7.29
  -4 -12  14    1.65    4.88
  -4 -12  13   -1.12    5.28
  -4 -12  12   -8.51    8.91
  -4 -12  10   30.61   11.15
  -4 -12  10   -3.42    6.31
  -4 -12   9   30.39   11.08
  -4 -12   8   48.17   13.58
  -4 -12   7   41.32   13.12
  -4 -11  15   -0.45    2.40
  -4 -11  14    1.67    4.32
  -4 -11  13    7.55    6.21
  -4 -11  12    6.01    4.34
  -4 -11  11    9.21    6.20
  -4 -11  11    4.34    6.05
  -4 -11  10   12.45    6.96
  -4 -11  10    5.12    5.70
  -4 -11   9   16.78    8.56
  -4 -11   9   -0.85    2.33
  -4 -11   8   21.62    9.08
  -4 -11   8    1.83    1.64
  -4 -11   7   48.86   13.24
  -4 -11   6   32.16   11.49
  -4 -11   5   35.37   12.09
  -4 -11   4   46.09   14.11
  -4 -10  16   -0.74    3.18
  -4 -10  15    5.17    5.08
  -4 -10  14    3.65    5.98
  -4 -10  13    7.43    5.87
  -4 -10  12    0.46    2.35
  -4 -10  12    7.85    5.35
  -4 -10  11    6.90    4.74
  -4 -10  11    4.25    4.50
  -4 -10  10    1.09    1.51
  -4 -10  10    2.00    4.64
  -4 -10   9    5.32    5.09
  -4 -10   9    2.45    3.91
  -4 -10   8    4.47    4.18
  -4 -10   8    2.60    2.62
  -4 -10   7   11.51    6.65
  -4 -10   7    2.50    4.36
  -4 -10   6   29.14   10.08
  -4 -10   5   44.09   12.47
  -4 -10   4   44.05   12.58
  -4 -10   3   39.20   12.41
  -4 -10   2   48.56   14.44
  -4 -10   1   49.67   14.94
  -4  -9  16    6.64    5.75
  -4  -9  15    8.71    6.75
  -4  -9  14    2.19    4.42
  -4  -9  13    7.39    5.46
  -4  -9  12   15.89    6.40
  -4  -9  12    9.84    7.56
  -4  -9  11   16.78    6.97
  -4  -9  11    6.42    5.76
  -4  -9  10   -0.20    3.10
  -4  -9  10    5.89    5.49
  -4  -9   9   -6.94    4.62
  -4  -9   9    3.64    5.07
  -4  -9   8    4.05    3.62
  -4  -9   8   -0.82    1.67
  -4  -9   7   -2.78    2.95
  -4  -9   7    1.15    2.85
  -4  -9   6   13.24    6.78
  -4  -9   6    9.20    5.19
  -4  -9   5    7.99    5.81
  -4  -9   4   35.77   11.43
  -4  -9   3   34.17   11.93
  -4  -9   2   33.30   11.55
  -4  -9   1   46.57   13.61
  -4  -9   0   43.03   13.45
  -4  -8  17   14.19    9.45
  -4  -8  16    4.10    3.90
  -4  -8  15    4.56    5.48
  -4  -8  14    4.27    5.72
  -4  -8  13   10.14    6.06
  -4  -8  13    5.01    5.09
  -4  -8  12    7.67    5.34
  -4  -8  12    4.80    5.88
  -4  -8  11   13.61    6.78
  -4  -8  11    9.05    6.76
  -4  -8  10   14.82    7.23
  -4  -8  10    2.66    3.34
  -4  -8   9   16.63    7.76
  -4  -8   9    1.94    4.32
  -4  -8   8   25.44    9.49
  -4  -8   8    5.67    4.83
  -4  -8   7   32.79   10.56
  -4  -8   7   10.55    6.12
  -4  -8   6   22.73    7.08
  -4  -8   6    7.97    4.97
  -4  -8   5  -11.82    5.94
  -4  -8   5    7.03    4.73
  -4  -8   4    0.02    3.58
  -4  -8   4    7.62    4.31
  -4  -8   3    5.39    4.38
  -4  -8   2   13.12    8.03
  -4  -8   1   24.97   11.22
  -4  -8   0   52.60   14.42
  -4  -8  -1   80.79   16.97
  -4  -8  -2   91.84   18.24
   4  -8   3    2.15    2.01
   4  -8   4    8.27    4.21
   4  -8   5    9.01    4.76
   4  -8   6    5.49    3.86
   4  -8   7    4.94    4.16
   4  -8   8    5.73    4.31
  -4  -7  17    3.08    4.75
  -4  -7  16    6.90    6.97
  -4  -7  15    7.11    6.16
  -4  -7  14   -2.18    3.14
  -4  -7  13    4.55    3.94
  -4  -7  13    5.34    6.53
  -4  -7  12   14.97    6.62
  -4  -7  12   12.48    6.98
  -4  -7  11    1.91    2.56
  -4  -7  11    5.89    5.25
  -4  -7  10    3.55    4.77
  -4  -7  10    3.75    4.62
  -4  -7   9    3.74    3.18
  -4  -7   9    1.20    1.84
  -4  -7   8   19.35    8.13
  -4  -7   8    9.01    5.48
  -4  -7   7   17.46    7.61
  -4  -7   7   12.64    5.98
  -4  -7   6   20.89    8.56
  -4  -7   6    3.30    3.46
  -4  -7   5   34.78   10.91
  -4  -7   5   13.13    5.61
  -4  -7   4   41.39   11.63
  -4  -7   4    1.95    3.06
  -4  -7   3   16.53    8.31
  -4  -7   3   10.00    4.49
  -4  -7   2    6.98    5.56
  -4  -7   1   25.26    8.94
  -4  -7   0   56.53   13.42
  -4  -7  -1   52.80   13.78
   4  -7   2   28.45    8.38
  -4  -7  -2   64.60   15.76
   4  -7   3   17.79    6.52
  -4  -7  -3  101.12   18.55
   4  -7   4   20.17    7.14
   4  -7   5    1.88    2.03
   4  -7   6    5.75    4.38
   4  -7   7    6.72    4.56
   4  -7   8    7.90    4.81
   4  -7   9    3.66    2.10
   4  -7  10    8.23    4.60
   4  -7  11   -3.35    4.16
  -4  -6  17    3.88    4.86
  -4  -6  16    7.51    6.95
  -4  -6  15    6.86    7.05
  -4  -6  14    0.46    0.49
  -4  -6  14    5.50    4.43
  -4  -6  13    1.35    1.45
  -4  -6  13    2.68    2.80
  -4  -6  12    9.55    5.46
  -4  -6  12    5.72    3.95
  -4  -6  11   17.25    7.72
  -4  -6  11   11.14    4.98
  -4  -6  10    7.68    4.55
  -4  -6  10    4.99    4.14
  -4  -6   9    5.82    3.30
  -4  -6   9    9.20    5.35
  -4  -6   8    6.16    4.26
  -4  -6   8    6.40    4.44
  -4  -6   7    3.40    3.35
  -4  -6   7    9.49    5.99
  -4  -6   6    2.46    1.09
  -4  -6   6    5.04    4.66
  -4  -6   5    8.52    4.04
  -4  -6   5   20.48    8.47
  -4  -6   4    4.63    3.63
  -4  -6   4   25.10    9.53
  -4  -6   3   -0.14    1.75
  -4  -6   3   26.12    9.85
  -4  -6   2   37.84   11.21
  -4  -6   2    3.09    2.14
  -4  -6   1   35.46    8.79
  -4  -6   0   23.21    8.26
  -4  -6  -1  100.80   16.75
  -4  -6  -2   57.29   13.72
   4  -6   2   13.11    5.79
  -4  -6  -3   51.95   14.21
   4  -6   3    3.69    2.81
   4  -6   4   47.34   11.33
  -4  -6  -4  124.34   19.95
   4  -6   5   38.82   10.38
   4  -6   6   11.65    5.48
   4  -6   7    4.91    4.13
   4  -6   8    6.24    3.28
   4  -6   9    0.07    2.54
   4  -6  10    4.32    3.22
   4  -6  11   -0.93    4.35
   4  -6  12   -1.50    3.93
   4  -6  13    0.65    2.20
   4  -6  14    0.08    1.61
  -4  -5  18    8.75    7.46
  -4  -5  17    4.85    4.98
  -4  -5  16   -6.32    6.35
  -4  -5  15    3.70    4.45
  -4  -5  15   -3.71    4.62
  -4  -5  14    6.35    5.38
  -4  -5  14   -4.80    5.35
  -4  -5  13    3.18    2.54
  -4  -5  13   -3.68    5.18
  -4  -5  12    7.48    4.88
  -4  -5  12    2.01    2.62
  -4  -5  11    3.26    3.18
  -4  -5  11   -0.06    1.80
  -4  -5  10   23.33    7.77
  -4  -5  10   17.39    6.56
  -4  -5   9   24.58    8.15
  -4  -5   9   25.80    8.57
  -4  -5   8    2.65    2.41
  -4  -5   8    3.26    3.36
  -4  -5   7   40.98    9.98
  -4  -5   7   44.27   10.33
  -4  -5   6   16.61    4.78
  -4  -5   6   18.26    7.46
  -4  -5   5   -2.56    4.39
  -4  -5   5   10.52    5.36
  -4  -5   4   18.75    4.18
  -4  -5   4   31.55    9.40
  -4  -5   3    1.97    2.63
  -4  -5   3   17.76    7.79
  -4  -5   2    8.60    1.31
  -4  -5   2   27.45    9.36
  -4  -5   1    6.98    2.47
  -4  -5   1   45.80   12.05
  -4  -5   0   54.26   12.84
  -4  -5  -1   11.76    4.98
   4  -5   1   17.82    6.53
   4  -5   2   34.20    9.51
  -4  -5  -2   48.81   11.89
   4  -5   3    1.63    2.21
  -4  -5  -3   25.70    9.30
  -4  -5  -4   59.58   14.87
   4  -5   4    9.81    4.98
   4  -5   5    1.73    3.29
  -4  -5  -5   60.96   14.21
   4  -5   6   14.20    6.63
   4  -5   7    2.24    3.18
   4  -5   8   -5.15    5.37
   4  -5   9    4.97    2.01
   4  -5  10   -2.73    4.15
   4  -5  11    7.79    3.61
   4  -5  12    2.27    3.47
   4  -5  13    3.16    3.89
   4  -5  14   -0.89    3.54
   4  -5  15    5.36    5.58
   4  -5  16    4.67    5.00
  -4  -4  18   -4.34    5.36
  -4  -4  17   -2.06    5.13
  -4  -4  16   -0.57    2.39
  -4  -4  15    5.17    1.71
  -4  -4  15   -9.01    6.32
  -4  -4  14   -1.89    4.34
  -4  -4  13    7.14    4.66
  -4  -4  13    1.01    3.64
  -4  -4  12    1.38    3.79
  -4  -4  12   -4.61    4.86
  -4  -4  11   -4.53    5.99
  -4  -4  10    2.01    1.89
  -4  -4   9   32.92    8.11
  -4  -4   9   27.45    8.53
  -4  -4   8   -2.04    2.52
  -4  -4   8  -12.26    6.00
  -4  -4   7   19.26    8.53
  -4  -4   7   -6.86    4.45
  -4  -4   6   13.72    3.78
  -4  -4   6   28.23    9.04
  -4  -4   5   16.63    6.76
  -4  -4   5    3.01    2.61
  -4  -4   4   17.69    7.23
  -4  -4   4   21.38    6.59
  -4  -4   3   11.91    6.45
  -4  -4   3   21.06    6.69
  -4  -4   2    9.70    4.46
  -4  -4   2   14.65    7.36
  -4  -4   1   33.36    9.66
  -4  -4   1   24.20    5.81
  -4  -4   0   70.66   13.88
  -4  -4   0   43.14    6.98
  -4  -4  -1   48.77   12.16
   4  -4   1   15.30    6.11
  -4  -4  -2   10.03    4.08
   4  -4   2   12.18    5.89
  -4  -4  -3   20.37    8.50
   4  -4   3    8.33    4.87
   4  -4   4   29.82    9.30
  -4  -4  -4   52.57   12.85
   4  -4   5   10.56    5.78
  -4  -4  -5   54.77   12.94
   4  -4   6    6.59    3.90
  -4  -4  -6   48.25   12.81
   4  -4   7    3.31    1.73
   4  -4   8    3.71    2.20
   4  -4   9   -0.96    3.46
   4  -4  10    1.68    1.47
   4  -4  11    2.81    2.92
   4  -4  12   -1.07    1.50
   4  -4  13   -0.39    2.68
   4  -4  14    0.74    4.19
   4  -4  15    2.45    4.34
   4  -4  16    3.96    5.49
  -4  -3  18    2.15    3.14
  -4  -3  17   -1.18    3.46
  -4  -3  16    1.96    3.13
  -4  -3  15   -1.79    5.40
  -4  -3  14   -2.25    5.01
  -4  -3  12   30.89    9.41
  -4  -3  11    7.65    3.27
  -4  -3  10   42.50   12.42
  -4  -3   9   57.15   13.73
  -4  -3   8   35.20   10.70
  -4  -3   7   11.43    6.52
  -4  -3   7   -8.75    7.52
  -4  -3   6    9.07    5.49
  -4  -3   6  -11.57    5.69
  -4  -3   5   16.19    6.12
  -4  -3   5    5.05    2.15
  -4  -3   4    2.20    2.76
  -4  -3   4   -8.98    6.49
  -4  -3   3    6.99    3.17
  -4  -3   3    3.24    2.74
  -4  -3   2    7.67    3.53
  -4  -3   2    5.75    3.82
  -4  -3   1   16.45    4.22
  -4  -3   1   24.31    7.72
  -4  -3   0   18.99    4.34
  -4  -3   0   29.14    9.22
   4  -3   0   19.93    7.40
   4  -3   1    5.69    3.86
  -4  -3  -1    3.01    1.88
   4  -3   2   20.83    7.75
  -4  -3  -2   44.56   11.69
  -4  -3  -3   19.15    7.90
   4  -3   3   14.17    6.32
   4  -3   4    9.19    5.49
  -4  -3  -4   20.71    7.59
   4  -3   5    7.48    5.74
  -4  -3  -5   30.69    9.45
  -4  -3  -6   39.80   11.01
   4  -3   6   -2.43    5.73
  -4  -3  -7   81.12   15.46
   4  -3   7    9.53    4.47
   4  -3   8    4.26    1.99
   4  -3   9    7.34    3.63
   4  -3  10    7.47    5.20
   4  -3  11    5.36    4.37
   4  -3  12    2.78    4.08
   4  -3  13    6.98    6.48
   4  -3  14   -0.52    1.45
   4  -3  15    2.66    3.86
   4  -3  16    2.26    4.55
  -4  -2  18    3.18    4.91
  -4  -2  17   -4.08    7.46
  -4  -2  16   -3.75    6.11
  -4  -2  14   -7.90    7.72
  -4  -2  13   11.12    8.50
  -4  -2  12   14.70    9.26
  -4  -2  11   37.50   12.21
  -4  -2  10   17.76    8.03
  -4  -2   9    8.29    6.03
  -4  -2   8   12.62    6.36
  -4  -2   7   14.51    5.50
  -4  -2   6    1.97    1.85
  -4  -2   5   -2.33    3.98
  -4  -2   4   13.67    4.72
  -4  -2   4   -9.02    4.91
  -4  -2   3   -2.97    5.79
  -4  -2   3  -13.02    5.86
  -4  -2   2    7.68    1.53
  -4  -2   2   12.17    3.31
  -4  -2   1   36.23    9.16
  -4  -2   1   45.88    8.49
   4  -2   0   37.45   10.01
  -4  -2   0   42.92   10.03
  -4  -2   0   42.94    7.74
   4  -2   1   58.99   12.59
  -4  -2  -1   72.17   13.21
  -4  -2  -1   57.08    8.50
   4  -2   2    5.07    3.50
  -4  -2  -2    5.01    2.27
  -4  -2  -3   37.72   10.26
   4  -2   3    7.76    4.53
   4  -2   4   18.01    8.07
  -4  -2  -4   22.06    8.35
   4  -2   5    8.79    5.52
  -4  -2  -5   16.40    7.03
  -4  -2  -6   24.66    8.35
   4  -2   6   -3.39    5.71
  -4  -2  -7   59.93   12.54
   4  -2   7    9.26    4.69
   4  -2   8   21.67    8.38
   4  -2   9    4.02    2.92
   4  -2  10    5.61    3.67
   4  -2  11   -1.32    2.35
   4  -2  12    2.61    4.27
   4  -2  13    4.52    4.52
   4  -2  14    1.64    4.40
   4  -2  15    1.87    4.65
   4  -2  16    1.05    4.55
  -4  -1  18    1.10    2.43
  -4  -1  17   -7.65   10.61
  -4  -1  16   -2.17    5.61
  -4  -1  15    5.42    4.25
  -4  -1  14   17.85    9.89
  -4  -1  13   13.19    9.06
  -4  -1  12   36.48   11.98
  -4  -1  11   22.78    9.80
  -4  -1  10   57.04   13.36
  -4  -1   9   16.71    7.19
  -4  -1   8   -0.35    3.44
  -4  -1   7   34.60    8.64
  -4  -1   6    4.62    2.31
  -4  -1   4   -2.22    3.59
  -4  -1   3   32.08    8.53
  -4  -1   2    7.52    3.04
  -4  -1   1   11.06    4.32
  -4  -1   1    3.80    3.77
  -4  -1   0   12.01    3.99
   4  -1   0    8.41    4.36
  -4  -1   0    4.84    2.08
   4  -1   1   13.56    6.08
  -4  -1  -1    8.88    3.42
  -4  -1  -1   14.01    5.70
  -4  -1  -2   21.30    7.78
  -4  -1  -2   18.92    4.77
   4  -1   2   15.34    6.18
   4  -1   3   10.91    5.52
  -4  -1  -3   25.30    7.92
  -4  -1  -3   13.95    4.15
   4  -1   4    5.08    3.33
  -4  -1  -4    3.71    2.08
  -4  -1  -5   -3.95    0.41
   4  -1   5   -1.50    2.97
  -4  -1  -6   30.28    8.29
   4  -1   6   10.06    4.16
  -4  -1  -7   56.86   11.30
   4  -1   7   30.29    9.54
  -4  -1  -8   50.30   11.33
   4  -1   8    6.07    4.23
   4  -1   9   10.63    5.41
   4  -1  10    0.71    1.10
   4  -1  11    2.72    3.80
   4  -1  12    4.62    4.69
   4  -1  13    1.52    2.92
   4  -1  14    3.51    5.13
   4  -1  15    3.79    5.04
   4  -1  16    3.03    5.81
  -4   0  17   -9.31    9.48
  -4   0  16   12.87   10.10
  -4   0  15    5.27    7.25
  -4   0  14   10.14    8.11
  -4   0  13   13.78    8.07
  -4   0  12    2.05    3.73
  -4   0  11    0.65    2.53
  -4   0  10   12.76    6.77
  -4   0   9   70.92   14.47
  -4   0   8   41.64    9.90
  -4   0   6   34.31    8.28
  -4   0   5   63.13   12.48
  -4   0   4   57.12   11.40
  -4   0   3    1.16    2.43
  -4   0   2    6.58    2.96
  -4   0   1    9.40    3.83
   4   0  -1    8.02    4.03
   4   0   0    5.98    3.70
  -4   0   0    6.09    2.18
  -4   0   0   -2.07    5.59
   4   0   1    3.82    3.44
  -4   0  -1    1.28    1.03
  -4   0  -1   -3.03    5.36
  -4   0  -2   -5.04    3.48
  -4   0  -2    6.60    3.46
   4   0   2    4.95    4.08
   4   0   3   22.38    8.27
  -4   0  -3   29.79    7.98
  -4   0  -3   24.70    5.99
   4   0   4   78.36   15.52
  -4   0  -4   92.66   14.16
  -4   0  -4   78.36   10.77
  -4   0  -5   16.74    5.09
   4   0   5    7.81    3.08
  -4   0  -6   -3.12    3.67
   4   0   6   -4.16    5.83
  -4   0  -7   13.01    5.74
   4   0   7   -1.67    5.19
  -4   0  -8   28.36    8.44
   4   0   8    0.35    3.25
   4   0   9   -0.67    2.52
   4   0  10    2.45    3.21
   4   0  11    3.25    3.81
   4   0  12    1.86    3.22
   4   0  13    3.86    5.63
   4   0  14    3.40    3.78
   4   0  15   19.00   10.46
   4   0  16    6.94    6.40
  -4   1  18    3.75    6.00
  -4   1  17   14.35   10.66
  -4   1  16   15.31   10.04
  -4   1  15    6.27    7.11
  -4   1  14   12.99    8.38
  -4   1  13    3.64    4.48
  -4   1  12   24.06    8.85
  -4   1  11   11.59    5.01
  -4   1  10   59.92   13.30
  -4   1   9   10.83    0.81
  -4   1   8  -11.15    7.90
  -4   1   7   40.53   11.05
  -4   1   6   15.86    6.89
  -4   1   5    6.11    3.13
  -4   1   4    1.27    2.41
  -4   1   3   29.00    8.09
  -4   1   2    7.87    3.76
  -4   1   1    9.73    4.13
   4   1  -1    9.41    4.53
  -4   1   0   11.12    4.90
   4   1   0   10.00    4.42
   4   1   1   13.55    5.91
  -4   1  -1    2.34    3.35
  -4   1  -1   13.14    4.93
  -4   1  -2   11.70    4.02
   4   1   2   19.37    7.53
  -4   1  -2   17.03    5.32
   4   1   3   14.66    7.06
  -4   1  -3   10.77    4.08
  -4   1  -3   13.44    4.86
   4   1   4    5.24    4.88
  -4   1  -4   11.03    5.00
  -4   1  -4    7.50    4.19
  -4   1  -5   13.26    6.13
   4   1   5   -5.64    6.98
  -4   1  -6   45.55   10.02
   4   1   6   13.91    4.93
  -4   1  -7   32.71    7.78
   4   1   7   31.55   10.17
  -4   1  -8   26.65    7.92
   4   1   8    7.37    3.85
   4   1   9    9.91    5.60
   4   1  10    2.00    3.36
   4   1  11    0.13    1.38
   4   1  12    1.98    3.91
   4   1  13    5.73    6.42
   4   1  14    1.51    3.43
   4   1  15    1.93    1.99
   4   1  16    6.62    8.46
  -4   2  18   15.79   11.30
  -4   2  17    4.66    6.30
  -4   2  16    5.09    6.34
  -4   2  15    9.18    6.54
  -4   2  14    4.17    5.00
  -4   2  13   -2.00    4.88
  -4   2  12    3.43    2.76
  -4   2  11   22.21    7.94
  -4   2   9   -4.36    7.58
  -4   2   8   11.49    6.82
   4   2  -8    6.98    3.17
  -4   2   7   22.24    8.44
   4   2  -7   15.23    5.51
  -4   2   6    2.82    3.39
   4   2  -6    2.28    2.17
  -4   2   5   -0.47    1.62
   4   2  -5    1.92    2.58
  -4   2   4   15.35    6.01
  -4   2   3    2.80    1.45
  -4   2   2   12.16    4.55
   4   2  -1   46.79   11.05
  -4   2   1   42.89    9.68
   4   2   0   40.45   10.46
  -4   2   0   38.89    8.90
   4   2   1   64.10   13.44
  -4   2  -1   55.66   10.35
  -4   2  -2   -5.01    5.39
   4   2   2    4.18    3.24
  -4   2  -2    5.60    3.10
   4   2   3    7.55    4.95
  -4   2  -3    4.53    2.69
  -4   2  -3    9.20    4.25
   4   2   4   21.85    8.28
  -4   2  -4   16.98    5.63
  -4   2  -5   10.41    5.16
   4   2   5    0.76    4.98
  -4   2  -6   12.55    5.73
   4   2   6   -2.79    5.67
  -4   2  -7   29.29    6.82
   4   2   7   14.56    6.33
  -4   2  -8   25.84    6.89
   4   2   8   17.00    7.38
   4   2   9    3.98    2.21
   4   2  10    2.01    1.26
   4   2  11    1.65    3.24
   4   2  12    0.66    4.27
   4   2  13    3.17    4.11
   4   2  14    3.27    5.30
   4   2  15    5.21    6.06
  -4   3  18    8.44    7.39
  -4   3  17    8.57    8.17
  -4   3  16    5.94    7.24
  -4   3  15    2.23    3.64
  -4   3  14    3.04    1.29
  -4   3  13    7.17    4.61
  -4   3  12   39.89   12.18
  -4   3  10   22.09    7.99
   4   3  -9   46.96    9.65
  -4   3   9   55.88   14.25
   4   3  -8   19.84    6.37
  -4   3   8   28.60    9.63
  -4   3   7    9.09    5.51
   4   3  -7    5.10    3.20
  -4   3   6    6.95    4.67
   4   3  -6    4.19    2.86
  -4   3   5   13.23    4.97
   4   3  -5   14.53    5.63
  -4   3   4    2.66    0.95
   4   3  -4    1.57    0.74
  -4   3   3    5.43    1.15
   4   3  -3    8.15    4.98
  -4   3   2   11.08    5.66
   4   3  -1   19.15    7.21
  -4   3   1   18.95    6.75
   4   3   0   19.74    7.17
  -4   3   0   25.29    7.55
   4   3   1    6.15    4.38
  -4   3  -1    9.33    4.70
   4   3   2   28.25    9.05
  -4   3  -2   23.39    7.14
   4   3   3   16.05    6.76
  -4   3  -3    1.60    5.05
  -4   3  -3   11.60    5.01
   4   3   4   12.85    6.73
  -4   3  -4    5.70    0.42
  -4   3  -5    0.80    1.37
   4   3   5   -4.29    6.20
  -4   3  -6    5.84    3.55
   4   3   6   -0.17    4.10
  -4   3  -7   26.90    7.41
   4   3   7   16.77    6.17
   4   3   8    2.08    1.43
   4   3   9   13.18    6.37
   4   3  10    9.46    5.44
   4   3  11    6.99    5.91
   4   3  12    1.33    3.54
   4   3  13    3.16    4.89
   4   3  14    1.20    4.50
   4   3  15   10.99    8.77
  -4   4  18    9.56    8.81
  -4   4  17    6.10    6.13
  -4   4  16    4.65    4.39
  -4   4  15   -2.72    4.10
  -4   4  14   -1.43    2.96
  -4   4  13    0.56    4.68
  -4   4  11   -4.45    6.65
  -4   4  10   15.90    8.29
   4   4  -9   42.40    9.73
  -4   4   9   48.92   13.29
  -4   4   8    4.29    4.18
   4   4  -8    4.28    3.53
  -4   4   7    6.87    4.58
   4   4  -7    6.91    3.97
  -4   4   6   17.55    6.78
   4   4  -6   17.62    6.34
  -4   4   5    6.62    2.52
   4   4  -5   10.89    5.39
  -4   4   4   14.59    5.48
   4   4  -4   18.09    6.74
  -4   4   3   16.68    6.49
   4   4  -3   11.67    5.82
  -4   4   2    5.21    3.51
   4   4  -2    3.99    3.08
   4   4  -1   21.72    8.26
  -4   4   1   21.57    7.11
   4   4  -1   22.62    8.12
   4   4   0   47.38   10.95
  -4   4   0   41.63    9.74
  -4   4  -1   16.76    6.31
   4   4   1   18.78    7.17
   4   4   2   11.94    5.59
  -4   4  -2   11.39    5.34
   4   4   3    9.27    5.01
   4   4   4   35.20   10.42
  -4   4  -4   22.30    6.14
  -4   4  -5    7.65    2.76
   4   4   5    0.56    3.67
  -4   4  -6    2.85    1.98
   4   4   6    3.33    1.85
  -4   4  -7   14.95    5.18
   4   4   7    7.99    2.85
   4   4   8    3.62    2.83
   4   4   9    1.32    2.28
   4   4  10   -0.45    2.77
   4   4  11    5.62    5.01
   4   4  12    1.50    2.84
   4   4  13    0.06    1.73
   4   4  14    3.84    4.32
   4   4  15    2.93    4.70
  -4   4 -15   -1.55    3.30
  -4   5  17    0.44    1.46
  -4   5  16    0.61    0.93
  -4   5  15    1.35    1.71
  -4   5  14    1.01    4.74
  -4   5  12    5.41    2.17
  -4   5  11    5.27    5.37
  -4   5  10   29.25   10.77
   4   5 -10   21.31    7.04
   4   5  -9   33.81    9.16
  -4   5   9   35.81   11.78
  -4   5   8    9.45    5.50
   4   5  -8    8.19    4.68
   4   5  -7   47.50   10.97
  -4   5   7   43.92   11.86
  -4   5   6   16.23    6.89
   4   5  -6   16.96    6.49
  -4   5   5    4.59    1.64
  -4   5   5    2.39    0.97
   4   5  -5    5.49    4.24
  -4   5   4   19.39    5.23
  -4   5   4   23.03    7.77
   4   5  -4   18.90    7.29
  -4   5   3    4.56    4.03
   4   5  -3    6.18    4.09
  -4   5   2   13.37    6.25
   4   5  -2   12.57    5.89
  -4   5   1    9.24    5.29
   4   5  -1    7.53    4.15
   4   5  -1    8.64    4.56
   4   5   0   13.53    5.48
   4   5   0   13.74    6.65
  -4   5   0   13.27    6.05
   4   5   1   18.05    6.77
  -4   5  -1   15.73    6.45
   4   5   2   38.27   10.24
  -4   5  -2   38.72   10.34
   4   5   3    4.31    4.49
   4   5   4   12.48    6.35
  -4   5  -6    7.71    2.26
   4   5   6    2.56    4.19
   4   5   7   -0.07    2.94
   4   5   8   -3.30    4.49
   4   5   9    6.25    4.37
   4   5  10    1.08    1.93
   4   5  11    9.71    6.03
  -4   5 -12    0.67    1.65
   4   5  12    3.16    3.51
   4   5  13    3.47    4.74
  -4   5 -13    0.74    2.73
   4   5  14    1.52    4.33
  -4   5 -14   -8.54    7.07
   4   5  15    9.19    7.64
  -4   5 -15    1.13    1.29
  -4   6  17   -3.07    4.88
  -4   6  16   -0.75    4.40
  -4   6  15   -0.02    3.32
  -4   6  14   -2.30    8.71
  -4   6  13   -2.61    4.92
  -4   6  12   14.89    8.62
  -4   6  11   18.36    9.26
  -4   6  10    5.88    3.58
   4   6 -10    4.43    3.87
  -4   6   9    5.29    4.66
   4   6  -9    5.62    3.64
  -4   6   8    4.93    2.71
   4   6  -8    6.76    4.61
  -4   6   7   -1.86    4.02
   4   6  -7    1.61    3.11
  -4   6   6    3.80    0.91
   4   6  -6    7.39    5.00
  -4   6   5    1.14    2.69
   4   6  -5    8.68    5.06
  -4   6   4    1.65    0.81
  -4   6   4    5.86    4.59
   4   6  -4    4.64    3.94
  -4   6   3   -1.62    3.21
  -4   6   3   -0.09    1.33
   4   6  -3    0.08    0.91
  -4   6   2    0.83    2.56
  -4   6   2    2.49    2.06
   4   6  -2    3.78    3.45
   4   6  -1   35.07    9.92
   4   6  -1   38.75   11.15
  -4   6   1   35.14    8.75
  -4   6   1   38.42   10.35
   4   6   0   24.52    7.95
  -4   6   0   28.39    9.26
   4   6   0   26.08    9.45
   4   6   1   75.36   14.70
   4   6   1   73.82   15.94
  -4   6  -1   82.93   15.49
   4   6   2   14.62    6.56
   4   6   2   14.09    7.59
   4   6   3    4.61    3.79
   4   6   4   46.21   12.32
   4   6   5   34.87    9.67
   4   6   6    3.17    1.54
   4   6   7    0.93    3.66
   4   6   8    6.39    4.18
  -4   6  -9    0.87    3.19
   4   6   9    2.76    0.64
  -4   6 -10    4.91    4.13
   4   6  10    8.31    4.62
  -4   6 -11    1.75    2.87
   4   6  11    1.27    4.16
  -4   6 -12    1.22    2.97
   4   6  12    4.86    4.77
  -4   6 -13    2.60    1.85
   4   6  13    4.67    3.23
   4   6  14    1.55    3.41
  -4   6 -14   -0.65    4.31
  -4   7  17   -2.84    4.77
  -4   7  16   -4.00    5.72
  -4   7  15   -6.59    8.84
  -4   7  14   -6.34    7.69
  -4   7  13    7.02    6.72
  -4   7  12    6.83    5.92
  -4   7  11   -3.80    5.42
   4   7 -11   -0.13    1.49
  -4   7  10    1.95    3.84
   4   7 -10   -1.58    2.93
  -4   7   9   -0.44    2.64
   4   7  -9    2.83    2.37
  -4   7   8    7.76    4.62
   4   7  -8    5.64    2.36
  -4   7   7    8.35    3.31
   4   7  -7    8.82    4.21
  -4   7   6   -0.77    2.84
   4   7  -6    2.27    3.71
  -4   7   5   12.44    6.20
   4   7  -5   10.37    5.99
  -4   7   4    1.09    0.93
  -4   7   4    1.68    2.18
   4   7  -4    2.53    2.87
  -4   7   3    7.73    4.20
  -4   7   3   10.16    5.33
   4   7  -3    8.64    5.38
  -4   7   2    3.66    2.77
  -4   7   2    1.82    0.35
   4   7  -2    5.74    4.12
   4   7  -1   17.06    6.64
  -4   7   1   15.90    5.84
  -4   7   1   13.81    6.67
   4   7  -1   16.55    7.21
  -4   7   0   21.26    6.95
   4   7   0   27.94    9.21
   4   7   0   18.82    7.88
  -4   7   0   25.63    8.53
   4   7   1    7.48    4.97
  -4   7  -1    2.91    1.15
   4   7   1    7.33    5.14
  -4   7  -1    6.03    3.56
  -4   7  -2   22.01    7.73
   4   7   2   28.26    9.21
   4   7   2   28.64   10.20
  -4   7  -3   20.16    7.17
   4   7   3   22.94    8.55
   4   7   3   25.44   10.19
   4   7   4   25.03    9.13
  -4   7  -4   20.46    8.15
  -4   7  -5   -1.01    3.97
   4   7   5   -3.59    6.00
  -4   7  -6    6.28    4.45
   4   7   6    0.26    4.37
  -4   7  -7    4.23    0.62
   4   7   7   -0.29    4.40
  -4   7  -8   -0.01    2.57
   4   7   8   -3.58    5.00
  -4   7  -9    2.26    1.06
   4   7   9    3.32    2.77
  -4   7 -10    6.10    3.93
   4   7  10    6.74    4.10
  -4   7 -11   -0.54    0.38
   4   7  11    0.65    1.88
  -4   7 -12    1.88    3.30
   4   7  12    3.36    4.62
  -4   7 -13    1.09    3.79
   4   7  13    3.19    5.19
  -4   7 -14    4.23    4.69
   4   7  14    2.96    5.04
  -4   8  16   -1.19    4.52
  -4   8  14   -4.39    5.98
  -4   8  13    1.81    4.38
  -4   8  12    3.21    4.06
  -4   8  11   -0.19    2.09
   4   8 -11    2.36    2.49
  -4   8  10   -0.21    2.20
   4   8 -10    1.50    1.85
  -4   8   9   -0.24    2.05
   4   8  -9   -1.21    4.02
  -4   8   8    3.21    1.75
   4   8  -8    4.36    3.88
  -4   8   7    4.30    0.66
   4   8  -7    5.00    2.94
  -4   8   6    4.91    3.06
   4   8  -6    4.01    2.56
  -4   8   5    4.45    2.87
   4   8  -5    6.04    5.14
  -4   8   4    7.89    4.86
   4   8  -4    3.55    3.11
  -4   8   3    2.12    1.00
  -4   8   3   -0.09    1.50
   4   8  -3    1.92    2.66
  -4   8   2   13.06    5.63
  -4   8   2   13.30    6.46
   4   8  -2   11.92    6.24
  -4   8   1    0.03    0.73
   4   8  -1    2.96    2.27
  -4   8   1    1.38    0.57
   4   8  -1    0.80    1.96
  -4   8   0   17.73    6.94
   4   8   0   13.16    6.75
  -4   8   0   17.39    7.58
   4   8   0   17.12    6.81
   4   8   1   17.16    7.03
  -4   8  -1   13.14    6.50
   4   8   1   17.71    7.89
  -4   8  -1   22.97    9.11
  -4   8  -2   28.51    9.36
   4   8   2   32.14    9.89
   4   8   2   29.74   10.53
  -4   8  -3    2.21    1.42
   4   8   3    3.53    3.51
   4   8   3    2.67    3.79
   4   8   4   12.13    6.83
  -4   8  -4    3.39    1.48
   4   8   4    5.24    5.40
  -4   8  -5    6.58    5.46
   4   8   5    3.31    2.23
  -4   8  -6    3.31    3.98
   4   8   6   -0.38    4.59
  -4   8  -7   -0.15    0.45
   4   8   7   -2.19    5.47
  -4   8  -8    6.21    4.30
   4   8   8    4.88    2.25
  -4   8  -9    4.50    4.50
   4   8   9   -0.41    4.24
  -4   8 -10    1.59    1.62
   4   8  10    1.76    0.82
  -4   8 -11    5.55    4.55
   4   8  11    3.32    3.83
  -4   8 -12   -2.61    4.59
   4   8  12    1.04    1.73
  -4   8 -13    1.00    3.00
   4   8  13    2.35    3.00
   4   8  14    2.05    3.34
  -4   9  16   -4.71    8.44
  -4   9  15   -9.00    8.80
  -4   9  14    4.36    7.31
  -4   9  13    8.04    7.34
  -4   9  12    5.89    3.29
  -4   9  11    3.49    3.78
   4   9 -11    1.82    2.42
  -4   9  10    3.10    1.46
   4   9 -10    2.74    3.84
  -4   9   9    4.66    1.97
   4   9  -9    8.06    4.80
  -4   9   8   -1.70    3.26
   4   9  -8    1.10    1.35
  -4   9   7    1.02    1.97
   4   9  -7    1.43    1.95
  -4   9   6    7.01    5.05
   4   9  -6    5.34    4.57
  -4   9   5    0.57    2.65
   4   9  -5   -0.11    2.33
  -4   9   4   20.27    8.84
   4   9  -4   20.63    8.54
  -4   9   3    7.11    3.86
  -4   9   3    6.06    4.97
   4   9  -3    5.31    4.64
  -4   9   2    5.56    4.46
  -4   9   2    2.92    4.07
   4   9  -2    2.65    3.19
  -4   9   1    6.82    3.76
  -4   9   1   11.15    6.02
   4   9  -1    8.09    5.15
   4   9  -1    8.07    4.12
   4   9   0    2.25    3.27
  -4   9   0    4.03    4.12
   4   9   0    2.71    3.19
  -4   9   0    4.92    3.78
  -4   9  -1    1.30    2.16
   4   9   1    3.30    3.34
   4   9   1    1.67    3.37
  -4   9  -1    3.45    3.55
  -4   9  -2    9.24    5.55
   4   9   2    4.96    4.01
   4   9   2    9.78    5.66
  -4   9  -3    0.17    2.51
   4   9   3    0.07    1.47
   4   9   3   -1.35    4.45
  -4   9  -4    5.10    4.87
   4   9   4    5.25    4.52
   4   9   4    2.38    2.59
   4   9   5   10.14    6.50
  -4   9  -5    4.09    3.11
  -4   9  -6    8.29    6.50
   4   9   6    0.98    4.11
  -4   9  -7    5.24    4.55
   4   9   7    0.71    5.33
  -4   9  -8   -0.62    2.41
   4   9   8   -3.05    6.30
  -4   9  -9    8.59    6.73
   4   9   9    4.25    2.49
  -4   9 -10   -1.83    2.33
   4   9  10    5.16    4.46
  -4   9 -11    1.51    1.95
   4   9  11    4.76    3.98
  -4   9 -12    1.19    2.22
   4   9  12   -0.35    1.40
  -4   9 -13   -2.45    4.04
   4   9  13    1.40    3.55
  -4  10  15   -3.13    3.88
  -4  10  14    3.14    4.91
  -4  10  13    2.55    4.47
  -4  10  12    2.95    3.36
   4  10 -12    9.43    6.09
  -4  10  11    6.37    5.02
   4  10 -11    7.41    6.20
  -4  10  10    1.40    2.23
   4  10 -10    2.30    3.74
  -4  10   9    3.24    3.24
   4  10  -9    2.24    3.31
  -4  10   8    1.73    2.77
   4  10  -8    0.72    1.57
  -4  10   7   -5.72    6.00
   4  10  -7    0.67    2.56
  -4  10   6   13.72    7.83
   4  10  -6   11.98    6.08
  -4  10   5   22.23   10.21
   4  10  -5   20.69    8.62
  -4  10   4   19.77    8.51
   4  10  -4   21.64    8.75
  -4  10   3   10.64    5.51
   4  10  -3    7.50    5.34
  -4  10   2    0.33    2.62
  -4  10   2    2.61    3.37
   4  10  -2    1.92    2.10
   4  10  -1    1.93    1.56
  -4  10   1    4.09    3.80
  -4  10   1    6.54    5.29
   4  10  -1    1.89    3.43
  -4  10   0   14.55    6.94
   4  10   0   11.21    5.70
   4  10   0   11.36    6.11
  -4  10   0   11.20    6.40
  -4  10  -1   12.98    6.56
   4  10   1   16.77    7.16
   4  10   1   16.31    8.14
  -4  10  -1   21.43    9.72
  -4  10  -2    7.31    6.57
   4  10   2    5.03    4.48
   4  10   2    7.82    4.92
  -4  10  -3    6.01    4.82
   4  10   3    3.21    3.79
   4  10   3    0.03    0.85
  -4  10  -4   13.11    7.24
   4  10   4   13.90    6.93
   4  10   4    9.64    6.23
   4  10   5   13.66    7.35
  -4  10  -5    8.25    6.24
   4  10   5   13.01    8.63
  -4  10  -6    6.60    5.80
   4  10   6    0.61    3.71
  -4  10  -7    2.55    4.08
   4  10   7   -1.33    4.65
  -4  10  -8    9.35    7.39
   4  10   8   -1.61    5.69
  -4  10  -9    1.75    5.44
   4  10   9   -3.12    5.95
  -4  10 -10    4.20    4.54
   4  10  10    0.53    1.39
  -4  10 -11    3.42    5.43
   4  10  11   -2.33    4.66
  -4  10 -12    1.52    5.86
   4  10  12    0.31    0.92
   4  10  13    2.19    4.09
  -4  11  14    3.44    5.80
  -4  11  13   -3.05    4.95
  -4  11  12    3.61    3.70
   4  11 -12    6.31    6.28
  -4  11  11   -3.59    4.58
   4  11 -11    2.31    2.72
  -4  11  10    2.49    2.89
   4  11 -10    1.01    2.99
  -4  11   9   -2.15    5.80
   4  11  -9   -0.19    1.88
  -4  11   8    1.29    3.24
   4  11  -8    3.39    2.79
  -4  11   7   18.40    8.42
   4  11  -7   19.67    8.69
  -4  11   6    4.73    5.21
   4  11  -6   -0.98    4.70
  -4  11   5    3.75    4.00
   4  11  -5    1.75    1.68
  -4  11   4    1.25    2.45
   4  11  -4   -0.62    3.62
  -4  11   3    2.15    3.68
   4  11  -3    6.23    5.28
  -4  11   2   -0.91    2.70
  -4  11   2    4.33    4.74
   4  11  -2    2.70    4.78
  -4  11   1    1.46    1.76
  -4  11   1    1.19    2.69
   4  11  -1    1.55    3.00
  -4  11   0    3.26    0.87
   4  11   0    3.84    2.67
   4  11   0    7.16    5.47
  -4  11   0    7.93    6.33
  -4  11  -1    7.41    6.39
   4  11   1   -0.75    2.26
   4  11   1    2.75    3.76
   4  11   2    9.80    5.86
  -4  11  -2    4.96    4.71
   4  11   2    6.25    4.53
  -4  11  -3    7.01    6.11
   4  11   3    4.65    4.12
   4  11   3    5.60    5.06
  -4  11  -4    6.93    5.13
   4  11   4    6.15    4.51
   4  11   4    6.11    5.57
  -4  11  -5    4.95    4.15
   4  11   5   11.21    6.06
   4  11   5    6.99    4.27
  -4  11  -6    8.42    5.87
   4  11   6    9.38    6.77
   4  11   6    8.81    6.02
  -4  11  -7    7.02    5.80
   4  11   7   -1.60    5.73
  -4  11  -8    6.69    6.76
   4  11   8   -5.05    7.41
  -4  11  -9    3.22    4.40
   4  11   9   -4.82    7.01
  -4  11 -10    3.49    3.62
   4  11  10   -1.39    4.23
  -4  11 -11    2.77    2.91
   4  11  11   -1.38    2.59
   4  11  12    2.05    1.43
  -4  12  13    0.32    2.66
  -4  12  12    1.46    4.43
   4  12 -12   -0.92    2.74
  -4  12  11   -0.34    1.16
   4  12 -11    4.40    6.04
  -4  12  10    3.97    5.02
   4  12 -10    4.02    0.55
  -4  12   9    2.15    4.36
   4  12  -9    0.13    1.70
  -4  12   8   -1.95    4.50
   4  12  -8    0.92    2.00
  -4  12   7    3.49    5.13
   4  12  -7    4.17    4.66
  -4  12   6   -1.99    3.03
   4  12  -6    1.50    2.27
  -4  12   5    4.62    4.95
   4  12  -5    2.82    3.83
  -4  12   4    5.45    0.76
   4  12  -4    5.38    3.62
  -4  12   3    0.91    2.63
   4  12  -3    9.58    6.38
  -4  12   2    0.51    2.59
   4  12  -2    7.16    6.15
  -4  12   1    3.18    3.37
  -4  12   1    6.96    5.91
   4  12  -1    3.00    3.80
  -4  12   0    1.00    2.10
   4  12   0    5.85    4.48
   4  12   0    5.88    6.09
  -4  12   0    7.24    5.50
  -4  12  -1    1.39    2.16
   4  12   1    6.79    5.74
   4  12   1    4.69    3.13
  -4  12  -2    9.67    5.89
   4  12   2    9.46    5.30
   4  12   2   10.77    7.72
  -4  12  -3    1.62    3.07
   4  12   3    6.66    6.14
   4  12   3    2.41    3.43
  -4  12  -4    7.51    6.14
   4  12   4    5.94    4.65
   4  12   4    2.72    3.87
  -4  12  -5    5.33    6.42
   4  12   5    0.80    1.75
   4  12   5    1.72    2.83
   4  12   6    6.03    4.92
  -4  12  -6    6.52    5.46
   4  12   6    1.84    3.10
  -4  12  -7    5.93    5.70
   4  12   7   -0.48    3.94
  -4  12  -8   11.43    8.89
   4  12   8   -1.44    5.03
  -4  12  -9    5.76    6.55
   4  12   9    1.53    3.35
  -4  12 -10    1.74    4.40
   4  12  10   -1.69    5.27
   4  12  11   -0.19    3.57
   4  12  12    0.48    1.28
  -4  13  12    4.53    6.11
   4  13 -12    1.19    3.21
  -4  13  11   -0.34    1.14
   4  13 -11    3.70    5.43
  -4  13  10   -0.23    1.12
   4  13 -10    3.06    4.33
  -4  13   9    0.22    1.18
   4  13  -9   -1.42    2.24
  -4  13   8   -0.02    1.91
   4  13  -8    2.84    5.10
  -4  13   7    1.49    3.48
   4  13  -7    0.99    1.73
  -4  13   6    6.04    5.51
   4  13  -6    6.13    5.97
  -4  13   5    2.34    3.12
   4  13  -5   -3.20    4.11
  -4  13   4    4.32    4.79
   4  13  -4   -0.66    5.14
  -4  13   3    0.52    0.46
   4  13  -3   -1.95    4.05
  -4  13   2    3.77    2.39
   4  13  -2    8.25    6.66
  -4  13   1    4.28    4.26
   4  13  -1    6.17    5.81
  -4  13   1    9.75    6.97
  -4  13   0   -2.72    3.72
   4  13   0    0.81    4.05
  -4  13   0    4.44    5.50
   4  13   0   -1.15    1.43
  -4  13  -1    6.35    4.88
   4  13   1    1.64    0.51
   4  13   1    0.09    1.30
  -4  13  -1    2.07    3.60
  -4  13  -2    6.40    4.46
   4  13   2    3.21    3.08
   4  13   2    1.39    2.14
  -4  13  -3   -2.00    3.63
   4  13   3    3.78    4.51
   4  13   3    4.22    4.21
  -4  13  -4   -2.71    3.70
   4  13   4    1.72    2.95
   4  13   4    0.61    2.75
  -4  13  -5    1.38    3.03
   4  13   5    0.47    1.63
   4  13   5    2.62    2.95
  -4  13  -6    1.10    2.45
   4  13   6    4.58    4.08
   4  13   6    3.98    3.25
   4  13   7    9.35    6.23
  -4  13  -7    1.73    0.68
   4  13   7    4.54    5.96
  -4  13  -8   -0.28    2.80
   4  13   8  -11.26    7.08
  -4  13  -9    0.91    5.04
   4  13   9  -11.81    7.45
   4  13  10  -10.54    8.23
   4  13  11   -7.17    6.07
   4  14 -12    8.91    6.66
  -4  14  11   -0.50    2.97
   4  14 -11    7.94    8.56
  -4  14  10   -2.03    1.26
   4  14 -10   -0.66    3.12
  -4  14   9   -3.02    5.83
   4  14  -9    0.77    0.85
  -4  14   8   -1.62    4.67
   4  14  -8    2.20    3.75
  -4  14   7    5.08    5.44
   4  14  -7    0.41    2.54
  -4  14   6    6.94    6.48
   4  14  -6    0.31    2.31
  -4  14   5    3.28    4.69
   4  14  -5    6.46    5.76
  -4  14   4    0.58    1.59
   4  14  -4    0.76    2.31
  -4  14   3   -1.86    4.11
   4  14  -3   -2.48    4.92
  -4  14   2   12.43    8.21
   4  14  -2   15.29    9.16
  -4  14   1    2.28    2.92
   4  14  -1    3.25    2.68
  -4  14   0    6.20    5.31
   4  14   0    3.29    4.63
  -4  14   0    7.38    7.10
  -4  14  -1   -2.36    1.96
   4  14   1    0.53    2.52
  -4  14  -1   -0.53    2.85
  -4  14  -2   -0.73    2.11
   4  14   2    4.60    5.74
  -4  14  -3   -1.31    2.40
   4  14   3    2.36    2.40
   4  14   3    1.18    2.27
  -4  14  -4    0.34    2.66
   4  14   4    1.87    4.87
   4  14   4    1.70    1.83
  -4  14  -5    1.27    1.72
   4  14   5    1.18    1.74
   4  14   5    6.01    5.93
  -4  14  -6    0.02    2.24
   4  14   6    0.14    2.16
   4  14   6   -1.05    2.79
  -4  14  -7    0.02    3.82
   4  14   7    2.11    3.91
   4  14   7    0.73    3.78
  -4  14  -8   -4.61    4.26
   4  14   8    0.19    0.91
   4  14   9   -8.87    6.48
   4  14  10   -3.68    5.68
   4  14  11  -10.39    7.39
   4  15 -12   -0.40    0.82
   4  15 -11    6.92    5.92
   4  15 -10   -1.48    3.87
  -4  15   9   -1.00    4.74
   4  15  -9   -3.76    5.57
  -4  15   8    8.75    7.50
   4  15  -8    6.57    6.74
  -4  15   7    4.62    4.42
   4  15  -7    1.99    3.59
  -4  15   6    1.83    3.86
   4  15  -6    0.73    0.72
  -4  15   5   -1.52    2.25
   4  15  -5    0.03    1.23
  -4  15   4    7.96    7.51
   4  15  -4   -2.00    3.12
  -4  15   3    3.13    4.93
   4  15  -3    0.70    2.74
  -4  15   2   -0.69    3.32
   4  15  -2    8.06    7.04
  -4  15   1    2.40    4.23
   4  15  -1    3.48    3.52
   4  15   0   -1.36    3.65
  -4  15   0    1.93    2.39
  -4  15  -1    1.97    3.69
   4  15   1    3.07    4.85
  -4  15  -1    2.68    5.33
  -4  15  -2    4.20    5.61
   4  15   2    4.94    5.94
  -4  15  -3    0.68    1.35
   4  15   3    0.31    3.57
  -4  15  -4   -2.04    5.41
   4  15   4    3.43    4.94
  -4  15  -5    2.79    4.78
   4  15   5    7.33    6.14
  -4  15  -6    3.92    2.47
   4  15   6    7.96    7.38
  -4  15  -7    0.86    1.46
   4  16  -8    4.44    4.68
   4  16  -7   -1.18    3.19
  -4  16   6   -0.30    4.11
   4  16  -6   -1.92    5.29
  -4  16   5    8.75    7.72
   4  16  -5    0.87    2.94
  -4  16   4    4.10    4.86
   4  16  -4   -0.02    4.18
  -4  16   3    3.33    4.56
   4  16  -3    3.53    4.39
  -4  16   2    6.83    6.30
   4  16  -2    0.84    2.08
  -4  16   1   -0.31    2.46
   4  16  -1   -0.50    1.40
   4  16   0    5.86    4.93
  -4  16   0    4.57    5.48
  -4  16  -1    3.57    4.24
   4  16   1    6.84    6.69
  -4  16  -1    5.19    6.47
  -4  16  -2    0.15    3.65
   4  16   2    3.74    5.03
  -4  16  -3    0.62    3.85
   4  16   3   -0.05    1.89
  -4  16  -4    6.79    7.17
  -4  16  -5    2.81    6.21
  -4  17  -2   -0.43    3.54
  -4  17  -3   -2.39    2.79
  -4  17  -4    4.67    4.42
  -5 -13  10   26.26   12.27
  -5 -13   9   37.20   14.10
  -5 -13   8   28.59   12.80
  -5 -12  11   20.26   10.27
  -5 -12  10   35.99   13.20
  -5 -12   9   13.97    8.98
  -5 -12   8   34.98   12.84
  -5 -12   7   28.47   11.49
  -5 -12   6   24.10   11.49
  -5 -12   5   34.32   13.56
  -5 -12   4   40.09   14.40
  -5 -11  12    7.76    6.91
  -5 -11  11    7.88    6.58
  -5 -11  10   10.72    6.97
  -5 -11   9   12.66    8.04
  -5 -11   8   13.18    8.60
  -5 -11   7   19.00    9.28
  -5 -11   6   19.46    9.39
  -5 -11   5   27.62   11.22
  -5 -11   4   33.25   12.33
  -5 -11   3   32.15   12.50
  -5 -11   2   52.36   15.98
  -5 -10  14   -0.74    1.71
  -5 -10  12   -4.13    4.09
  -5 -10  11   -7.28    5.93
  -5 -10  10   -2.29    4.37
  -5 -10   9    3.75    4.27
  -5 -10   8   -0.57    2.08
  -5 -10   7   10.92    6.99
  -5 -10   6    8.12    6.61
  -5 -10   5    7.31    6.34
  -5 -10   4   23.33   10.48
  -5 -10   3   31.01   11.72
  -5 -10   2   28.83   11.98
  -5 -10   1   43.92   14.85
  -5 -10   0   56.03   15.91
  -5  -9  15    5.69    7.18
  -5  -9  14    5.04    6.63
  -5  -9  13   28.31   11.25
  -5  -9  13   12.20    8.11
  -5  -9  12   29.11   11.10
  -5  -9  12    9.95    7.30
  -5  -9  11   20.53    9.82
  -5  -9  10   12.28    5.19
  -5  -9   9   -0.84    2.12
  -5  -9   8   -4.11    5.21
  -5  -9   7   -3.53    3.66
  -5  -9   6    3.41    3.35
  -5  -9   5   -0.25    2.90
  -5  -9   4    7.38    4.53
  -5  -9   3    9.63    6.59
  -5  -9   2   18.78    9.62
  -5  -9   1   33.34   12.13
  -5  -9   0   45.63   14.57
  -5  -9  -1   54.90   15.56
  -5  -8  15    8.19    5.77
  -5  -8  14    8.55    6.95
  -5  -8  13   11.28    7.58
  -5  -8  13    6.33    5.38
  -5  -8  12   12.27    7.38
  -5  -8  12    3.72    5.86
  -5  -8  11   17.21    8.74
  -5  -8  11    5.02    4.81
  -5  -8  10   21.99    9.35
  -5  -8  10    3.58    5.12
  -5  -8   9   26.81   10.58
  -5  -8   8   19.44    9.47
  -5  -8   7   27.22   10.76
  -5  -8   6   25.28    9.77
  -5  -8   5   -6.85    6.17
  -5  -8   4    3.83    2.41
  -5  -8   3    7.88    5.41
  -5  -8   2   10.68    7.02
  -5  -8   1   17.53    9.26
  -5  -8   0   29.60   11.03
  -5  -8  -1   29.74   11.54
  -5  -8  -2   44.97   13.64
  -5  -8  -3   60.84   16.78
   5  -8   4    5.48    4.47
  -5  -7  15    7.85    6.30
  -5  -7  14   -1.28    3.04
  -5  -7  14    9.97    7.82
  -5  -7  13    5.19    5.52
  -5  -7  13    9.67    6.74
  -5  -7  12    3.13    4.40
  -5  -7  12    2.77    2.68
  -5  -7  11    0.33    2.45
  -5  -7  11    1.65    1.43
  -5  -7  10    7.50    5.67
  -5  -7  10   -3.25    2.64
  -5  -7   9   10.89    6.69
  -5  -7   9    3.35    4.57
  -5  -7   8   14.86    7.99
  -5  -7   7   23.33   10.22
  -5  -7   6   38.10   12.17
  -5  -7   5   30.36   11.34
  -5  -7   4   29.73   11.13
  -5  -7   3    6.34    6.19
  -5  -7   2   -0.03    2.12
  -5  -7   1    2.85    4.83
  -5  -7   0   15.75    8.16
  -5  -7  -1   13.46    8.26
  -5  -7  -2   26.94   10.62
  -5  -7  -3   30.72   12.31
   5  -7   3    6.23    4.99
  -5  -7  -4   48.50   15.12
   5  -7   4    3.50    4.45
   5  -7   5    4.46    4.30
   5  -7   6    5.17    5.09
   5  -7   7    6.37    4.67
   5  -7   8    5.73    5.25
  -5  -6  16    4.60    5.72
  -5  -6  15   -5.28    4.66
  -5  -6  15    1.15    2.71
  -5  -6  14   -1.34    4.45
  -5  -6  14  -11.33    6.77
  -5  -6  13    1.62    2.24
  -5  -6  13   -2.49    3.60
  -5  -6  12    7.12    5.91
  -5  -6  12    5.71    3.94
  -5  -6  11    4.41    2.77
  -5  -6  11    0.01    1.18
  -5  -6  10   -0.35    2.81
  -5  -6  10    5.59    4.44
  -5  -6   9    6.23    4.89
  -5  -6   9   14.09    7.47
  -5  -6   8   10.43    5.89
  -5  -6   8   12.91    7.32
  -5  -6   7    5.45    4.03
  -5  -6   7   14.73    7.56
  -5  -6   6    8.55    5.72
  -5  -6   5   17.07    7.95
  -5  -6   4   21.31    9.33
  -5  -6   3   33.92   11.27
  -5  -6   2   21.93   10.13
  -5  -6   1    9.25    7.03
  -5  -6   0   -0.85    3.53
  -5  -6  -1   13.31    7.09
  -5  -6  -2   21.10    9.51
  -5  -6  -3   33.01   11.64
   5  -6   3   15.89    7.56
  -5  -6  -4   45.27   13.41
   5  -6   4   -0.28    1.07
  -5  -6  -5   50.92   14.54
   5  -6   5    2.25    3.05
   5  -6   6    5.27    4.56
   5  -6   7    9.66    6.49
   5  -6   8   -0.46    0.99
   5  -6   9    0.79    3.23
   5  -6  10   -0.67    0.91
   5  -6  11    6.47    6.06
  -5  -5  16    0.44    4.10
  -5  -5  15    3.66    1.85
  -5  -5  15   -4.95    4.55
  -5  -5  14    0.93    2.23
  -5  -5  14   -0.01    2.06
  -5  -5  13    3.87    4.50
  -5  -5  13   -5.76    4.82
  -5  -5  12    3.92    2.06
  -5  -5  12    1.92    2.18
  -5  -5  11    3.99    3.30
  -5  -5  11   -3.18    5.55
  -5  -5  10    3.49    2.03
  -5  -5  10   -8.16    5.59
  -5  -5   9    6.83    1.71
  -5  -5   9    7.41    3.30
  -5  -5   8    2.23    0.76
  -5  -5   8    0.32    3.63
  -5  -5   7    9.26    4.60
  -5  -5   7   15.61    7.17
  -5  -5   6   11.63    2.93
  -5  -5   6   30.15   10.07
  -5  -5   5   11.13    6.93
  -5  -5   4   14.18    7.82
  -5  -5   3   10.04    7.05
  -5  -5   2   32.73   11.23
  -5  -5   1   30.94   10.77
  -5  -5   0   24.89   10.53
  -5  -5  -1   24.50    7.82
  -5  -5  -2   34.87   11.04
   5  -5   2   24.15    9.26
   5  -5   3   14.34    7.11
  -5  -5  -3   32.29   10.59
  -5  -5  -4   23.69   10.34
   5  -5   4   -0.85    1.12
   5  -5   5    2.34    3.45
  -5  -5  -5   34.84   12.65
  -5  -5  -6   46.39   14.22
   5  -5   6    0.27    0.22
   5  -5   7    3.91    4.13
   5  -5   8   11.28    6.82
   5  -5   9    7.85    6.21
   5  -5  10    8.93    7.91
   5  -5  11   -2.02    3.91
   5  -5  12   -1.41    4.59
   5  -5  13   -4.80    5.37
   5  -5  14   -6.87    6.06
  -5  -4  16    4.09    4.50
  -5  -4  16  -13.76    7.70
  -5  -4  15   -6.33    5.08
  -5  -4  15  -12.48    7.26
  -5  -4  14    2.89    2.80
  -5  -4  14   -4.87    4.75
  -5  -4  13   -2.98    4.89
  -5  -4  13   -6.70    5.92
  -5  -4  12   -2.81    4.58
  -5  -4  12   -6.30    6.00
  -5  -4  11   -6.95    5.84
  -5  -4  10   -1.98    7.56
  -5  -4  10  -12.35    6.88
  -5  -4   9    6.46    3.49
  -5  -4   9    5.16    3.25
  -5  -4   8   11.90    7.75
  -5  -4   8  -10.74    6.30
  -5  -4   7   18.85    8.13
  -5  -4   7    6.89    4.25
  -5  -4   6    8.90    5.54
  -5  -4   6   25.38    8.86
  -5  -4   5    7.53    5.85
  -5  -4   5    1.91    2.67
  -5  -4   4    9.88    6.45
  -5  -4   3    9.99    6.28
  -5  -4   2    6.53    5.68
  -5  -4   1   17.06    8.37
  -5  -4   0   37.83   11.42
   5  -4   1    9.52    5.96
  -5  -4  -1   28.05   10.76
  -5  -4  -2   -9.48    6.20
   5  -4   2    1.61    3.09
  -5  -4  -3   18.15    6.50
   5  -4   3   20.64    8.55
   5  -4   4   11.13    6.16
  -5  -4  -4   18.78    8.80
  -5  -4  -5   12.04    7.98
   5  -4   5   -0.17    0.83
  -5  -4  -6   38.78   12.39
   5  -4   6    7.13    5.53
   5  -4   7    2.99    3.16
   5  -4   8    3.77    4.00
   5  -4   9    1.89    0.72
   5  -4  10   -4.28    5.55
   5  -4  11   -3.61    7.00
   5  -4  12    1.04    2.78
   5  -4  13   -6.89    6.48
   5  -4  14   -1.05    3.37
  -5  -3  16   -4.09    5.97
  -5  -3  15   -1.90    4.41
  -5  -3  15  -10.80    6.76
  -5  -3  14   -5.79    9.33
  -5  -3  14   -5.51    5.77
  -5  -3  13  -11.37   12.32
  -5  -3  12   -2.38    3.53
  -5  -3  12  -10.13    6.33
  -5  -3  11   12.31    9.09
  -5  -3  10   14.57    8.67
  -5  -3  10   -4.82    5.98
  -5  -3   9    6.40    6.73
  -5  -3   8   19.16    8.38
  -5  -3   8    2.28    1.91
  -5  -3   7   13.09    7.28
  -5  -3   7  -11.15    6.35
  -5  -3   6   13.47    5.92
  -5  -3   6   30.72    9.47
  -5  -3   5   11.22    5.39
  -5  -3   5    1.93    2.54
  -5  -3   4    6.40    3.67
  -5  -3   4    6.80    2.73
  -5  -3   3   -0.28    2.50
  -5  -3   2   28.31    9.66
  -5  -3   1   13.63    6.43
  -5  -3   0   37.39   10.93
  -5  -3  -1   21.45    9.10
   5  -3   1    9.92    5.89
   5  -3   2    2.48    2.59
  -5  -3  -2   31.58   10.18
  -5  -3  -3    7.13    5.96
   5  -3   3    7.21    4.62
   5  -3   4   -0.18    0.73
  -5  -3  -4   -1.25    3.47
  -5  -3  -5   24.43    9.21
   5  -3   5   10.72    6.14
   5  -3   6   12.61    7.01
  -5  -3  -6   35.50   11.05
   5  -3   7    1.79    3.36
  -5  -3  -7   36.34   11.31
   5  -3   8    2.08    3.12
   5  -3   9    1.42    1.31
   5  -3  10   -3.69    5.62
   5  -3  11   -0.66    1.69
   5  -3  12   -0.56    2.19
   5  -3  13   -0.02    0.89
   5  -3  14   -4.31    6.26
  -5  -2  16   -3.55    9.09
  -5  -2  15   -8.54   10.86
  -5  -2  14    2.54    3.82
  -5  -2  13    9.26    7.99
  -5  -2  12   12.15    8.51
  -5  -2  11   12.12    8.19
  -5  -2  10    8.06    6.05
  -5  -2   9   36.82   11.35
  -5  -2   8   35.48   10.54
  -5  -2   7    7.84    5.39
  -5  -2   7  -10.83    6.22
  -5  -2   6    0.80    0.86
  -5  -2   5    7.82    4.35
  -5  -2   5  -12.77    6.66
  -5  -2   4   11.52    4.87
  -5  -2   4    8.76    4.92
  -5  -2   3   23.13    6.93
  -5  -2   3   21.24    6.99
  -5  -2   2   -5.43    5.47
  -5  -2   2    0.91    2.59
  -5  -2   1   40.24   10.89
  -5  -2   0    8.13    5.80
   5  -2   1   21.66    8.76
  -5  -2  -1   22.81    8.39
  -5  -2  -2   42.45   11.67
   5  -2   2   25.30    9.90
   5  -2   3   23.13    9.40
  -5  -2  -3   42.19   11.54
  -5  -2  -4   -0.99    3.06
   5  -2   4   -0.59    1.71
  -5  -2  -5   20.38    7.98
   5  -2   5   15.43    8.13
   5  -2   6    2.62    3.65
  -5  -2  -6   14.52    6.88
   5  -2   7   -1.83    4.02
  -5  -2  -7   23.13    9.32
   5  -2   8    3.05    4.52
  -5  -2  -8   40.84   12.60
   5  -2  10   -7.50    5.90
   5  -2  11   -8.18    7.34
   5  -2  12  -10.49    7.30
   5  -2  13    0.12    0.84
  -5  -1  16   -9.60    8.60
  -5  -1  15   13.42   11.00
  -5  -1  14   17.40   10.67
  -5  -1  13   16.83    9.56
  -5  -1  12    7.70    6.30
  -5  -1  11    7.71    5.48
  -5  -1  10    6.08    5.31
  -5  -1   9    8.64    5.40
  -5  -1   8   27.14    9.22
  -5  -1   7   11.78    6.18
  -5  -1   6    4.77    2.69
  -5  -1   5    0.16    5.16
  -5  -1   4    3.27    2.11
  -5  -1   3   -0.85    3.40
  -5  -1   2   28.27    8.50
  -5  -1   2   35.55    8.90
  -5  -1   1    6.02    3.64
  -5  -1   1    0.11    4.15
   5  -1   0   18.65    8.62
  -5  -1   0   10.89    5.64
  -5  -1  -1   24.10    8.33
   5  -1   1   19.86    8.86
  -5  -1  -2   20.92    8.13
   5  -1   2   27.65    9.89
   5  -1   3    4.25    4.49
  -5  -1  -3   17.97    7.75
  -5  -1  -4   24.03    8.97
   5  -1   4    1.82    1.80
   5  -1   5   12.86    7.73
  -5  -1  -5    3.38    0.33
   5  -1   6   14.22    7.69
  -5  -1  -6   12.50    6.24
   5  -1   7    1.90    1.79
  -5  -1  -7   15.95    7.08
   5  -1   8   16.71    7.86
  -5  -1  -8   51.37   12.41
   5  -1   9   -3.98    6.16
   5  -1  10   -5.98    6.59
   5  -1  11   -9.51    6.84
   5  -1  12   -1.76    3.39
   5  -1  13   -6.30    6.67
  -5   0  16   13.52    9.73
  -5   0  15   10.10    9.29
  -5   0  14   15.85    9.91
  -5   0  13    6.52    5.97
  -5   0  12    3.68    3.96
  -5   0  11    6.47    5.34
  -5   0  10   -2.54    4.03
  -5   0   9   -2.25    4.67
  -5   0   8    1.23    2.12
  -5   0   7   -1.28    4.59
  -5   0   6   -6.54    7.11
  -5   0   5    5.49    2.95
  -5   0   4   17.72    7.12
  -5   0   3    8.04    4.55
  -5   0   3   -5.55    7.26
  -5   0   2    9.34    4.97
  -5   0   2   -4.74    6.74
  -5   0   1   11.07    4.92
  -5   0   1   -1.01    4.89
  -5   0   0    5.34    3.23
  -5   0   0    0.81    3.54
   5   0   0    5.40    4.07
   5   0   1   27.29    9.99
  -5   0  -1   16.34    7.26
  -5   0  -2   -1.13    2.48
   5   0   2   -0.77    2.59
   5   0   3    2.79    2.69
  -5   0  -3    3.88    3.77
  -5   0  -4    7.20    5.59
   5   0   4   -0.49    2.54
  -5   0  -5   26.11    8.92
   5   0   5    5.31    4.18
   5   0   6    7.92    4.79
  -5   0  -6    1.61    1.78
   5   0   7    0.70    2.80
  -5   0  -7    7.34    5.54
  -5   0  -8   22.36    8.49
   5   0   8    5.22    4.85
   5   0   9   -3.75    6.48
   5   0  10   -3.38    7.33
   5   0  11    1.05    2.10
   5   0  12   -0.07    1.57
   5   0  13   -4.14    4.72
  -5   1  16   10.50    9.02
  -5   1  15    5.67    6.63
  -5   1  14    2.79    5.44
  -5   1  13    2.99    1.24
  -5   1  12   -1.59    3.33
  -5   1  11    2.77    1.97
  -5   1  10    4.92    4.65
  -5   1   9    5.96    3.58
  -5   1   8   13.12    2.87
  -5   1   7    8.09    2.04
  -5   1   6   15.89    7.62
  -5   1   5    6.99    5.14
  -5   1   4    4.41    2.32
  -5   1   3    0.48    1.41
  -5   1   2   32.32    8.99
  -5   1   1    4.30    3.00
  -5   1   1   -5.24    6.22
   5   1   0   16.07    7.55
  -5   1   0   14.86    5.79
   5   1   1   28.28   10.10
  -5   1  -1   11.09    4.28
  -5   1  -1   27.14    7.90
   5   1   2   26.17    9.82
  -5   1  -2   16.79    6.27
  -5   1  -3    5.41    3.78
   5   1   3    3.05    3.17
  -5   1  -4    3.35    3.75
   5   1   4    1.84    2.00
   5   1   5   14.85    7.50
  -5   1  -5   26.08    8.65
   5   1   6   11.79    6.73
  -5   1  -6   34.46   10.01
   5   1   7    6.86    5.13
  -5   1  -7    0.59    1.52
   5   1   8   10.87    4.31
   5   1   9   -2.90    5.37
   5   1  10   -8.50    7.38
   5   1  11   -2.17    5.79
   5   1  12  -10.85    7.55
   5   1  13   -6.16    5.77
  -5   2  16    9.51    8.22
  -5   2  15    1.81    3.94
  -5   2  14   -0.32    1.46
  -5   2  13   -2.99    3.86
  -5   2  12   -3.54    5.62
  -5   2  11    0.55    3.76
  -5   2  10   -4.08    8.07
  -5   2   9   26.66    8.86
  -5   2   8   38.59   12.14
  -5   2   7   12.08    6.68
  -5   2   6   -0.59    1.69
  -5   2   5   10.93    6.30
  -5   2   4   14.53    7.06
  -5   2   3   23.19    7.70
  -5   2   2    1.37    1.55
  -5   2   1   33.52    9.36
   5   2   0    5.95    4.51
  -5   2   0    5.73    3.24
  -5   2  -1    8.87    2.16
  -5   2  -1   22.80    7.79
   5   2   1   21.13    8.61
   5   2   2   22.03    8.81
  -5   2  -2   17.21    5.67
  -5   2  -2   27.75    8.23
  -5   2  -3   21.02    7.32
   5   2   3   27.14    9.97
  -5   2  -4   -0.98    1.62
   5   2   4    0.75    2.99
   5   2   5   17.40    7.82
  -5   2  -5   18.07    7.00
   5   2   6    2.47    4.31
  -5   2  -6   14.56    6.47
   5   2   7    2.11    2.56
   5   2   8  -12.50    7.49
   5   2  10   -3.92    5.57
   5   2  11   -1.72    4.38
   5   2  12   -0.69    2.76
   5   2  13   -5.10    6.48
  -5   3  16   -1.48    3.06
  -5   3  15    8.34    6.10
  -5   3  14    0.98    3.22
  -5   3  13   -4.51    5.88
  -5   3  12    1.65    3.61
  -5   3  11  -15.01   11.32
  -5   3  10    3.45    1.05
  -5   3   9    6.37    6.30
  -5   3   8   14.27    7.98
  -5   3   7   -0.48    1.93
  -5   3   6   32.25   10.46
  -5   3   5   11.45    6.38
  -5   3   4    8.15    4.75
  -5   3   3   -3.59    4.10
  -5   3   2   17.54    6.69
   5   3  -1    9.63    6.09
  -5   3   1    9.18    4.25
  -5   3   0   23.97    8.11
   5   3   0   28.73   10.04
  -5   3  -1   11.78    5.70
   5   3   1   14.42    7.37
   5   3   2    3.77    3.01
  -5   3  -2    4.04    2.20
  -5   3  -3    3.36    1.02
  -5   3  -3    8.90    5.04
   5   3   3   12.02    6.82
   5   3   4    0.04    1.36
  -5   3  -4   -1.60    2.89
   5   3   5   18.16    9.15
  -5   3  -5   16.09    6.49
   5   3   6   17.14    8.39
  -5   3  -6   19.07    7.09
   5   3   7    6.35    5.58
   5   3   8   -1.82    4.89
   5   3   9  -12.18    7.62
   5   3  10   -1.12    5.44
   5   3  11   -4.55    6.24
   5   3  12   -0.88    4.48
  -5   4  16   -2.76    5.82
  -5   4  15   -1.87    2.90
  -5   4  14    1.03    1.62
  -5   4  13   -1.96    4.99
  -5   4  12   -9.36    9.65
  -5   4  11   -3.28    6.15
  -5   4  10    8.97    7.47
  -5   4   9   16.31    7.91
  -5   4   8   -4.81    5.58
  -5   4   7   17.00    7.70
   5   4  -7   13.63    6.65
  -5   4   6   22.92    9.37
   5   4  -6   24.84    8.83
  -5   4   5   -0.89    2.96
  -5   4   4   11.22    5.69
  -5   4   3    2.34    1.83
  -5   4   2    0.04    2.78
   5   4  -1    5.93    4.89
  -5   4   1    3.06    3.42
  -5   4   0   17.50    7.44
   5   4   0   18.60    8.06
  -5   4  -1    7.59    4.51
   5   4   1   11.53    6.89
   5   4   2    3.24    3.35
  -5   4  -2    0.22    2.36
  -5   4  -3   10.81    3.66
  -5   4  -3   19.43    7.68
   5   4   3   20.68    8.62
   5   4   4   14.98    7.94
  -5   4  -4    8.79    4.56
  -5   4  -4    7.40    4.75
   5   4   5    3.50    4.21
  -5   4  -5   -1.93    2.50
  -5   4  -5    1.29    1.57
   5   4   6   13.56    8.20
   5   4   7    7.23    6.07
   5   4   8   -7.16    7.39
   5   4   9  -14.98    8.51
   5   4  10   -0.11    2.90
   5   4  11   -5.49    7.23
   5   4  12   -2.95    6.29
  -5   5  15   -6.84    7.80
  -5   5  14   -4.50    5.70
  -5   5  13  -11.56   10.98
  -5   5  12    2.84    1.48
  -5   5  11    8.04    6.92
  -5   5  10    0.15    1.91
  -5   5   9    2.89    3.00
  -5   5   8    4.42    3.39
  -5   5   7   10.39    6.18
   5   5  -7   10.46    5.96
  -5   5   6   24.23    8.71
   5   5  -6   27.09    9.30
  -5   5   5   11.15    6.00
   5   5  -5    9.74    5.82
  -5   5   4    5.05    2.90
   5   5  -4    7.15    5.36
  -5   5   3    2.08    1.10
  -5   5   2   14.77    6.89
  -5   5   1   11.68    6.48
   5   5  -1    5.77    5.01
  -5   5   0   -0.43    1.29
   5   5   0   -1.88    3.00
  -5   5  -1   31.94    9.99
   5   5   1   29.80   10.23
   5   5   2   25.31    9.85
  -5   5  -2   22.56    8.23
  -5   5  -3   22.35    8.85
   5   5   3   20.71    9.20
   5   5   4    1.32    2.18
  -5   5  -4    1.55    2.83
   5   5   5    2.52    2.80
  -5   5  -5   -3.42    4.00
  -5   5  -5    1.28    0.92
   5   5   6    4.62    4.65
   5   5   7    2.51    4.21
   5   5   8    0.30    4.33
   5   5   9   -3.21    6.76
   5   5  10  -14.42    8.59
   5   5  11   -4.08    6.91
   5   5  12   -2.08    5.57
  -5   6  15  -10.72    9.54
  -5   6  14    0.65    1.46
  -5   6  13   -7.39    9.53
  -5   6  12    7.21    6.90
  -5   6  11    5.64    7.08
  -5   6  10    2.63    1.98
  -5   6   9    7.71    5.50
  -5   6   8    8.79    6.32
   5   6  -8    4.94    3.75
  -5   6   7    7.40    5.45
   5   6  -7    8.39    5.36
  -5   6   6    3.88    4.00
   5   6  -6    4.58    3.94
  -5   6   5    4.07    2.87
   5   6  -5    7.89    5.20
  -5   6   4    3.04    1.51
   5   6  -4    2.14    2.22
  -5   6   3   10.97    6.46
   5   6  -3   11.11    6.52
  -5   6   2   -3.39    3.89
  -5   6   2    1.79    3.82
   5   6  -2    1.78    2.78
  -5   6   1   16.81    7.92
   5   6  -1   19.07    8.44
  -5   6   0    8.43    5.87
   5   6   0    1.33    2.50
  -5   6  -1    8.13    4.54
   5   6   1    9.71    5.37
   5   6   2    8.42    5.63
  -5   6  -2    9.52    5.18
  -5   6  -3   18.40    7.96
   5   6   3   14.39    7.00
   5   6   4    0.20    2.61
  -5   6  -4   -6.52    5.21
  -5   6  -4    3.85    4.96
   5   6   5    7.79    5.66
  -5   6  -5    6.09    4.51
   5   6   6    7.97    6.02
   5   6   7    1.12    2.93
   5   6   8   -2.37    3.35
   5   6   9   -6.30    7.44
  -5   6 -10   -2.53    4.22
   5   6  10   -4.10    6.35
  -5   6 -11    5.60    4.88
   5   6  11   -0.67    3.55
  -5   7  14   -5.08    8.90
  -5   7  13   -3.29    5.22
  -5   7  12    8.40    6.87
  -5   7  11   -0.36    1.03
  -5   7  10   -2.41    3.21
  -5   7   9    2.95    3.92
  -5   7   8    0.18    2.57
   5   7  -8    8.59    6.09
  -5   7   7    1.78    2.09
   5   7  -7    5.91    4.45
  -5   7   6   14.44    7.47
   5   7  -6   14.80    7.06
  -5   7   5    4.60    3.96
   5   7  -5    4.81    4.38
  -5   7   4    2.67    1.08
   5   7  -4    5.85    5.35
  -5   7   3    5.31    4.21
   5   7  -3    5.44    4.49
  -5   7   2    5.91    3.72
  -5   7   2    6.09    5.44
   5   7  -2    0.81    2.74
  -5   7   1   -3.43    3.67
   5   7  -1   -1.03    1.58
  -5   7   1    1.15    2.12
   5   7  -1    0.64    2.19
  -5   7   0   11.45    5.34
  -5   7   0   15.00    6.94
   5   7   0   13.12    7.27
  -5   7  -1   -3.38    3.66
  -5   7  -1    0.55    0.20
   5   7   1   -0.40    2.68
  -5   7  -2   -2.74    4.83
   5   7   2    4.74    4.17
  -5   7  -2    2.31    2.91
  -5   7  -3    2.22    1.39
  -5   7  -3    4.43    4.26
   5   7   3    5.01    5.07
  -5   7  -4   -0.71    2.39
   5   7   4    2.04    3.10
  -5   7  -4    3.07    2.43
  -5   7  -5   -2.96    4.28
   5   7   5    4.28    3.74
   5   7   6    5.89    6.08
  -5   7  -6    4.70    4.98
   5   7   7   12.23    7.68
  -5   7  -7    2.98    3.48
  -5   7  -8    0.22    3.02
   5   7   8    0.50    1.41
  -5   7  -9    0.52    1.68
   5   7   9   -5.30    7.55
  -5   7 -10    0.34    2.70
   5   7  10   -7.06    6.10
  -5   7 -11   -5.08    6.02
   5   7  11   -2.71    6.17
  -5   8  14   -5.65    9.00
  -5   8  13    2.92    4.50
  -5   8  12    4.99    6.32
  -5   8  11   -2.54    5.51
  -5   8  10    3.52    4.95
  -5   8   9    3.77    4.21
   5   8  -9    5.53    5.15
  -5   8   8   -2.26    5.32
   5   8  -8    2.80    2.09
  -5   8   7    3.67    2.65
   5   8  -7    8.08    5.03
  -5   8   6    6.82    3.85
   5   8  -6    9.99    6.32
  -5   8   5   -1.47    2.32
   5   8  -5    1.53    2.75
  -5   8   4   14.32    7.51
   5   8  -4   16.59    8.33
  -5   8   3   11.40    6.86
   5   8  -3    8.77    6.41
  -5   8   2    3.51    3.36
   5   8  -2    3.68    4.35
  -5   8   1    0.86    1.77
  -5   8   1    0.36    2.13
   5   8  -1    0.07    1.56
  -5   8   0    3.00    2.34
   5   8   0    1.70    1.56
  -5   8   0   -1.64    4.37
   5   8   0    2.90    4.07
   5   8   1    1.46    3.34
  -5   8  -1    0.55    1.42
  -5   8  -1    2.87    3.48
  -5   8  -2   -2.70    4.15
   5   8   2   -2.28    4.25
  -5   8  -2   -1.31    3.20
  -5   8  -3   10.42    6.17
  -5   8  -3    8.80    5.48
   5   8   3   10.29    6.22
  -5   8  -4    0.81    1.77
   5   8   4    4.93    3.83
  -5   8  -4    0.04    2.72
  -5   8  -5   -3.36    4.17
   5   8   5    2.20    3.08
  -5   8  -6    1.70    2.27
   5   8   6    1.57    2.61
   5   8   7    6.82    5.73
  -5   8  -7    1.81    4.19
   5   8   8    0.73    1.37
  -5   8  -8   -1.35    4.48
  -5   8  -9   -1.72    4.59
   5   8   9    2.14    1.70
  -5   8 -10    2.16    3.96
   5   8  10  -16.01    9.25
  -5   9  13    9.93    8.36
  -5   9  12    5.14    4.28
  -5   9  11    3.02    5.05
  -5   9  10    3.48    4.56
  -5   9   9    6.52    5.04
   5   9  -9    5.89    5.84
  -5   9   8    3.18    4.26
   5   9  -8    2.65    3.88
  -5   9   7    3.41    4.17
   5   9  -7    5.22    5.00
  -5   9   6    6.11    5.04
   5   9  -6    9.10    6.20
  -5   9   5    1.37    0.59
   5   9  -5    4.87    4.70
  -5   9   4    6.80    6.30
   5   9  -4    4.90    5.01
  -5   9   3    0.39    2.00
   5   9  -3    4.77    5.17
  -5   9   2   -0.69    3.22
   5   9  -2    3.19    5.26
  -5   9   1   10.37    6.25
   5   9  -1   12.45    7.96
  -5   9   0    0.71    2.52
   5   9   0   -2.18    4.04
  -5   9   0    1.92    3.53
   5   9   0    1.12    0.90
  -5   9  -1    4.88    4.06
   5   9   1    4.92    4.21
   5   9   1    7.30    5.73
  -5   9  -1    4.71    4.99
  -5   9  -2    9.49    5.50
   5   9   2    8.94    5.75
  -5   9  -2   10.87    6.48
   5   9   3    9.96    6.41
  -5   9  -3    6.33    5.49
  -5   9  -3   10.02    6.93
  -5   9  -4    1.24    2.63
   5   9   4   -0.14    3.33
  -5   9  -4    5.74    5.05
  -5   9  -5    1.11    3.61
   5   9   5   -0.27    2.14
  -5   9  -6    0.03    2.97
   5   9   6    0.01    0.90
   5   9   7   -1.14    0.71
  -5   9  -7    0.11    1.88
   5   9   8    1.09    2.99
  -5   9  -8   -1.57    4.90
  -5   9  -9   -3.41    5.46
   5   9   9   -5.87    5.50
   5   9  10  -12.15   10.07
  -5  10  12   -2.54    3.64
  -5  10  11    0.47    2.85
  -5  10  10   -1.76    4.96
  -5  10   9    4.21    4.75
   5  10  -9    5.91    7.53
  -5  10   8    0.53    3.19
   5  10  -8    4.62    5.44
  -5  10   7    2.80    3.35
   5  10  -7    5.20    6.32
  -5  10   6   -2.82    4.96
   5  10  -6   -0.27    0.58
  -5  10   5    2.75    4.39
   5  10  -5   -1.41    2.50
  -5  10   4    5.11    4.49
   5  10  -4    4.90    4.50
  -5  10   3   14.00    8.28
   5  10  -3    9.00    6.51
  -5  10   2   -0.19    2.70
   5  10  -2    2.09    3.30
  -5  10   1    8.32    6.04
   5  10  -1    6.20    5.94
   5  10   0    7.82    5.57
  -5  10   0   15.89    7.95
  -5  10   0   12.51    8.04
   5  10   0   14.00    8.30
  -5  10  -1    7.54    5.27
   5  10   1    7.16    5.25
   5  10   1    5.99    4.68
  -5  10  -1   11.97    7.27
  -5  10  -2    3.15    3.83
   5  10   2   -1.19    3.36
   5  10   2    0.88    1.94
  -5  10  -2   -1.77    4.02
  -5  10  -3    5.64    5.31
   5  10   3    1.42    3.47
  -5  10  -3    3.32    4.32
  -5  10  -4    3.51    4.22
   5  10   4   -0.20    0.51
  -5  10  -5   -2.13    2.85
   5  10   5    1.09    1.57
  -5  10  -6    1.12    4.36
   5  10   6   -2.56    3.13
  -5  10  -7   -1.38    0.28
   5  10   7    2.26    2.48
   5  10   8    0.97    2.19
  -5  10  -8    0.50    1.86
  -5  10  -9    1.23    2.64
   5  10   9    2.25    4.32
  -5  11  11   -0.04    2.85
  -5  11  10    0.22    3.52
  -5  11   9    0.09    4.87
   5  11  -9    6.21    5.88
  -5  11   8    2.30    1.34
   5  11  -8    1.11    3.03
  -5  11   7   -3.70    5.61
   5  11  -7    1.16    4.01
  -5  11   6    3.96    4.25
   5  11  -6    4.70    5.03
  -5  11   5    4.65    5.18
   5  11  -5   -0.69    3.25
  -5  11   4    5.34    5.73
   5  11  -4    1.94    3.66
  -5  11   3    7.02    5.96
   5  11  -3    5.38    5.30
  -5  11   2    5.08    4.87
   5  11  -2    4.21    4.35
  -5  11   1   -1.80    4.59
   5  11  -1   -0.18    1.52
   5  11   0    0.09    2.51
  -5  11   0   -1.14    3.46
   5  11   0   -0.42    1.88
  -5  11  -1    2.58    5.34
   5  11   1   -1.18    2.24
   5  11   1    0.81    2.74
  -5  11  -1    3.67    4.82
  -5  11  -2    1.42    2.58
   5  11   2    2.57    3.33
  -5  11  -2    7.01    5.99
   5  11   2    4.02    4.51
  -5  11  -3    4.03    4.75
   5  11   3    2.26    2.51
   5  11   3    1.87    4.70
  -5  11  -3    1.02    1.82
  -5  11  -4    0.80    4.58
   5  11   4    2.62    3.89
  -5  11  -5    7.16    7.31
   5  11   5    0.91    2.82
  -5  11  -6    1.83    5.54
   5  11   6   -0.82    3.26
  -5  11  -7    3.75    4.84
   5  11   7    2.75    2.08
   5  11   8    8.97    7.63
  -5  11  -8   13.97    9.51
   5  11   9   -0.03    2.82
   5  12 -10   -1.14    2.46
  -5  12   9    4.65    4.78
   5  12  -9    4.54    5.66
  -5  12   8    2.08    0.80
   5  12  -8    6.44    6.63
  -5  12   7    4.42    4.84
   5  12  -7    6.43    6.44
  -5  12   6    1.80    3.22
   5  12  -6    4.27    3.07
  -5  12   5    2.79    5.50
   5  12  -5    1.64    3.79
  -5  12   4   12.51    8.53
   5  12  -4    8.11    7.54
  -5  12   3   12.99    8.52
   5  12  -3    8.40    6.64
  -5  12   2    1.18    3.37
   5  12  -2    0.96    3.40
  -5  12   1   -0.54    0.57
   5  12  -1    2.28    4.13
  -5  12   0    4.21    5.03
   5  12   0    6.88    6.59
  -5  12  -1    4.70    4.85
   5  12   1    1.82    3.81
   5  12   1    5.60    5.56
  -5  12  -1    6.72    6.03
   5  12   2   -0.65    2.83
  -5  12  -2    0.79    2.15
   5  12   2    4.22    5.37
  -5  12  -2    2.00    1.09
  -5  12  -3    7.14    6.34
   5  12   3    0.70    0.75
   5  12   3    1.30    4.33
  -5  12  -3    9.80    7.95
   5  12   4    2.96    3.62
  -5  12  -4    3.48    4.85
   5  12   4   -2.14    2.59
  -5  12  -5    0.84    4.07
   5  12   5    2.50    4.28
  -5  12  -6    0.31    1.99
   5  12   6    1.46    3.58
  -5  12  -7    6.16    5.76
   5  12   7    1.74    3.40
   5  12   8    1.57    4.33
   5  13 -10   -2.52    6.43
   5  13  -9    6.70    7.76
   5  13  -8    1.12    4.89
  -5  13   7   -5.19    7.94
   5  13  -7    9.56    7.70
  -5  13   6   10.18    8.52
   5  13  -6    5.54    6.43
  -5  13   5    5.31    5.83
   5  13  -5    8.70    7.68
  -5  13   4    2.56    4.12
   5  13  -4   -1.51    3.84
  -5  13   3    2.74    0.88
   5  13  -3    4.10    3.93
  -5  13   2    2.81    2.88
   5  13  -2    3.20    4.65
  -5  13   1   -0.37    1.76
   5  13  -1   -1.01    2.95
  -5  13   0   -0.85    3.08
   5  13   0    2.14    3.82
   5  13   1    3.19    3.58
   5  13   1    2.67    2.71
  -5  13  -1    1.60    2.99
  -5  13  -2   -2.95    5.95
   5  13   2    2.55    2.35
   5  13   2    0.81    4.55
  -5  13  -2    2.82    3.99
  -5  13  -3   -0.83    3.88
   5  13   3   -0.51    3.71
   5  13   3   -0.08    2.67
  -5  13  -3    3.93    6.98
  -5  13  -4    0.70    2.47
   5  13   4    0.57    1.63
   5  13   4    1.65    5.46
  -5  13  -5    7.08    6.94
   5  13   5    1.87    3.25
  -5  13  -6    5.58    7.39
   5  13   6    1.57    2.80
   5  13   7   -0.36    1.78
   5  14 -10   -1.34    4.43
   5  14  -9    1.33    1.26
   5  14  -8    9.81    7.23
   5  14  -7    8.88    7.21
   5  14  -6    1.30    2.23
   5  14  -5   -0.91    3.25
  -5  14   4    0.60    1.94
   5  14  -4   -1.34    2.74
  -5  14   3    3.15    5.51
   5  14  -3    5.81    6.32
  -5  14   2    4.17    4.74
   5  14  -2   -0.16    3.90
  -5  14   1    1.75    3.23
   5  14  -1    3.83    5.52
  -5  14   0    2.52    3.82
   5  14   0    1.55    2.45
   5  14   1    2.33    3.30
  -5  14  -1    5.65    5.15
  -5  14  -2    2.46    3.01
   5  14   3    2.35    3.74
  -5  14  -3    1.06    3.06
  -5  14  -4   -0.19    3.54
   5  14   4   -2.08    5.01
  -5  14  -5    0.70    1.07
   5  14   5    0.36    2.30
   5  14   6   -4.09    6.44
   5  14   7    3.31    4.64
  -6 -10   8    4.88    4.43
  -6 -10   7    4.12    5.16
  -6 -10   6   12.48    8.47
  -6 -10   5   17.34   10.27
  -6 -10   4   26.52   11.60
  -6 -10   3   20.91   10.53
  -6 -10   2   17.11   10.49
  -6 -10   1   41.01   14.56
  -6 -10   0   32.22   14.12
  -6  -9  10   -9.04    6.50
  -6  -9   9  -11.54    7.36
  -6  -9   8   -4.64    4.66
  -6  -9   7   -2.59    3.06
  -6  -9   6   -8.40    6.31
  -6  -9   5   -1.22    1.27
  -6  -9   4   14.24    8.28
  -6  -9   3   18.06    9.95
  -6  -9   2   10.97    7.61
  -6  -9   1   22.06   10.79
  -6  -9   0   31.64   13.00
  -6  -9  -1   18.29   10.89
  -6  -9  -2   34.36   14.25
  -6  -8  11   23.21   11.20
  -6  -8  10   18.79   10.61
  -6  -8   9   26.73   11.36
  -6  -8   8   24.48   10.70
  -6  -8   7   12.26    7.43
  -6  -8   6   -3.39    1.87
  -6  -8   5   -6.28    5.59
  -6  -8   4   -1.81    4.25
  -6  -8   3    0.19    1.20
  -6  -8   2    7.96    6.53
  -6  -8   1    7.81    6.80
  -6  -8   0   18.49    9.24
  -6  -8  -1   28.44   12.11
  -6  -8  -2   37.74   14.08
  -6  -8  -3   48.22   15.55
  -6  -7  12   10.90    7.95
  -6  -7  11    5.05    5.00
  -6  -7  10   17.20    9.57
  -6  -7   9   15.86    8.95
  -6  -7   8   12.64    7.77
  -6  -7   7   21.44   10.24
  -6  -7   6   20.69   10.22
  -6  -7   5   24.83   11.05
  -6  -7   4   16.09    6.83
  -6  -7   3   -7.80    6.59
  -6  -7   2   -8.91    6.29
  -6  -7   1   -0.48    3.25
  -6  -7   0   10.66    6.53
  -6  -7  -1   27.01   11.40
  -6  -7  -2   28.29   11.49
  -6  -7  -3   23.51   11.61
  -6  -7  -4   30.70   12.61
  -6  -6  13    8.90    6.34
  -6  -6  12    1.50    1.94
  -6  -6  11    3.28    3.09
  -6  -6  10    6.37    5.36
  -6  -6   9    5.31    5.06
  -6  -6   8    8.13    6.24
  -6  -6   7    6.44    5.31
  -6  -6   6    4.52    5.54
  -6  -6   5   15.13    8.80
  -6  -6   4   19.37    9.67
  -6  -6   3   23.43   10.62
  -6  -6   2   20.53    7.64
  -6  -6   1   -5.00    4.74
  -6  -6   0   -3.05    4.01
  -6  -6  -1    5.26    5.48
  -6  -6  -2    5.56    5.80
  -6  -6  -3   16.90    9.24
   6  -6   4    3.71    5.11
  -6  -6  -4   31.65   12.32
  -6  -6  -5   30.44   12.36
   6  -6   5    1.90    3.83
   6  -6   6   -1.29    3.37
   6  -6   7   -2.69    4.32
   6  -6   8   -2.17    3.88
  -6  -5  14    6.01    6.00
  -6  -5  13   -5.02    6.65
  -6  -5  13    2.51    3.23
  -6  -5  12    2.12    2.71
  -6  -5  11    0.71    2.78
  -6  -5  10    2.04    2.73
  -6  -5   9    0.60    2.90
  -6  -5   8    5.66    5.49
  -6  -5   7    5.29    4.65
  -6  -5   6    3.78    4.42
  -6  -5   5    7.74    5.95
  -6  -5   4   21.12   10.11
  -6  -5   3   22.16    9.83
  -6  -5   2   24.99   10.69
  -6  -5   1   29.86   12.01
  -6  -5   0   -8.02    5.97
  -6  -5  -1   -7.02    5.44
  -6  -5  -2    4.37    4.51
  -6  -5  -3    9.78    6.16
   6  -5   3   -1.25    3.92
   6  -5   4    8.26    6.27
  -6  -5  -4   18.68    9.29
   6  -5   5    5.94    5.93
  -6  -5  -5   38.65   13.52
  -6  -5  -6   42.48   14.36
   6  -5   6    4.09    4.25
   6  -5   7   -1.79    5.13
   6  -5   8    9.73    8.32
   6  -5   9    3.40    5.66
   6  -5  10    0.77    2.07
  -6  -4  14    2.48    3.86
  -6  -4  14   -9.50    6.89
  -6  -4  13   -0.33    1.72
  -6  -4  13   -5.20    5.73
  -6  -4  12   -4.91    4.80
  -6  -4  12   -2.80    4.20
  -6  -4  11   -7.23    8.58
  -6  -4  11   -7.13    6.14
  -6  -4  10   -0.25    3.77
  -6  -4   9   -4.49    4.53
  -6  -4   8   -7.67    6.28
  -6  -4   7   -8.07    5.95
  -6  -4   6   -3.04    3.37
  -6  -4   5    5.46    5.54
  -6  -4   4    2.66    2.63
  -6  -4   3    7.13    6.00
  -6  -4   2   16.03    8.64
  -6  -4   1   23.40    9.98
  -6  -4   0   28.24   10.94
  -6  -4  -1   11.14    5.02
  -6  -4  -2   -6.27    6.37
  -6  -4  -3    8.65    6.60
   6  -4   3    2.39    2.92
  -6  -4  -4   16.34    8.74
   6  -4   4    3.08    3.59
  -6  -4  -5   16.48    9.18
   6  -4   5    3.56    4.51
   6  -4   6    2.42    3.51
  -6  -4  -6   24.94   10.81
   6  -4   7    1.88    4.41
   6  -4   8    1.78    3.88
   6  -4   9    1.05    2.50
   6  -4  10   -4.37    4.86
  -6  -3  14    0.12    2.52
  -6  -3  14  -15.65    8.88
  -6  -3  13  -14.20    8.37
  -6  -3  12   -5.65    7.50
  -6  -3  12   -9.64    6.84
  -6  -3  11    4.85    3.74
  -6  -3  11   -8.62    7.18
  -6  -3  10   11.80    8.56
  -6  -3  10   -1.71    3.64
  -6  -3   9   -7.27    6.56
  -6  -3   8  -11.03    7.52
  -6  -3   7   -8.26    7.19
  -6  -3   6   -5.68    4.99
  -6  -3   5    7.27    5.30
  -6  -3   4   -1.48    2.51
  -6  -3   3    7.45    5.53
  -6  -3   2    1.52    3.44
  -6  -3   1   14.66    7.76
  -6  -3   0   26.32   10.68
  -6  -3  -1   20.75    9.71
  -6  -3  -2   17.38    8.55
   6  -3   2    1.93    2.96
   6  -3   3    2.74    3.63
  -6  -3  -3   -7.36    6.16
   6  -3   4    3.84    4.50
  -6  -3  -4    8.11    6.04
  -6  -3  -5    6.60    6.14
   6  -3   5    3.44    3.91
   6  -3   6   -1.01    1.98
  -6  -3  -6   21.71    9.89
  -6  -3  -7   30.89   11.90
   6  -3   7    4.20    5.00
   6  -3   8    1.24    5.15
   6  -3   9    0.08    4.56
   6  -3  10   -3.55    4.56
  -6  -2  14   -3.68    5.09
  -6  -2  13   22.15   12.11
  -6  -2  12    9.53    6.92
  -6  -2  12  -12.83    7.88
  -6  -2  11   12.68    9.61
  -6  -2  11  -16.16    9.34
  -6  -2  10    9.45    7.11
  -6  -2  10   -5.09    6.21
  -6  -2   9   14.58    8.64
  -6  -2   9  -10.24    7.55
  -6  -2   8    3.71    4.57
  -6  -2   8   -5.86    5.14
  -6  -2   6   -6.96    6.21
  -6  -2   5   -6.09    6.90
  -6  -2   4    2.89    2.26
  -6  -2   3    0.98    0.78
  -6  -2   2    8.35    5.79
  -6  -2   1    8.10    6.05
  -6  -2   0    8.29    5.99
  -6  -2  -1   11.89    7.79
   6  -2   2    1.68    2.55
  -6  -2  -2   27.33   10.91
  -6  -2  -3   13.25    8.06
   6  -2   3    2.44    3.75
  -6  -2  -4    0.77    0.31
   6  -2   4    1.70    2.92
   6  -2   5    1.59    3.03
  -6  -2  -5    0.63    2.45
   6  -2   6    2.86    2.62
  -6  -2  -6   12.21    7.68
  -6  -2  -7   19.78    9.13
   6  -2   7    2.81    4.81
   6  -2   8    8.17    7.56
   6  -2   9    3.05    3.24
  -6  -1  14    5.25    6.60
  -6  -1  13    4.18    6.31
  -6  -1  12    7.05    7.23
  -6  -1  11    9.33    7.07
  -6  -1  10    0.05    2.09
  -6  -1   9    1.10    0.49
  -6  -1   8    0.04    1.67
  -6  -1   7    1.34    0.80
  -6  -1   7   -6.74    6.34
  -6  -1   5   -9.09    6.25
  -6  -1   4   -4.95    4.58
  -6  -1   3   -0.15    4.56
  -6  -1   2   -4.62    5.28
  -6  -1   1   11.00    6.17
  -6  -1   0    2.00    2.31
  -6  -1  -1    6.20    5.65
   6  -1   1    0.84    2.46
   6  -1   2    3.15    2.89
  -6  -1  -2   13.46    7.88
   6  -1   3    2.05    4.17
  -6  -1  -3   19.72    9.08
  -6  -1  -4   25.29    9.35
   6  -1   4    0.46    0.59
   6  -1   5    5.35    5.88
  -6  -1  -5   -2.66    3.39
  -6  -1  -6    1.86    3.54
   6  -1   6    3.06    4.31
  -6  -1  -7   16.01    7.84
   6  -1   7    2.63    3.81
   6  -1   8    0.02    3.32
   6  -1   9    0.98    0.86
  -6   0  14   15.09   10.78
  -6   0  13    8.12    7.78
  -6   0  12    0.75    1.26
  -6   0  11   -1.98    3.60
  -6   0  10    9.71    6.44
  -6   0   9   -2.00    3.12
  -6   0   8   -4.28    5.13
  -6   0   7   -1.30    5.44
  -6   0   6   -1.03    4.19
  -6   0   6   -5.62    7.29
  -6   0   5   -9.18    6.99
  -6   0   4   -8.19    6.69
  -6   0   3   -8.79    6.05
  -6   0   2    7.57    5.33
  -6   0   1   -2.62    4.64
  -6   0   0   -0.10    1.02
   6   0   1   14.00    7.67
  -6   0  -1   15.49    7.90
  -6   0  -2    9.90    6.50
   6   0   2    9.26    5.98
   6   0   3    1.62    2.28
  -6   0  -3    8.45    5.91
  -6   0  -4   31.23   10.95
   6   0   4   13.45    8.22
   6   0   5    1.92    2.41
  -6   0  -5   13.36    6.41
  -6   0  -6    3.38    3.50
   6   0   6    4.95    6.27
   6   0   7    0.96    2.03
   6   0   8    7.36    7.27
   6   0   9    2.39    3.68
  -6   1  14   14.04    9.84
  -6   1  13   -1.59    5.00
  -6   1  12   -5.36    6.85
  -6   1  11    5.48    5.78
  -6   1  10    1.36    1.41
  -6   1   9   -2.56    3.82
  -6   1   8   -3.58    5.77
  -6   1   7   -5.24    7.11
  -6   1   6   -4.68    6.48
  -6   1   5    3.90    4.06
  -6   1   4    2.88    4.38
  -6   1   3   -0.58    5.09
  -6   1   2  -11.12    7.95
  -6   1   1    5.29    3.97
  -6   1   0  -10.57    7.22
   6   1   1   -1.22    3.21
  -6   1  -1   -3.35    4.97
  -6   1  -2    7.74    5.28
   6   1   2    2.25    0.46
  -6   1  -3    5.90    5.05
   6   1   3    4.35    4.71
   6   1   4    4.30    4.31
  -6   1  -4   17.55    8.36
   6   1   5    3.71    3.17
  -6   1  -5   21.04    9.44
   6   1   6    1.05    3.69
   6   1   7    1.85    3.12
   6   1   8    0.90    1.87
   6   1   9    0.63    3.67
  -6   2  13    1.92    1.41
  -6   2  12    5.34    5.12
  -6   2  11    0.17    1.55
  -6   2  10   -4.60    6.39
  -6   2   9   -4.52    8.54
  -6   2   8   -3.54    7.59
  -6   2   7   -0.80    3.04
  -6   2   6    7.74    6.49
  -6   2   5    2.54    4.36
  -6   2   4    4.33    2.75
  -6   2   3    3.25    2.87
  -6   2   2   -5.21    6.10
  -6   2   0   -7.61    5.49
  -6   2  -1   -0.76    2.40
   6   2   1    3.04    3.85
   6   2   2    2.46    3.36
  -6   2  -2    1.09    1.72
  -6   2  -3    1.50    2.59
   6   2   3    1.97    0.96
   6   2   4    2.62    3.25
  -6   2  -4   12.98    6.95
   6   2   5   -0.53    2.89
  -6   2  -5    9.22    6.06
   6   2   6   -1.16    2.45
   6   2   7    3.67    5.61
   6   2   8   -0.57    3.09
  -6   3  13   -4.59    5.81
  -6   3  12  -10.52    8.99
  -6   3  11    3.20    0.28
  -6   3   9   -3.29    6.12
  -6   3   8   10.32    7.27
  -6   3   7    4.09    5.14
  -6   3   6    5.63    5.13
  -6   3   5    7.81    6.15
  -6   3   4   -0.76    2.53
  -6   3   3    0.90    1.30
  -6   3   2   -1.16    1.49
  -6   3   1   -2.20    5.71
  -6   3   0   -8.17    6.87
   6   3   1   -0.49    2.99
  -6   3  -1   -7.82    6.36
   6   3   2    3.13    3.34
  -6   3  -2   -3.48    4.54
  -6   3  -3   -4.96    4.14
   6   3   3    0.72    1.08
   6   3   4    3.70    5.54
  -6   3  -4    0.71    2.35
   6   3   5   -0.60    2.02
   6   3   6   -0.22    1.02
   6   3   7   -1.14    3.58
   6   3   8    1.68    2.15
  -6   4  13    2.22    2.39
  -6   4  12   -1.79    3.87
  -6   4  10  -10.17    8.82
  -6   4   9    2.00    3.86
  -6   4   8    4.36    5.11
  -6   4   7   -3.65    5.29
  -6   4   6    3.45    4.98
  -6   4   5   -0.98    1.70
  -6   4   4   -0.76    1.55
  -6   4   3   -0.22    1.78
  -6   4   2    6.47    4.08
  -6   4   1   -0.73    1.94
  -6   4   0   -9.64    6.17
   6   4   1    5.51    5.85
  -6   4  -1  -10.20    7.45
   6   4   2    0.92    1.93
  -6   4  -2  -13.24    7.13
  -6   4  -3   -4.95    4.23
   6   4   3   -0.28    0.86
   6   4   4    5.52    6.10
  -6   4  -4    4.18    3.83
   6   4   5    2.61    2.55
   6   4   6   -2.31    3.50
   6   4   7    2.47    5.15
   6   4   8    1.15    0.31
  -6   5  11   -6.18    8.61
  -6   5  10    3.46    4.72
  -6   5   9    6.34    5.83
  -6   5   8   -3.78    6.67
  -6   5   7    5.33    4.51
  -6   5   6    1.99    3.69
  -6   5   5    3.02    4.17
  -6   5   4    7.40    5.14
  -6   5   3    6.65    5.11
  -6   5   2    0.20    2.97
  -6   5   1    2.59    2.92
  -6   5   0    2.79    3.33
   6   5   1    1.85    4.17
   6   5   2    1.24    4.08
  -6   5  -2  -10.95    6.48
  -6   5  -3   -4.77    5.56
   6   5   3    2.04    2.99
   6   5   4    6.14    6.06
   6   5   5    1.65    1.11
   6   5   6    3.26    3.83
   6   5   7    5.23    5.77
  -6   6  11    5.29    5.60
  -6   6  10    5.87    6.46
  -6   6   9   -0.45    0.75
  -6   6   8    3.67    5.30
  -6   6   7    7.68    5.79
  -6   6   6   -1.60    3.41
  -6   6   5    3.20    3.64
  -6   6   4   -1.22    3.19
  -6   6   3    3.29    3.78
  -6   6   2    8.47    4.95
  -6   6   1    2.78    4.01
  -6   6   0    1.99    2.30
   6   6   1   -2.30    4.49
  -6   6  -1    0.23    1.57
   6   6   2    1.00    3.29
  -6   6  -2   -4.62    5.02
  -6   6  -3   -7.57    5.34
   6   6   3    1.41    3.37
   6   6   4    1.74    2.45
   6   6   5    2.49    4.60
   6   6   6   -3.15    5.38
   6   6   7   -0.67    2.91
  -6   7  11   12.07    8.89
  -6   7  10   -1.30    3.65
  -6   7   9    2.19    4.20
  -6   7   8    9.58    7.48
  -6   7   7   -1.23    2.84
  -6   7   6    6.36    6.25
  -6   7   5    6.07    5.96
  -6   7   4   -1.47    4.03
  -6   7   3    1.18    2.06
  -6   7   2    0.31    1.30
  -6   7   1    7.84    6.34
  -6   7   0    6.32    4.70
  -6   7  -1    6.49    5.39
   6   7   1   11.12    7.18
  -6   7  -1    6.24    4.56
  -6   7  -2   -2.26    5.39
   6   7   2    0.26    1.96
  -6   7  -2    1.48    3.79
  -6   7  -3   -1.56    3.67
   6   7   3   -0.29    2.29
  -6   7  -4   -4.52    5.78
   6   7   4    3.02    4.90
   6   7   5    0.22    1.67
  -6   7  -5   -6.68    6.89
  -6   7  -6    0.77    1.48
   6   7   6   -0.60    1.65
  -6   7  -7    0.47    3.44
  -6   8  10   -4.68    6.08
  -6   8   9    4.89    6.56
  -6   8   8    2.40    3.75
  -6   8   7    0.20    0.98
  -6   8   6   -2.37    5.33
   6   8  -6   -4.68    4.96
  -6   8   5   -0.90    2.43
   6   8  -5    0.02    0.91
  -6   8   4   -2.40    4.10
   6   8  -4   -0.41    2.28
  -6   8   3   -0.95    3.75
  -6   8   2    2.32    4.87
  -6   8   1    8.26    7.63
  -6   8   0   -0.97    2.46
  -6   8  -1    2.45    3.99
   6   8   1   -4.03    4.56
  -6   8  -2   -0.98    3.97
   6   8   2   -4.72    5.80
  -6   8  -2    0.01    2.60
  -6   8  -3    0.47    2.56
  -6   8  -3   -1.15    1.35
   6   8   3   -0.30    2.13
  -6   8  -4   -2.54    5.95
   6   8   4    1.13    3.68
   6   8   5    3.92    5.59
  -6   8  -5   -4.90    7.88
  -6   8  -6   -4.90    4.24
  -6   9   8   -2.02    4.18
  -6   9   7    1.23    1.84
  -6   9   6   -1.00    2.81
   6   9  -6   -0.16    2.76
  -6   9   5   -0.63    2.85
   6   9  -5    1.71    5.02
  -6   9   4    4.51    4.28
   6   9  -4    0.84    2.63
  -6   9   3    4.05    4.95
   6   9  -3    3.90    5.63
  -6   9   2   -1.87    5.26
  -6   9   1   -1.71    1.88
  -6   9   0    2.09    3.32
   6   9   1   -2.40    5.34
  -6   9  -1    2.19    3.40
  -6   9  -2   -2.73    3.61
   6   9   2    3.98    5.01
   6   9   3    4.84    5.26
  -6   9  -3   -2.71    4.88
  -6   9  -3    2.58    5.03
  -6   9  -4    1.64    3.40
   6   9   4    4.17    5.15
  -6   9  -4    3.92    3.94
   6   9   5    6.52    7.20
  -6   9  -5   -0.44    2.37
  -6   9  -6   -1.67    3.52
  -6  10   7    2.05    4.51
  -6  10   6   -1.30    4.27
   6  10  -6    1.37    2.07
  -6  10   5    1.21    3.53
   6  10  -5    6.11    4.84
  -6  10   4    1.11    1.74
   6  10  -4   -0.50    1.57
  -6  10   3    3.09    3.17
   6  10  -3   -0.66    0.68
  -6  10   2    5.87    6.19
   6  10  -2    5.83    5.36
  -6  10   1   -0.95    2.45
  -6  10   0   -0.97    3.12
   6  10   1    3.27    3.99
  -6  10  -1    3.78    4.23
   6  10   2   -0.97    3.41
  -6  10  -2   -1.68    4.75
   6  10   3   -4.83    5.09
  -6  10  -3    1.24    3.42
  -6  10  -3    1.01    2.34
  -6  10  -4    0.02    2.60
   6  10   4   -0.99    2.50
  -6  10  -4   -3.04    3.97
  -6  10  -5   -2.78    4.38
  -6  10  -5   -5.92    5.57
   6  11  -7    4.89    5.09
   6  11  -6    0.69    3.97
   6  11  -5    7.89    5.97
  -6  11   4   -1.24    2.96
   6  11  -4    4.09    5.42
  -6  11   3    3.84    4.85
   6  11  -3   -3.07    5.37
  -6  11   2    6.08    6.46
   6  11  -2    3.27    3.96
  -6  11   1   -1.40    3.26
   6  11  -1    0.65    2.23
  -6  11   0   -0.14    1.41
  -6  11  -1    6.46    6.45
   6  11   2    5.11    5.80
  -6  11  -2   -1.59    4.06
   6  11   3    0.59    1.15
  -6  11  -3   -0.80    3.71
  -6  11  -4   -0.13    2.68
  -6  11  -4    5.64    5.93
   6  12  -7   -1.27    4.84
   6  12  -6    3.35    5.00
   6  12  -5   -1.88    4.98
   6  12  -4   -3.13    5.13
   6  12   2    1.67    5.14
  -7  -2   3    1.25    2.69
  -7  -2   2   10.72    7.21
  -7  -2   1   15.68    9.56
  -7  -2   0    9.82    7.49
  -7  -2  -1   16.62    9.16
  -7  -2  -2   12.27    3.80
  -7  -2  -3   -7.27    6.76
  -7  -1   4    1.91    2.83
  -7  -1   3    1.50    2.74
  -7  -1   2    0.06    1.87
  -7  -1   1   -0.79    1.37
  -7  -1   0    7.24    6.25
  -7  -1  -1   16.53    9.49
  -7  -1  -2   15.10    8.58
  -7  -1  -3   11.63    5.10
  -7  -1  -4   -8.19    6.16
  -7  -1  -5    3.49    4.80
  -7   0   4   -8.72    7.02
  -7   0   3   -3.92    5.52
  -7   0   2   -6.68    5.73
  -7   0   1    4.29    4.84
  -7   0   0    9.44    6.80
  -7   0  -1   12.34    7.88
  -7   0  -2    8.31    7.24
  -7   0  -3   16.16    8.92
  -7   0  -4    4.52    4.87
  -7   1   4   -8.46    6.59
  -7   1   3   -6.52    7.16
  -7   1   2   -6.79    5.81
  -7   1   1   -7.43    6.02
  -7   1   0   -1.43    2.94
  -7   1  -1    9.56    6.68
  -7   1  -2   12.82    7.97
  -7   1  -3    6.55    5.87
  -7   1  -4   13.55    8.18
  -7   2  10   -3.09    6.08
  -7   2   4   -9.83    7.10
  -7   2   3  -10.85    7.11
  -7   2   2  -12.09    7.76
  -7   2   1    0.34    1.85
  -7   2   0   -5.13    6.35
  -7   2  -1   -4.38    4.54
  -7   2  -2    7.80    6.09
  -7   2  -3    2.94    4.78
  -7   3   9   -4.13    6.42
  -7   3   2   -6.52    5.70
  -7   3   1  -15.41    8.69
  -7   3   0   -2.08    4.39
  -7   3  -1   -2.22    4.02
  -7   3  -2    5.50    5.72
  -7   3  -3    3.80    4.24
  -7   4   8    2.29    3.88
  -7   4   3  -10.27    7.22
  -7   4   2  -15.20    8.71
  -7   4   1  -10.45    8.23
  -7   4   0  -12.98    7.94
  -7   4  -1  -11.57    7.40
  -7   4  -2   -1.49    2.63
  -7   5   7    8.45    6.32
  -7   5   6    1.72    2.18
  -7   5   2  -15.24    8.74
  -7   5  -1   -8.84    6.49
  -7   6   6    1.93    2.13
  -7   6   5    2.72    3.74
  -7   7   4   -4.00    6.30
   0   0   0    0.00    0.00

TITL M1A in P2(1)
REM P2(1) (#4 in standard setting)
CELL 0.71073   5.618057  16.267214  16.890439  90.0000  96.5781  90.0000
ZERR    4.00   0.001157   0.003190   0.003318   0.0000   0.0190   0.0000
LATT -1
SYMM -x, y+1/2,-z
SFAC C H N O
UNIT 68.00 68.00 12.00 8.00
TREF
HKLF 4
END
;
_shelx_hkl_checksum   41483
